# Supplementary material for: Gene Expression Profiling of Adipose Tissue in Enshi Black Pigs Subjected to Cold Stress
Source: Vet Sci. 2026 Apr 30;13(5):442. doi: 10.3390/vetsci13050442 (PMC13211509; doi:10.3390/vetsci13050442)
Supplement: Supplementary file 1 [file vetsci-13-00442-s001.zip]

Archive with 20 entries (18 files):
- Fig.S/
- Fig.S/Fig.S1.pdf
- Fig.S/Fig.S2.pdf
- Fig.S/Fig.S3.pdf
- Fig.S/Fig.S4.pdf
- Fig.S/Fig.S5.pdf
- Table S/
- Table S/Table S1.xls
- Table S/Table S10.xlsx
- Table S/Table S11.xlsx
- Table S/Table S12.xlsx
- Table S/Table S13.xlsx
- Table S/Table S2.xlsx
- Table S/Table S3.xlsx
- Table S/Table S4.xlsx
- Table S/Table S5.xlsx
- Table S/Table S6.xlsx
- Table S/Table S7.xlsx
- Table S/Table S8.xlsx
- Table S/Table S9.xlsx
