# Supplementary material for: Gene Expression Profiling of Adipose Tissue in Enshi Black Pigs Subjected to Cold Stress
Source: Vet Sci. 2026 Apr 30;13(5):442. doi: 10.3390/vetsci13050442 (PMC13211509; doi:10.3390/vetsci13050442)
Supplement: Supplementary file 1 [file vetsci-13-00442-s001.zip › Table S/Table S1.xls]

## Sheet: Sheet1
Table S1 The sequences of primers used for qRT-PCR
Gene	Sequence (5’-3’)	NCBI accession No.
COX5B	ATGGCATCTGGAGGTGGTG	NM_001007517.1
	GCTGGGTCTCGCCTTTGT
EPHX1	AAATACTCCTCGCCTCTGTGC	NM_001435000.1
	AAGCGGCTGTCCTCCAAA
COL3A1	ACCATGCCAAATATGCGTCTG	NM_001243297.1
	CCGATTCCTCCTCCTGCTACT
ENHO	AACGGCCTCGTAGGCTTCTTG	NM_001164858.2
	GGCTGGAGTTGGGACTGGATT
CSRP3	GCGGAGGAGCGAAATGC	NM_001172368.1
	GGACTGTTGGAACTGGAGGC
SLC2A5	CCTTCCAGTATGGGTACAACG	XM_021095282.1
	CCACGAGGATGCCAACG
GADL1	GTTCCGTGTCCAATATGTATG	XM_021071494.1
	GCTTGCGGTGTTTCCTG
SLN	TTCACCGTTGTCCTAATT	NM_001044566.2
	ACCTCACGAGAAGCCAT
β-actin	CACGCCATCCTGCGTCTGGA	XM_021086047.1
	AGCACCGTGTTGGCGTAGAG
FAM117B-OT2	GGCTGTGAAAGGGTCAAAGTCT	/
	AATGGGTTCTGGTGGTGGG
NFIB-OT1	TGTATTCTCCCATCTGTCTCA	/
	ATTCGCTTCTCGTGCTTT
PPARGC1A-OT1	AGATGCTGGTGAATGTCCT	/
	TGCTGTCTGTGCCGTTAG
VCL-OT2	GAGCGAATCCCAACCATAA	/
	AAATCCAGCATCCGTTCTAAT
KLHL34-OT3	TGGACGGCGGTTGGGACACT	/
	CCATAGCAGAAGCGGTCATAGGGT
NFIA-OT3	ACCTGGCTGAACACTGTCCATT	/
	GCTCTGAAGACACCGAGAACCT
SLC7A2-OT1	GGGATGGCTTACTGTTTAGAT	/
	GTGGGCAGAAGTGAGGG
NCF4-OT2	GCTACCGCCAGTTCTACGC	/
	ATCTCGGCAATCTCCTGTTTC
