# Supplementary material for: Gene Expression Profiling of Adipose Tissue in Enshi Black Pigs Subjected to Cold Stress
Source: Vet Sci. 2026 Apr 30;13(5):442. doi: 10.3390/vetsci13050442 (PMC13211509; doi:10.3390/vetsci13050442)
Supplement: Supplementary file 1 [file vetsci-13-00442-s001.zip › Table S/Table S10.xlsx]

## Sheet: B_vs_C.DEG_KEGG_pathway_enrichm
Table S10 The KEGG pathway of the genes co-location with DE lncRNAs in acclimation cold stress group
#Term	Database	ID	Input number	Background number	P-Value	Corrected P-Value	Input	Hyperlink
Renin secretion	KEGG PATHWAY	ssc04924	12	68	3.11764265787e-07	7.91881235098e-05	ENSSSCG00000038598|ENSSSCG00000035099|ENSSSCG00000035088|ENSSSCG00000034395|ENSSSCG00000007056|ENSSSCG00000006935|ENSSSCG00000021501|ENSSSCG00000006932|ENSSSCG00000006933|ENSSSCG00000010301|ENSSSCG00000009172|ENSSSCG00000021862	http://www.genome.jp/kegg-bin/show_pathway?ssc04924/ssc:100511753%09red/ssc:100127164%09red/ssc:100152679%09red/ssc:100154624%09red/ssc:396603%09red/ssc:397357%09red/ssc:397449%09red/ssc:100154056%09red/ssc:397241%09red/ssc:397284%09red
Proteoglycans in cancer	KEGG PATHWAY	ssc05205	19	196	7.42230056344e-07	9.42632171557e-05	ENSSSCG00000023004|ENSSSCG00000032434|ENSSSCG00000008629|ENSSSCG00000007334|ENSSSCG00000005096|ENSSSCG00000015981|ENSSSCG00000012680|ENSSSCG00000014362|ENSSSCG00000003569|ENSSSCG00000016958|ENSSSCG00000013566|ENSSSCG00000016140|ENSSSCG00000030413|ENSSSCG00000007022|ENSSSCG00000036854|ENSSSCG00000006164|ENSSSCG00000010312|ENSSSCG00000016494|ENSSSCG00000027365	http://www.genome.jp/kegg-bin/show_pathway?ssc05205/ssc:100516171%09red/ssc:100513655%09red/ssc:100170132%09red/ssc:397350%09red/ssc:100515344%09red/ssc:100157679%09red/ssc:397445%09red/ssc:100626947%09red/ssc:100519058%09red/ssc:397458%09red/ssc:100514498%09red/ssc:100154503%09red/ssc:100521017%09red/ssc:396696%09red/ssc:100621789%09red/ssc:100625784%09red/ssc:397564%09red/ssc:100514612%09red/ss…
Natural killer cell mediated cytotoxicity	KEGG PATHWAY	ssc04650	12	111	3.00850273577e-05	0.00229377636098	ENSSSCG00000031149|ENSSSCG00000035088|ENSSSCG00000036535|ENSSSCG00000016958|ENSSSCG00000033933|ENSSSCG00000037624|ENSSSCG00000033254|ENSSSCG00000021504|ENSSSCG00000010301|ENSSSCG00000009172|ENSSSCG00000016494|ENSSSCG00000030413	http://www.genome.jp/kegg-bin/show_pathway?ssc04650/ssc:100739353%09red/ssc:396603%09red/ssc:100127456%09red/ssc:100310806%09red/ssc:100514498%09red/ssc:397241%09red/ssc:100152100%09red/ssc:100621789%09red/ssc:100514612%09red/ssc:100157766%09red
Glucagon signaling pathway	KEGG PATHWAY	ssc04922	11	95	3.61224623776e-05	0.00229377636098	ENSSSCG00000037980|ENSSSCG00000035088|ENSSSCG00000034395|ENSSSCG00000013366|ENSSSCG00000007056|ENSSSCG00000013363|ENSSSCG00000021501|ENSSSCG00000010301|ENSSSCG00000029275|ENSSSCG00000009172|ENSSSCG00000006703	http://www.genome.jp/kegg-bin/show_pathway?ssc04922/ssc:100152679%09red/ssc:396603%09red/ssc:100502559%09red/ssc:397013%09red/ssc:397449%09red/ssc:100154056%09red/ssc:397241%09red/ssc:100157793%09red/ssc:407245%09red
Autoimmune thyroid disease	KEGG PATHWAY	ssc05320	8	51	6.22510060317e-05	0.00316235110641	ENSSSCG00000001231|ENSSSCG00000036535|ENSSSCG00000031149|ENSSSCG00000031771|ENSSSCG00000030767|ENSSSCG00000037624|ENSSSCG00000033254|ENSSSCG00000021504	http://www.genome.jp/kegg-bin/show_pathway?ssc05320/ssc:100739353%09red/ssc:100135029%09red/ssc:100310806%09red/ssc:100152100%09red/ssc:397560%09red/ssc:100157766%09red
RIG-I-like receptor signaling pathway	KEGG PATHWAY	ssc04622	9	69	8.00047722166e-05	0.0033868686905	ENSSSCG00000036535|ENSSSCG00000031149|ENSSSCG00000040502|ENSSSCG00000015897|ENSSSCG00000024140|ENSSSCG00000037624|ENSSSCG00000033254|ENSSSCG00000021504|ENSSSCG00000005136	http://www.genome.jp/kegg-bin/show_pathway?ssc04622/ssc:100739353%09red/ssc:100152132%09red/ssc:100125969%09red/ssc:100310806%09red/ssc:100152100%09red/ssc:100101927%09red/ssc:100157766%09red
Endocrine resistance	KEGG PATHWAY	ssc01522	10	91	0.000120582348255	0.00354445627245	ENSSSCG00000002555|ENSSSCG00000007334|ENSSSCG00000014362|ENSSSCG00000027726|ENSSSCG00000016958|ENSSSCG00000002383|ENSSSCG00000030413|ENSSSCG00000009401|ENSSSCG00000016494|ENSSSCG00000013566	http://www.genome.jp/kegg-bin/show_pathway?ssc01522/ssc:397350%09red/ssc:100522743%09red/ssc:100620481%09red/ssc:100151828%09red/ssc:100514498%09red/ssc:100154503%09red/ssc:100144486%09red/ssc:100621789%09red/ssc:397564%09red/ssc:100514612%09red
Tuberculosis	KEGG PATHWAY	ssc05152	14	173	0.000126950212587	0.00354445627245	ENSSSCG00000016077|ENSSSCG00000007334|ENSSSCG00000035088|ENSSSCG00000034395|ENSSSCG00000036535|ENSSSCG00000021501|ENSSSCG00000037624|ENSSSCG00000033254|ENSSSCG00000021504|ENSSSCG00000010301|ENSSSCG00000031149|ENSSSCG00000009172|ENSSSCG00000020864|ENSSSCG00000007754	http://www.genome.jp/kegg-bin/show_pathway?ssc05152/ssc:492279%09red/ssc:397449%09red/ssc:100739353%09red/ssc:396603%09red/ssc:397459%09red/ssc:100310806%09red/ssc:100154503%09red/ssc:100154056%09red/ssc:397241%09red/ssc:100152100%09red/ssc:396628%09red/ssc:100157766%09red
Longevity regulating pathway	KEGG PATHWAY	ssc04211	10	92	0.000130953719721	0.00354445627245	ENSSSCG00000037980|ENSSSCG00000017139|ENSSSCG00000034395|ENSSSCG00000004390|ENSSSCG00000016958|ENSSSCG00000018045|ENSSSCG00000030413|ENSSSCG00000029275|ENSSSCG00000006703|ENSSSCG00000013566	http://www.genome.jp/kegg-bin/show_pathway?ssc04211/ssc:100523876%09red/ssc:100512677%09red/ssc:100525780%09red/ssc:100514498%09red/ssc:397013%09red/ssc:397449%09red/ssc:397350%09red/ssc:100157793%09red/ssc:100621789%09red
Wnt signaling pathway	KEGG PATHWAY	ssc04310	12	132	0.000139545522537	0.00354445627245	ENSSSCG00000023004|ENSSSCG00000006164|ENSSSCG00000035088|ENSSSCG00000016140|ENSSSCG00000023307|ENSSSCG00000007056|ENSSSCG00000017818|ENSSSCG00000012679|ENSSSCG00000008629|ENSSSCG00000027365|ENSSSCG00000010301|ENSSSCG00000009172	http://www.genome.jp/kegg-bin/show_pathway?ssc04310/ssc:100513655%09red/ssc:780402%09red/ssc:100157842%09red/ssc:397445%09red/ssc:396603%09red/ssc:100626947%09red/ssc:397241%09red/ssc:100156029%09red/ssc:100625784%09red/ssc:100519058%09red/ssc:100152679%09red
Jak-STAT signaling pathway	KEGG PATHWAY	ssc04630	13	156	0.000167264322992	0.00365907744139	ENSSSCG00000016832|ENSSSCG00000036535|ENSSSCG00000031149|ENSSSCG00000040502|ENSSSCG00000016399|ENSSSCG00000022066|ENSSSCG00000016958|ENSSSCG00000024140|ENSSSCG00000037624|ENSSSCG00000033254|ENSSSCG00000021504|ENSSSCG00000005136|ENSSSCG00000030413	http://www.genome.jp/kegg-bin/show_pathway?ssc04630/ssc:100157042%09red/ssc:100739353%09red/ssc:100152132%09red/ssc:100271930%09red/ssc:100514498%09red/ssc:100125969%09red/ssc:100310806%09red/ssc:100152100%09red/ssc:100624971%09red/ssc:100621789%09red/ssc:100157766%09red
VEGF signaling pathway	KEGG PATHWAY	ssc04370	8	60	0.000172869800381	0.00365907744139	ENSSSCG00000037567|ENSSSCG00000007334|ENSSSCG00000035088|ENSSSCG00000016958|ENSSSCG00000030413|ENSSSCG00000039962|ENSSSCG00000010301|ENSSSCG00000009172	http://www.genome.jp/kegg-bin/show_pathway?ssc04370/ssc:100624812%09red/ssc:396603%09red/ssc:100514498%09red/ssc:100154503%09red/ssc:397241%09red/ssc:100621789%09red
Amoebiasis	KEGG PATHWAY	ssc05146	10	97	0.000194817540126	0.00380643501478	ENSSSCG00000022163|ENSSSCG00000037567|ENSSSCG00000008162|ENSSSCG00000007056|ENSSSCG00000016958|ENSSSCG00000030413|ENSSSCG00000039962|ENSSSCG00000036702|ENSSSCG00000010313|ENSSSCG00000007754	http://www.genome.jp/kegg-bin/show_pathway?ssc05146/ssc:100513412%09red/ssc:100152679%09red/ssc:100624812%09red/ssc:100626904%09red/ssc:100736677%09red/ssc:397459%09red/ssc:100514498%09red/ssc:100621789%09red/ssc:396974%09red
Glycolysis / Gluconeogenesis	KEGG PATHWAY	ssc00010	8	62	0.000212004218186	0.00384636224423	ENSSSCG00000039017|ENSSSCG00000013366|ENSSSCG00000035409|ENSSSCG00000013363|ENSSSCG00000036708|ENSSSCG00000009182|ENSSSCG00000018044|ENSSSCG00000018041	http://www.genome.jp/kegg-bin/show_pathway?ssc00010/ssc:407245%09red/ssc:100525303%09red/ssc:100526075%09red/ssc:100502559%09red/ssc:100512615%09red
AMPK signaling pathway	KEGG PATHWAY	ssc04152	11	120	0.000244923953377	0.00414737894385	ENSSSCG00000037980|ENSSSCG00000017139|ENSSSCG00000034395|ENSSSCG00000034749|ENSSSCG00000016958|ENSSSCG00000030413|ENSSSCG00000025675|ENSSSCG00000029275|ENSSSCG00000005514|ENSSSCG00000006703|ENSSSCG00000013566	http://www.genome.jp/kegg-bin/show_pathway?ssc04152/ssc:100512677%09red/ssc:397350%09red/ssc:100514498%09red/ssc:397013%09red/ssc:397449%09red/ssc:595112%09red/ssc:100157793%09red/ssc:100621789%09red/ssc:100624328%09red
Oxytocin signaling pathway	KEGG PATHWAY	ssc04921	13	165	0.000278530747882	0.00442167562262	ENSSSCG00000037980|ENSSSCG00000008629|ENSSSCG00000007334|ENSSSCG00000035088|ENSSSCG00000007056|ENSSSCG00000016958|ENSSSCG00000021501|ENSSSCG00000002383|ENSSSCG00000030413|ENSSSCG00000025675|ENSSSCG00000010301|ENSSSCG00000009172|ENSSSCG00000006703	http://www.genome.jp/kegg-bin/show_pathway?ssc04921/ssc:100152679%09red/ssc:396603%09red/ssc:100514498%09red/ssc:100154503%09red/ssc:100154056%09red/ssc:397241%09red/ssc:100144486%09red/ssc:100157793%09red/ssc:100621789%09red/ssc:100624328%09red/ssc:397445%09red
Viral carcinogenesis	KEGG PATHWAY	ssc05203	14	193	0.000362748852726	0.00502448319607	ENSSSCG00000001231|ENSSSCG00000007334|ENSSSCG00000008496|ENSSSCG00000034395|ENSSSCG00000002729|ENSSSCG00000037508|ENSSSCG00000016958|ENSSSCG00000007692|ENSSSCG00000013367|ENSSSCG00000030767|ENSSSCG00000009401|ENSSSCG00000030413|ENSSSCG00000002411|ENSSSCG00000036702	http://www.genome.jp/kegg-bin/show_pathway?ssc05203/ssc:100513412%09red/ssc:100523057%09red/ssc:397449%09red/ssc:100135029%09red/ssc:100154605%09red/ssc:100512981%09red/ssc:100151828%09red/ssc:100514498%09red/ssc:100154503%09red/ssc:100525504%09red/ssc:100513600%09red/ssc:100621789%09red/ssc:397588%09red
Metabolic pathways	KEGG PATHWAY	ssc01100	49	1219	0.000377539275146	0.00502448319607	ENSSSCG00000000116|ENSSSCG00000000110|ENSSSCG00000013363|ENSSSCG00000005666|ENSSSCG00000040800|ENSSSCG00000018041|ENSSSCG00000040860|ENSSSCG00000027246|ENSSSCG00000002512|ENSSSCG00000024162|ENSSSCG00000008724|ENSSSCG00000015545|ENSSSCG00000008942|ENSSSCG00000017014|ENSSSCG00000007056|ENSSSCG00000006644|ENSSSCG00000032141|ENSSSCG00000009182|ENSSSCG00000018044|ENSSSCG00000005663|ENSSSCG00000006166|…	http://www.genome.jp/kegg-bin/show_pathway?ssc01100/ssc:448979%09red/ssc:100157292%09red/ssc:100037979%09red/ssc:100512746%09red/ssc:100515071%09red/ssc:100144439%09red/ssc:396950%09red/ssc:100524613%09red/ssc:100515636%09red/ssc:396971%09red/ssc:100523005%09red/ssc:407245%09red/ssc:100152679%09red/ssc:100517354%09red/ssc:396944%09red/ssc:100525303%09red/ssc:100152320%09red/ssc:100217381%09red/ss…
Tyrosine metabolism	KEGG PATHWAY	ssc00350	6	36	0.000389151014607	0.00502448319607	ENSSSCG00000039017|ENSSSCG00000035409|ENSSSCG00000009805|ENSSSCG00000036708|ENSSSCG00000009182|ENSSSCG00000018044	http://www.genome.jp/kegg-bin/show_pathway?ssc00350/ssc:397443%09red/ssc:100526075%09red/ssc:100512615%09red
Huntington's disease	KEGG PATHWAY	ssc05016	14	195	0.0003996533392	0.00502448319607	ENSSSCG00000000116|ENSSSCG00000001588|ENSSSCG00000024550|ENSSSCG00000034395|ENSSSCG00000037792|ENSSSCG00000007056|ENSSSCG00000015379|ENSSSCG00000016127|ENSSSCG00000027246|ENSSSCG00000023757|ENSSSCG00000001880|ENSSSCG00000029275|ENSSSCG00000006166|ENSSSCG00000007845	http://www.genome.jp/kegg-bin/show_pathway?ssc05016/ssc:100620543%09red/ssc:448979%09red/ssc:100516402%09red/ssc:100524934%09red/ssc:100155687%09red/ssc:397013%09red/ssc:397449%09red/ssc:100524613%09red/ssc:100156478%09red/ssc:100520950%09red/ssc:100512624%09red/ssc:399685%09red/ssc:100621221%09red/ssc:100152679%09red
Hepatitis B	KEGG PATHWAY	ssc05161	12	150	0.000415410028021	0.00502448319607	ENSSSCG00000007334|ENSSSCG00000031149|ENSSSCG00000034395|ENSSSCG00000036535|ENSSSCG00000016958|ENSSSCG00000015897|ENSSSCG00000037624|ENSSSCG00000033254|ENSSSCG00000021504|ENSSSCG00000009401|ENSSSCG00000002383|ENSSSCG00000030413	http://www.genome.jp/kegg-bin/show_pathway?ssc05161/ssc:100144486%09red/ssc:397449%09red/ssc:100739353%09red/ssc:100151828%09red/ssc:100310806%09red/ssc:100514498%09red/ssc:100154503%09red/ssc:100152100%09red/ssc:100621789%09red/ssc:100157766%09red/ssc:100101927%09red
Regulation of autophagy	KEGG PATHWAY	ssc04140	6	38	0.000503547810394	0.00574913932659	ENSSSCG00000021504|ENSSSCG00000031149|ENSSSCG00000018045|ENSSSCG00000037624|ENSSSCG00000033254|ENSSSCG00000036535	http://www.genome.jp/kegg-bin/show_pathway?ssc04140/ssc:100310806%09red/ssc:100525780%09red/ssc:100739353%09red/ssc:100152100%09red/ssc:100157766%09red
Alzheimer's disease	KEGG PATHWAY	ssc05010	13	177	0.000520591356345	0.00574913932659	ENSSSCG00000011723|ENSSSCG00000024550|ENSSSCG00000035088|ENSSSCG00000037792|ENSSSCG00000007056|ENSSSCG00000027246|ENSSSCG00000023757|ENSSSCG00000021501|ENSSSCG00000010301|ENSSSCG00000006166|ENSSSCG00000009172|ENSSSCG00000016127|ENSSSCG00000007845	http://www.genome.jp/kegg-bin/show_pathway?ssc05010/ssc:448979%09red/ssc:100511536%09red/ssc:100516402%09red/ssc:396603%09red/ssc:100155687%09red/ssc:399685%09red/ssc:100154056%09red/ssc:397241%09red/ssc:100520950%09red/ssc:100524613%09red/ssc:100512624%09red/ssc:100152679%09red
Insulin signaling pathway	KEGG PATHWAY	ssc04910	11	133	0.000551098492941	0.00583245905029	ENSSSCG00000037980|ENSSSCG00000010464|ENSSSCG00000017139|ENSSSCG00000016958|ENSSSCG00000021501|ENSSSCG00000030413|ENSSSCG00000029275|ENSSSCG00000011363|ENSSSCG00000007530|ENSSSCG00000006703|ENSSSCG00000016494	http://www.genome.jp/kegg-bin/show_pathway?ssc04910/ssc:100512677%09red/ssc:641349%09red/ssc:100514498%09red/ssc:100521997%09red/ssc:397013%09red/ssc:100154056%09red/ssc:397493%09red/ssc:100157793%09red/ssc:100621789%09red/ssc:100514612%09red
Measles	KEGG PATHWAY	ssc05162	11	135	0.00061874897892	0.00613478261192	ENSSSCG00000006016|ENSSSCG00000036535|ENSSSCG00000031149|ENSSSCG00000007592|ENSSSCG00000016958|ENSSSCG00000015897|ENSSSCG00000008496|ENSSSCG00000037624|ENSSSCG00000033254|ENSSSCG00000021504|ENSSSCG00000030413	http://www.genome.jp/kegg-bin/show_pathway?ssc05162/ssc:100739353%09red/ssc:100514518%09red/ssc:100157766%09red/ssc:100310806%09red/ssc:100514498%09red/ssc:100152100%09red/ssc:100522801%09red/ssc:100621789%09red/ssc:397588%09red/ssc:100101927%09red
Adherens junction	KEGG PATHWAY	ssc04520	8	74	0.000627969873661	0.00613478261192	ENSSSCG00000031504|ENSSSCG00000007334|ENSSSCG00000013174|ENSSSCG00000003577|ENSSSCG00000040184|ENSSSCG00000036702|ENSSSCG00000010313|ENSSSCG00000013566	http://www.genome.jp/kegg-bin/show_pathway?ssc04520/ssc:100513412%09red/ssc:100523918%09red/ssc:100512789%09red/ssc:100519699%09red/ssc:100154503%09red/ssc:397350%09red/ssc:396974%09red
HTLV-I infection	KEGG PATHWAY	ssc05166	16	258	0.000724657982663	0.00662815813113	ENSSSCG00000023004|ENSSSCG00000001231|ENSSSCG00000035088|ENSSSCG00000008162|ENSSSCG00000016140|ENSSSCG00000002729|ENSSSCG00000016958|ENSSSCG00000034395|ENSSSCG00000030767|ENSSSCG00000002383|ENSSSCG00000027365|ENSSSCG00000009401|ENSSSCG00000010301|ENSSSCG00000009172|ENSSSCG00000006164|ENSSSCG00000030413	http://www.genome.jp/kegg-bin/show_pathway?ssc05166/ssc:397449%09red/ssc:100513655%09red/ssc:100135029%09red/ssc:396603%09red/ssc:100626904%09red/ssc:100513600%09red/ssc:100151828%09red/ssc:100514498%09red/ssc:100626947%09red/ssc:397241%09red/ssc:100144486%09red/ssc:100621789%09red/ssc:100625784%09red/ssc:100519058%09red
Herpes simplex infection	KEGG PATHWAY	ssc05168	13	184	0.000730663101069	0.00662815813113	ENSSSCG00000008496|ENSSSCG00000001231|ENSSSCG00000036535|ENSSSCG00000031149|ENSSSCG00000007592|ENSSSCG00000007362|ENSSSCG00000015897|ENSSSCG00000030767|ENSSSCG00000037624|ENSSSCG00000033254|ENSSSCG00000021504|ENSSSCG00000002383|ENSSSCG00000037937	http://www.genome.jp/kegg-bin/show_pathway?ssc05168/ssc:100144486%09red/ssc:100739353%09red/ssc:100514518%09red/ssc:100157766%09red/ssc:100135029%09red/ssc:397588%09red/ssc:768102%09red/ssc:100310806%09red/ssc:100152100%09red/ssc:100523801%09red/ssc:100101927%09red
Fatty acid degradation	KEGG PATHWAY	ssc00071	6	42	0.000809494733768	0.00709005732335	ENSSSCG00000039017|ENSSSCG00000035409|ENSSSCG00000036708|ENSSSCG00000009182|ENSSSCG00000018041|ENSSSCG00000008724	http://www.genome.jp/kegg-bin/show_pathway?ssc00071/ssc:100523005%09red/ssc:100525303%09red/ssc:100512615%09red
Cytosolic DNA-sensing pathway	KEGG PATHWAY	ssc04623	7	61	0.000988111346942	0.00836600940411	ENSSSCG00000000116|ENSSSCG00000036535|ENSSSCG00000031149|ENSSSCG00000040811|ENSSSCG00000037624|ENSSSCG00000033254|ENSSSCG00000021504	http://www.genome.jp/kegg-bin/show_pathway?ssc04623/ssc:100739353%09red/ssc:100522011%09red/ssc:100524934%09red/ssc:100310806%09red/ssc:100152100%09red/ssc:100157766%09red
Influenza A	KEGG PATHWAY	ssc05164	12	168	0.00105500150438	0.00864420587463	ENSSSCG00000036535|ENSSSCG00000031149|ENSSSCG00000007592|ENSSSCG00000040811|ENSSSCG00000016958|ENSSSCG00000015897|ENSSSCG00000008496|ENSSSCG00000037624|ENSSSCG00000033254|ENSSSCG00000021504|ENSSSCG00000014794|ENSSSCG00000030413	http://www.genome.jp/kegg-bin/show_pathway?ssc05164/ssc:100739353%09red/ssc:100522011%09red/ssc:100514518%09red/ssc:100157766%09red/ssc:100522198%09red/ssc:100310806%09red/ssc:100514498%09red/ssc:100152100%09red/ssc:100621789%09red/ssc:397588%09red/ssc:100101927%09red
Hepatitis C	KEGG PATHWAY	ssc05160	10	130	0.0016132693328	0.0128053253291	ENSSSCG00000036535|ENSSSCG00000031149|ENSSSCG00000007592|ENSSSCG00000016958|ENSSSCG00000008496|ENSSSCG00000037624|ENSSSCG00000033254|ENSSSCG00000021504|ENSSSCG00000016494|ENSSSCG00000030413	http://www.genome.jp/kegg-bin/show_pathway?ssc05160/ssc:100739353%09red/ssc:100514518%09red/ssc:100310806%09red/ssc:100514498%09red/ssc:100152100%09red/ssc:100621789%09red/ssc:100157766%09red/ssc:100514612%09red/ssc:397588%09red
PI3K-Akt signaling pathway	KEGG PATHWAY	ssc04151	18	336	0.00169549647158	0.0130501849631	ENSSSCG00000024325|ENSSSCG00000036063|ENSSSCG00000013566|ENSSSCG00000015508|ENSSSCG00000031149|ENSSSCG00000017139|ENSSSCG00000034395|ENSSSCG00000015507|ENSSSCG00000016832|ENSSSCG00000036535|ENSSSCG00000016958|ENSSSCG00000007692|ENSSSCG00000025523|ENSSSCG00000037624|ENSSSCG00000033254|ENSSSCG00000021504|ENSSSCG00000005657|ENSSSCG00000030413	http://www.genome.jp/kegg-bin/show_pathway?ssc04151/ssc:100738399%09red/ssc:100520686%09red/ssc:100512677%09red/ssc:100739353%09red/ssc:397449%09red/ssc:100271930%09red/ssc:397350%09red/ssc:100519640%09red/ssc:100310806%09red/ssc:100514498%09red/ssc:100523057%09red/ssc:100157766%09red/ssc:100152100%09red/ssc:100157757%09red/ssc:100621789%09red/ssc:102163961%09red/ssc:100621630%09red
Signaling pathways regulating pluripotency of stem cells	KEGG PATHWAY	ssc04550	10	133	0.00188872596544	0.0141098939771	ENSSSCG00000016113|ENSSSCG00000023004|ENSSSCG00000016140|ENSSSCG00000016958|ENSSSCG00000006645|ENSSSCG00000013566|ENSSSCG00000027365|ENSSSCG00000036854|ENSSSCG00000006164|ENSSSCG00000030413	http://www.genome.jp/kegg-bin/show_pathway?ssc04550/ssc:100127483%09red/ssc:100625784%09red/ssc:100513655%09red/ssc:100170132%09red/ssc:100514498%09red/ssc:100626947%09red/ssc:397350%09red/ssc:100621789%09red/ssc:100157920%09red/ssc:100519058%09red
Spliceosome	KEGG PATHWAY	ssc03040	10	134	0.00198854891115	0.0144311835267	ENSSSCG00000017817|ENSSSCG00000040896|ENSSSCG00000004802|ENSSSCG00000014061|ENSSSCG00000007362|ENSSSCG00000026064|ENSSSCG00000025323|ENSSSCG00000038919|ENSSSCG00000016075|ENSSSCG00000037937	http://www.genome.jp/kegg-bin/show_pathway?ssc03040/ssc:100738040%09red/ssc:100526074%09red/ssc:768102%09red/ssc:100623815%09red/ssc:100523801%09red/ssc:100624767%09red/ssc:100157887%09red/ssc:100524425%09red/ssc:100038330%09red/ssc:100738822%09red
Lysine degradation	KEGG PATHWAY	ssc00310	6	54	0.00261396427593	0.0184429701691	ENSSSCG00000011332|ENSSSCG00000009806|ENSSSCG00000016743|ENSSSCG00000018041|ENSSSCG00000006645|ENSSSCG00000009777	http://www.genome.jp/kegg-bin/show_pathway?ssc00310/ssc:100525303%09red/ssc:100626555%09red/ssc:100623101%09red/ssc:100515636%09red/ssc:100156137%09red/ssc:100157920%09red
Ubiquinone and other terpenoid-quinone biosynthesis	KEGG PATHWAY	ssc00130	3	10	0.00297010126157	0.0203893437957	ENSSSCG00000035154|ENSSSCG00000009805|ENSSSCG00000028513	http://www.genome.jp/kegg-bin/show_pathway?ssc00130/ssc:100518062%09red/ssc:397443%09red
Osteoclast differentiation	KEGG PATHWAY	ssc04380	10	143	0.00309211876262	0.0206683727817	ENSSSCG00000035088|ENSSSCG00000008162|ENSSSCG00000034395|ENSSSCG00000025687|ENSSSCG00000016958|ENSSSCG00000002383|ENSSSCG00000030413|ENSSSCG00000010301|ENSSSCG00000009172|ENSSSCG00000037426	http://www.genome.jp/kegg-bin/show_pathway?ssc04380/ssc:100144538%09red/ssc:100626904%09red/ssc:396603%09red/ssc:100514498%09red/ssc:397449%09red/ssc:397241%09red/ssc:100144486%09red/ssc:100517099%09red/ssc:100621789%09red
Estrogen signaling pathway	KEGG PATHWAY	ssc04915	8	99	0.00347476871798	0.0223686979087	ENSSSCG00000007334|ENSSSCG00000034395|ENSSSCG00000007056|ENSSSCG00000014362|ENSSSCG00000016958|ENSSSCG00000021501|ENSSSCG00000002383|ENSSSCG00000030413	http://www.genome.jp/kegg-bin/show_pathway?ssc04915/ssc:397449%09red/ssc:100152679%09red/ssc:100514498%09red/ssc:100154503%09red/ssc:100154056%09red/ssc:100144486%09red/ssc:100621789%09red/ssc:397564%09red
Focal adhesion	KEGG PATHWAY	ssc04510	12	196	0.00352262959192	0.0223686979087	ENSSSCG00000008629|ENSSSCG00000007334|ENSSSCG00000028827|ENSSSCG00000015507|ENSSSCG00000016958|ENSSSCG00000025523|ENSSSCG00000030413|ENSSSCG00000036702|ENSSSCG00000013566|ENSSSCG00000010313|ENSSSCG00000016494|ENSSSCG00000015508	http://www.genome.jp/kegg-bin/show_pathway?ssc04510/ssc:100513412%09red/ssc:100520686%09red/ssc:100518536%09red/ssc:397445%09red/ssc:100514498%09red/ssc:100154503%09red/ssc:397350%09red/ssc:100621789%09red/ssc:102163961%09red/ssc:396974%09red/ssc:100514612%09red/ssc:100621630%09red
cGMP-PKG signaling pathway	KEGG PATHWAY	ssc04022	11	172	0.00374642165529	0.0232095390352	ENSSSCG00000038598|ENSSSCG00000008629|ENSSSCG00000035088|ENSSSCG00000034395|ENSSSCG00000007056|ENSSSCG00000011761|ENSSSCG00000016958|ENSSSCG00000021501|ENSSSCG00000030413|ENSSSCG00000010301|ENSSSCG00000009172	http://www.genome.jp/kegg-bin/show_pathway?ssc04022/ssc:100152679%09red/ssc:100271877%09red/ssc:396603%09red/ssc:397357%09red/ssc:100514498%09red/ssc:397449%09red/ssc:100154056%09red/ssc:397241%09red/ssc:100621789%09red/ssc:397445%09red
Cytokine-cytokine receptor interaction	KEGG PATHWAY	ssc04060	13	225	0.00389584094864	0.0235605619275	ENSSSCG00000016113|ENSSSCG00000016832|ENSSSCG00000031149|ENSSSCG00000003386|ENSSSCG00000008162|ENSSSCG00000040502|ENSSSCG00000036535|ENSSSCG00000024140|ENSSSCG00000016322|ENSSSCG00000037624|ENSSSCG00000033254|ENSSSCG00000021504|ENSSSCG00000005136	http://www.genome.jp/kegg-bin/show_pathway?ssc04060/ssc:100127483%09red/ssc:100519368%09red/ssc:100739353%09red/ssc:100152132%09red/ssc:100271930%09red/ssc:100626904%09red/ssc:100515346%09red/ssc:100310806%09red/ssc:100152100%09red/ssc:100125969%09red/ssc:100157766%09red
Pyruvate metabolism	KEGG PATHWAY	ssc00620	5	41	0.00410490115893	0.0242476	ENSSSCG00000025486|ENSSSCG00000027778|ENSSSCG00000013363|ENSSSCG00000018041|ENSSSCG00000013366	http://www.genome.jp/kegg-bin/show_pathway?ssc00620/ssc:407245%09red/ssc:397039%09red/ssc:100502559%09red/ssc:100156085%09red/ssc:100525303%09red
mTOR signaling pathway	KEGG PATHWAY	ssc04150	10	150	0.00424956311226	0.0242855928161	ENSSSCG00000023004|ENSSSCG00000017139|ENSSSCG00000016140|ENSSSCG00000016958|ENSSSCG00000013566|ENSSSCG00000018045|ENSSSCG00000030413|ENSSSCG00000006164|ENSSSCG00000016494|ENSSSCG00000027365	http://www.genome.jp/kegg-bin/show_pathway?ssc04150/ssc:100512677%09red/ssc:100513655%09red/ssc:100525780%09red/ssc:100514498%09red/ssc:100626947%09red/ssc:397350%09red/ssc:100621789%09red/ssc:100625784%09red/ssc:100519058%09red/ssc:100514612%09red
Axon guidance	KEGG PATHWAY	ssc04360	11	176	0.00440693608618	0.0242855928161	ENSSSCG00000016113|ENSSSCG00000008629|ENSSSCG00000007334|ENSSSCG00000035088|ENSSSCG00000016958|ENSSSCG00000017012|ENSSSCG00000030413|ENSSSCG00000008262|ENSSSCG00000010301|ENSSSCG00000006635|ENSSSCG00000009172	http://www.genome.jp/kegg-bin/show_pathway?ssc04360/ssc:100127483%09red/ssc:100153477%09red/ssc:396603%09red/ssc:100514498%09red/ssc:100154503%09red/ssc:100513444%09red/ssc:397241%09red/ssc:100621789%09red/ssc:397445%09red/ssc:100512275%09red
Bladder cancer	KEGG PATHWAY	ssc05219	5	42	0.0045075931587	0.0242855928161	ENSSSCG00000009401|ENSSSCG00000014362|ENSSSCG00000007334|ENSSSCG00000016494|ENSSSCG00000032170	http://www.genome.jp/kegg-bin/show_pathway?ssc05219/ssc:100151828%09red/ssc:100624415%09red/ssc:100154503%09red/ssc:397564%09red/ssc:100514612%09red
Toll-like receptor signaling pathway	KEGG PATHWAY	ssc04620	8	104	0.0045867129196	0.0242855928161	ENSSSCG00000036535|ENSSSCG00000031149|ENSSSCG00000016958|ENSSSCG00000002383|ENSSSCG00000033254|ENSSSCG00000021504|ENSSSCG00000037624|ENSSSCG00000030413	http://www.genome.jp/kegg-bin/show_pathway?ssc04620/ssc:100739353%09red/ssc:100514498%09red/ssc:100310806%09red/ssc:100152100%09red/ssc:100144486%09red/ssc:100621789%09red/ssc:100157766%09red
MAPK signaling pathway	KEGG PATHWAY	ssc04010	14	257	0.00458940336683	0.0242855928161	ENSSSCG00000037567|ENSSSCG00000035088|ENSSSCG00000008162|ENSSSCG00000003573|ENSSSCG00000039962|ENSSSCG00000015960|ENSSSCG00000016991|ENSSSCG00000002383|ENSSSCG00000008475|ENSSSCG00000033544|ENSSSCG00000010301|ENSSSCG00000009172|ENSSSCG00000016494|ENSSSCG00000034266	http://www.genome.jp/kegg-bin/show_pathway?ssc04010/ssc:100626904%09red/ssc:100624812%09red/ssc:100522469%09red/ssc:396603%09red/ssc:100144493%09red/ssc:397241%09red/ssc:100144486%09red/ssc:100152572%09red/ssc:100512235%09red/ssc:100520016%09red/ssc:100514612%09red/ssc:100154640%09red
Longevity regulating pathway - multiple species	KEGG PATHWAY	ssc04213	6	63	0.00525725091332	0.0267589640429	ENSSSCG00000037980|ENSSSCG00000017139|ENSSSCG00000016958|ENSSSCG00000030413|ENSSSCG00000006703|ENSSSCG00000013566	http://www.genome.jp/kegg-bin/show_pathway?ssc04213/ssc:100621789%09red/ssc:100512677%09red/ssc:100514498%09red/ssc:397350%09red/ssc:100157793%09red
Non-alcoholic fatty liver disease (NAFLD)	KEGG PATHWAY	ssc04932	10	155	0.00526751260687	0.0267589640429	ENSSSCG00000037980|ENSSSCG00000024550|ENSSSCG00000037792|ENSSSCG00000016958|ENSSSCG00000027246|ENSSSCG00000030413|ENSSSCG00000006166|ENSSSCG00000006703|ENSSSCG00000016127|ENSSSCG00000007845	http://www.genome.jp/kegg-bin/show_pathway?ssc04932/ssc:448979%09red/ssc:100516402%09red/ssc:100155687%09red/ssc:100514498%09red/ssc:399685%09red/ssc:100524613%09red/ssc:100157793%09red/ssc:100520950%09red/ssc:100621789%09red
Circadian rhythm	KEGG PATHWAY	ssc04710	4	27	0.00545356074201	0.0271608711465	ENSSSCG00000034395|ENSSSCG00000023307|ENSSSCG00000006703|ENSSSCG00000037980	http://www.genome.jp/kegg-bin/show_pathway?ssc04710/ssc:100157842%09red/ssc:397449%09red/ssc:100157793%09red
Regulation of actin cytoskeleton	KEGG PATHWAY	ssc04810	12	209	0.00568354283776	0.0277619207845	ENSSSCG00000031504|ENSSSCG00000007334|ENSSSCG00000003577|ENSSSCG00000003569|ENSSSCG00000037508|ENSSSCG00000008629|ENSSSCG00000030413|ENSSSCG00000036702|ENSSSCG00000016958|ENSSSCG00000010313|ENSSSCG00000016494|ENSSSCG00000007754	http://www.genome.jp/kegg-bin/show_pathway?ssc04810/ssc:100513412%09red/ssc:100512789%09red/ssc:100512981%09red/ssc:397459%09red/ssc:397458%09red/ssc:100514498%09red/ssc:100154503%09red/ssc:100621789%09red/ssc:396974%09red/ssc:100514612%09red/ssc:397445%09red
cAMP signaling pathway	KEGG PATHWAY	ssc04024	12	210	0.00588568265035	0.0282068564753	ENSSSCG00000016958|ENSSSCG00000008629|ENSSSCG00000034395|ENSSSCG00000038598|ENSSSCG00000031771|ENSSSCG00000003569|ENSSSCG00000021501|ENSSSCG00000002383|ENSSSCG00000030413|ENSSSCG00000008724|ENSSSCG00000016494|ENSSSCG00000021862	http://www.genome.jp/kegg-bin/show_pathway?ssc04024/ssc:100127164%09red/ssc:397357%09red/ssc:397458%09red/ssc:100514498%09red/ssc:397449%09red/ssc:100154056%09red/ssc:100144486%09red/ssc:397560%09red/ssc:100621789%09red/ssc:100523005%09red/ssc:100514612%09red/ssc:397445%09red
Glioma	KEGG PATHWAY	ssc05214	6	65	0.00604276389762	0.0284233709258	ENSSSCG00000016958|ENSSSCG00000021501|ENSSSCG00000009401|ENSSSCG00000030413|ENSSSCG00000016494|ENSSSCG00000013566	http://www.genome.jp/kegg-bin/show_pathway?ssc05214/ssc:100151828%09red/ssc:100514498%09red/ssc:100154056%09red/ssc:397350%09red/ssc:100621789%09red/ssc:100514612%09red
Inflammatory mediator regulation of TRP channels	KEGG PATHWAY	ssc04750	8	110	0.00626023888779	0.0289109214091	ENSSSCG00000000110|ENSSSCG00000007334|ENSSSCG00000008162|ENSSSCG00000007056|ENSSSCG00000016958|ENSSSCG00000021501|ENSSSCG00000030413|ENSSSCG00000021862	http://www.genome.jp/kegg-bin/show_pathway?ssc04750/ssc:100127164%09red/ssc:100152679%09red/ssc:100626904%09red/ssc:100514498%09red/ssc:100154503%09red/ssc:100154056%09red/ssc:100514711%09red/ssc:100621789%09red
Amphetamine addiction	KEGG PATHWAY	ssc05031	6	66	0.00646603101303	0.0290252682272	ENSSSCG00000035088|ENSSSCG00000034395|ENSSSCG00000021501|ENSSSCG00000002383|ENSSSCG00000010301|ENSSSCG00000009172	http://www.genome.jp/kegg-bin/show_pathway?ssc05031/ssc:396603%09red/ssc:397449%09red/ssc:100154056%09red/ssc:397241%09red/ssc:100144486%09red
FoxO signaling pathway	KEGG PATHWAY	ssc04068	9	135	0.00651354444468	0.0290252682272	ENSSSCG00000024325|ENSSSCG00000037980|ENSSSCG00000016832|ENSSSCG00000001804|ENSSSCG00000016958|ENSSSCG00000030413|ENSSSCG00000006703|ENSSSCG00000016494|ENSSSCG00000013566	http://www.genome.jp/kegg-bin/show_pathway?ssc04068/ssc:100156419%09red/ssc:100271930%09red/ssc:100157757%09red/ssc:100514498%09red/ssc:397350%09red/ssc:100157793%09red/ssc:100621789%09red/ssc:100514612%09red
Rap1 signaling pathway	KEGG PATHWAY	ssc04015	12	214	0.00675188119911	0.0294518080649	ENSSSCG00000007334|ENSSSCG00000013174|ENSSSCG00000014267|ENSSSCG00000017527|ENSSSCG00000016958|ENSSSCG00000008495|ENSSSCG00000021501|ENSSSCG00000030413|ENSSSCG00000013566|ENSSSCG00000007056|ENSSSCG00000016494|ENSSSCG00000007754	http://www.genome.jp/kegg-bin/show_pathway?ssc04015/ssc:100521471%09red/ssc:100152679%09red/ssc:100514498%09red/ssc:100523181%09red/ssc:397459%09red/ssc:100519699%09red/ssc:100154503%09red/ssc:100154056%09red/ssc:100521255%09red/ssc:397350%09red/ssc:100621789%09red/ssc:100514612%09red
Chemical carcinogenesis	KEGG PATHWAY	ssc05204	6	67	0.00691041140908	0.0294518080649	ENSSSCG00000039017|ENSSSCG00000035409|ENSSSCG00000036708|ENSSSCG00000009182|ENSSSCG00000018044|ENSSSCG00000005663	http://www.genome.jp/kegg-bin/show_pathway?ssc05204/ssc:100526075%09red/ssc:100515071%09red/ssc:100512615%09red
Epstein-Barr virus infection	KEGG PATHWAY	ssc05169	11	188	0.00695712001534	0.0294518080649	ENSSSCG00000000116|ENSSSCG00000001231|ENSSSCG00000037567|ENSSSCG00000007592|ENSSSCG00000016958|ENSSSCG00000007692|ENSSSCG00000030767|ENSSSCG00000009401|ENSSSCG00000030413|ENSSSCG00000008496|ENSSSCG00000039962	http://www.genome.jp/kegg-bin/show_pathway?ssc05169/ssc:100523057%09red/ssc:100514518%09red/ssc:100624812%09red/ssc:100135029%09red/ssc:100524934%09red/ssc:100151828%09red/ssc:100514498%09red/ssc:100621789%09red/ssc:397588%09red
Oxidative phosphorylation	KEGG PATHWAY	ssc00190	9	137	0.00710863669447	0.0295998970557	ENSSSCG00000024550|ENSSSCG00000037511|ENSSSCG00000037792|ENSSSCG00000027246|ENSSSCG00000023757|ENSSSCG00000023903|ENSSSCG00000006166|ENSSSCG00000016127|ENSSSCG00000007845	http://www.genome.jp/kegg-bin/show_pathway?ssc00190/ssc:448979%09red/ssc:100516402%09red/ssc:100037979%09red/ssc:100155687%09red/ssc:396950%09red/ssc:100524613%09red/ssc:100520950%09red/ssc:100512624%09red/ssc:399685%09red
Insulin resistance	KEGG PATHWAY	ssc04931	8	113	0.00725321064216	0.0297147661792	ENSSSCG00000037980|ENSSSCG00000010464|ENSSSCG00000034395|ENSSSCG00000016958|ENSSSCG00000030413|ENSSSCG00000029275|ENSSSCG00000007530|ENSSSCG00000006703	http://www.genome.jp/kegg-bin/show_pathway?ssc04931/ssc:641349%09red/ssc:100514498%09red/ssc:100521997%09red/ssc:397013%09red/ssc:397449%09red/ssc:100157793%09red/ssc:100621789%09red
Pancreatic secretion	KEGG PATHWAY	ssc04972	7	91	0.0077965285767	0.0314336231505	ENSSSCG00000008943|ENSSSCG00000007056|ENSSSCG00000003569|ENSSSCG00000006935|ENSSSCG00000006932|ENSSSCG00000006933|ENSSSCG00000035099	http://www.genome.jp/kegg-bin/show_pathway?ssc04972/ssc:100511753%09red/ssc:100152679%09red/ssc:100154624%09red/ssc:397458%09red/ssc:397284%09red/ssc:503546%09red
Long-term potentiation	KEGG PATHWAY	ssc04720	6	70	0.00837597932975	0.0332421679649	ENSSSCG00000035088|ENSSSCG00000007056|ENSSSCG00000021501|ENSSSCG00000010301|ENSSSCG00000009172|ENSSSCG00000016494	http://www.genome.jp/kegg-bin/show_pathway?ssc04720/ssc:396603%09red/ssc:100154056%09red/ssc:397241%09red/ssc:100514612%09red/ssc:100152679%09red
Pathways in cancer	KEGG PATHWAY	ssc05200	18	397	0.00871334786648	0.0340490824321	ENSSSCG00000023004|ENSSSCG00000036063|ENSSSCG00000010211|ENSSSCG00000005096|ENSSSCG00000007056|ENSSSCG00000016958|ENSSSCG00000030095|ENSSSCG00000013566|ENSSSCG00000016140|ENSSSCG00000021862|ENSSSCG00000002383|ENSSSCG00000030413|ENSSSCG00000032170|ENSSSCG00000009401|ENSSSCG00000008629|ENSSSCG00000006164|ENSSSCG00000016494|ENSSSCG00000027365	http://www.genome.jp/kegg-bin/show_pathway?ssc05200/ssc:100738399%09red/ssc:100155896%09red/ssc:100127164%09red/ssc:100144486%09red/ssc:397445%09red/ssc:397350%09red/ssc:100151828%09red/ssc:100625290%09red/ssc:100514498%09red/ssc:100626947%09red/ssc:396696%09red/ssc:100624415%09red/ssc:100513655%09red/ssc:100621789%09red/ssc:100625784%09red/ssc:100519058%09red/ssc:100514612%09red/ssc:100152679%09…
Taste transduction	KEGG PATHWAY	ssc04742	6	72	0.00946905933966	0.0364415313981	ENSSSCG00000024204|ENSSSCG00000024497|ENSSSCG00000031884|ENSSSCG00000001523|ENSSSCG00000015053|ENSSSCG00000029468	http://www.genome.jp/kegg-bin/show_pathway?ssc04742/ssc:100625131%09red/ssc:503656%09red/ssc:100152616%09red/ssc:100625976%09red/ssc:100515171%09red
Parkinson's disease	KEGG PATHWAY	ssc05012	9	145	0.00991342177787	0.0375822258445	ENSSSCG00000022163|ENSSSCG00000003385|ENSSSCG00000024550|ENSSSCG00000037792|ENSSSCG00000027246|ENSSSCG00000023757|ENSSSCG00000006166|ENSSSCG00000016127|ENSSSCG00000007845	http://www.genome.jp/kegg-bin/show_pathway?ssc05012/ssc:448979%09red/ssc:100516402%09red/ssc:780404%09red/ssc:100155687%09red/ssc:100736677%09red/ssc:100524613%09red/ssc:100520950%09red/ssc:100512624%09red/ssc:399685%09red
Melanogenesis	KEGG PATHWAY	ssc04916	7	98	0.0111829917023	0.0417717631233	ENSSSCG00000023004|ENSSSCG00000016140|ENSSSCG00000007056|ENSSSCG00000034395|ENSSSCG00000021501|ENSSSCG00000027365|ENSSSCG00000006164	http://www.genome.jp/kegg-bin/show_pathway?ssc04916/ssc:397449%09red/ssc:100513655%09red/ssc:100152679%09red/ssc:100626947%09red/ssc:100154056%09red/ssc:100625784%09red/ssc:100519058%09red
Dopaminergic synapse	KEGG PATHWAY	ssc04728	8	123	0.0114315519746	0.0420813652399	ENSSSCG00000022163|ENSSSCG00000035088|ENSSSCG00000034395|ENSSSCG00000007056|ENSSSCG00000021501|ENSSSCG00000002383|ENSSSCG00000010301|ENSSSCG00000009172	http://www.genome.jp/kegg-bin/show_pathway?ssc04728/ssc:100152679%09red/ssc:396603%09red/ssc:100736677%09red/ssc:397449%09red/ssc:100154056%09red/ssc:397241%09red/ssc:100144486%09red
Phosphatidylinositol signaling system	KEGG PATHWAY	ssc04070	7	99	0.0117417912339	0.0421699497223	ENSSSCG00000007056|ENSSSCG00000016958|ENSSSCG00000040922|ENSSSCG00000021501|ENSSSCG00000030413|ENSSSCG00000024162|ENSSSCG00000009994	http://www.genome.jp/kegg-bin/show_pathway?ssc04070/ssc:100623875%09red/ssc:100152679%09red/ssc:100523922%09red/ssc:100157292%09red/ssc:100514498%09red/ssc:100154056%09red/ssc:100621789%09red
Bacterial invasion of epithelial cells	KEGG PATHWAY	ssc05100	6	76	0.0119536865355	0.0421699497223	ENSSSCG00000031504|ENSSSCG00000007334|ENSSSCG00000003577|ENSSSCG00000016958|ENSSSCG00000030413|ENSSSCG00000010313	http://www.genome.jp/kegg-bin/show_pathway?ssc05100/ssc:100512789%09red/ssc:100621789%09red/ssc:100154503%09red/ssc:396974%09red/ssc:100514498%09red
B cell receptor signaling pathway	KEGG PATHWAY	ssc04662	6	76	0.0119536865355	0.0421699497223	ENSSSCG00000035088|ENSSSCG00000016958|ENSSSCG00000002383|ENSSSCG00000030413|ENSSSCG00000010301|ENSSSCG00000009172	http://www.genome.jp/kegg-bin/show_pathway?ssc04662/ssc:100621789%09red/ssc:396603%09red/ssc:397241%09red/ssc:100144486%09red/ssc:100514498%09red
Drug metabolism - cytochrome P450	KEGG PATHWAY	ssc00982	5	55	0.0125678618069	0.0437292725883	ENSSSCG00000036708|ENSSSCG00000009182|ENSSSCG00000035409|ENSSSCG00000018044|ENSSSCG00000039017	http://www.genome.jp/kegg-bin/show_pathway?ssc00982/ssc:100526075%09red/ssc:100512615%09red
Non-small cell lung cancer	KEGG PATHWAY	ssc05223	5	56	0.0134361205826	0.0461185760537	ENSSSCG00000027667|ENSSSCG00000009401|ENSSSCG00000030413|ENSSSCG00000016494|ENSSSCG00000016958	http://www.genome.jp/kegg-bin/show_pathway?ssc05223/ssc:100151828%09red/ssc:100621789%09red/ssc:100515021%09red/ssc:100514612%09red/ssc:100514498%09red
Metabolism of xenobiotics by cytochrome P450	KEGG PATHWAY	ssc00980	5	57	0.0143438949689	0.0485779909613	ENSSSCG00000036708|ENSSSCG00000009182|ENSSSCG00000035409|ENSSSCG00000018044|ENSSSCG00000039017	http://www.genome.jp/kegg-bin/show_pathway?ssc00980/ssc:100526075%09red/ssc:100512615%09red
##Databases: KEGG PATHWAY
##Statistical test method: hypergeometric test / Fisher's exact test
##FDR correction method: Benjamini and Hochberg
