# Supplementary material for: Gene Expression Profiling of Adipose Tissue in Enshi Black Pigs Subjected to Cold Stress
Source: Vet Sci. 2026 Apr 30;13(5):442. doi: 10.3390/vetsci13050442 (PMC13211509; doi:10.3390/vetsci13050442)
Supplement: Supplementary file 1 [file vetsci-13-00442-s001.zip › Table S/Table S11.xlsx]

## Sheet: B_vs_C.DEG_KEGG_pathway_enrichm
Table S11 The KEGG pathway of the genes co-expression with DE lncRNAs in acclimation cold stress group
#Term	Database	ID	Input number	Background number	P-Value	Corrected P-Value	Input	Hyperlink
Metabolic pathways	KEGG PATHWAY	ssc01100	189	1219	2.33308380641e-26	6.62595801022e-24	ENSSSCG00000030150|ENSSSCG00000039267|ENSSSCG00000029256|ENSSSCG00000012134|ENSSSCG00000002650|ENSSSCG00000010855|ENSSSCG00000012035|ENSSSCG00000000767|ENSSSCG00000000576|ENSSSCG00000025770|ENSSSCG00000015673|ENSSSCG00000025578|ENSSSCG00000008942|ENSSSCG00000017152|ENSSSCG00000004822|ENSSSCG00000004049|ENSSSCG00000006644|ENSSSCG00000023983|ENSSSCG00000030318|ENSSSCG00000010525|ENSSSCG00000025005|…	http://www.genome.jp/kegg-bin/show_pathway?ssc01100/ssc:100126844%09red/ssc:100523729%09red/ssc:396816%09red/ssc:100621540%09red/ssc:100620093%09red/ssc:100737146%09red/ssc:100511161%09red/ssc:100151982%09red/ssc:100157576%09red/ssc:396956%09red/ssc:100157459%09red/ssc:100623908%09red/ssc:396958%09red/ssc:100627727%09red/ssc:606746%09red/ssc:100515629%09red/ssc:100156205%09red/ssc:100152303%09red…
Systemic lupus erythematosus	KEGG PATHWAY	ssc05322	45	106	4.90590860918e-20	6.96639022503e-18	ENSSSCG00000035955|ENSSSCG00000011877|ENSSSCG00000015652|ENSSSCG00000034688|ENSSSCG00000034986|ENSSSCG00000040923|ENSSSCG00000036048|ENSSSCG00000001470|ENSSSCG00000001455|ENSSSCG00000035261|ENSSSCG00000036562|ENSSSCG00000039615|ENSSSCG00000036618|ENSSSCG00000011899|ENSSSCG00000036093|ENSSSCG00000040622|ENSSSCG00000033512|ENSSSCG00000035473|ENSSSCG00000035610|ENSSSCG00000031122|ENSSSCG00000037929|…	http://www.genome.jp/kegg-bin/show_pathway?ssc05322/ssc:100153386%09red/ssc:100157327%09red/ssc:100154181%09red/ssc:445528%09red/ssc:100156741%09red/ssc:397161%09red/ssc:397106%09red/ssc:100158117%09red/ssc:100518846%09red/ssc:100156932%09red/ssc:100512420%09red/ssc:100513412%09red/ssc:445460%09red/ssc:100154511%09red/ssc:100302538%09red/ssc:100135050%09red/ssc:613130%09red/ssc:100621915%09red/ss…
Lysosome	KEGG PATHWAY	ssc04142	47	125	3.79293273424e-19	3.59064298842e-17	ENSSSCG00000008056|ENSSSCG00000014924|ENSSSCG00000039267|ENSSSCG00000002452|ENSSSCG00000000050|ENSSSCG00000006138|ENSSSCG00000001770|ENSSSCG00000007522|ENSSSCG00000008769|ENSSSCG00000009555|ENSSSCG00000026097|ENSSSCG00000032282|ENSSSCG00000006648|ENSSSCG00000006263|ENSSSCG00000017152|ENSSSCG00000008867|ENSSSCG00000001927|ENSSSCG00000023666|ENSSSCG00000014101|ENSSSCG00000010281|ENSSSCG00000009166|…	http://www.genome.jp/kegg-bin/show_pathway?ssc04142/ssc:100521769%09red/ssc:100517533%09red/ssc:100522387%09red/ssc:102159115%09red/ssc:100415928%09red/ssc:100737146%09red/ssc:397591%09red/ssc:100523554%09red/ssc:396958%09red/ssc:100141405%09red/ssc:100154477%09red/ssc:100515283%09red/ssc:100521494%09red/ssc:100512596%09red/ssc:397472%09red/ssc:397000%09red/ssc:100624581%09red/ssc:494568%09red/ss…
Chemokine signaling pathway	KEGG PATHWAY	ssc04062	53	178	9.95174578597e-18	5.83164048628e-16	ENSSSCG00000006851|ENSSSCG00000028092|ENSSSCG00000017466|ENSSSCG00000034192|ENSSSCG00000040940|ENSSSCG00000034660|ENSSSCG00000023852|ENSSSCG00000023503|ENSSSCG00000037579|ENSSSCG00000024024|ENSSSCG00000021890|ENSSSCG00000026707|ENSSSCG00000021893|ENSSSCG00000007722|ENSSSCG00000010081|ENSSSCG00000017918|ENSSSCG00000007240|ENSSSCG00000013724|ENSSSCG00000024344|ENSSSCG00000001988|ENSSSCG00000004387|…	http://www.genome.jp/kegg-bin/show_pathway?ssc04062/ssc:100622126%09red/ssc:100522109%09red/ssc:100520008%09red/ssc:100152890%09red/ssc:100621675%09red/ssc:396979%09red/ssc:100154503%09red/ssc:100192436%09red/ssc:100521141%09red/ssc:100101471%09red/ssc:100622955%09red/ssc:100156321%09red/ssc:100526085%09red/ssc:414374%09red/ssc:100519821%09red/ssc:100152067%09red/ssc:100524373%09red/ssc:414371%09…
Phagosome	KEGG PATHWAY	ssc04145	49	152	1.19260981486e-17	5.83164048628e-16	ENSSSCG00000011916|ENSSSCG00000002639|ENSSSCG00000008056|ENSSSCG00000039267|ENSSSCG00000025593|ENSSSCG00000025618|ENSSSCG00000035090|ENSSSCG00000026592|ENSSSCG00000001470|ENSSSCG00000031493|ENSSSCG00000001455|ENSSSCG00000011038|ENSSSCG00000009555|ENSSSCG00000007722|ENSSSCG00000011621|ENSSSCG00000006263|ENSSSCG00000000767|ENSSSCG00000000647|ENSSSCG00000036352|ENSSSCG00000035434|ENSSSCG00000016990|…	http://www.genome.jp/kegg-bin/show_pathway?ssc04145/ssc:100521769%09red/ssc:100517415%09red/ssc:100037938%09red/ssc:414396%09red/ssc:100170134%09red/ssc:100739822%09red/ssc:100521692%09red/ssc:100519184%09red/ssc:100153386%09red/ssc:100519722%09red/ssc:445528%09red/ssc:733649%09red/ssc:733646%09red/ssc:100037291%09red/ssc:100521494%09red/ssc:396724%09red/ssc:397459%09red/ssc:397472%09red/ssc:1005…
Viral carcinogenesis	KEGG PATHWAY	ssc05203	55	193	1.23203672245e-17	5.83164048628e-16	ENSSSCG00000035955|ENSSSCG00000003613|ENSSSCG00000010580|ENSSSCG00000003949|ENSSSCG00000034688|ENSSSCG00000040923|ENSSSCG00000034660|ENSSSCG00000001231|ENSSSCG00000025092|ENSSSCG00000010081|ENSSSCG00000002433|ENSSSCG00000013888|ENSSSCG00000016263|ENSSSCG00000015353|ENSSSCG00000016590|ENSSSCG00000036093|ENSSSCG00000035090|ENSSSCG00000010224|ENSSSCG00000003144|ENSSSCG00000035473|ENSSSCG00000026790|…	http://www.genome.jp/kegg-bin/show_pathway?ssc05203/ssc:100125540%09red/ssc:100521760%09red/ssc:100518262%09red/ssc:100157327%09red/ssc:396979%09red/ssc:100154503%09red/ssc:100192436%09red/ssc:397652%09red/ssc:397379%09red/ssc:397244%09red/ssc:100135029%09red/ssc:100623410%09red/ssc:100521494%09red/ssc:100622482%09red/ssc:414371%09red/ssc:100512981%09red/ssc:100158117%09red/ssc:100152890%09red/ss…
Cell cycle	KEGG PATHWAY	ssc04110	41	124	2.56985533613e-15	1.04262702209e-13	ENSSSCG00000011624|ENSSSCG00000003017|ENSSSCG00000003613|ENSSSCG00000003949|ENSSSCG00000029326|ENSSSCG00000010625|ENSSSCG00000003861|ENSSSCG00000004588|ENSSSCG00000025092|ENSSSCG00000030469|ENSSSCG00000007268|ENSSSCG00000029264|ENSSSCG00000021494|ENSSSCG00000036256|ENSSSCG00000022823|ENSSSCG00000005706|ENSSSCG00000014147|ENSSSCG00000040183|ENSSSCG00000017032|ENSSSCG00000030642|ENSSSCG00000032180|…	http://www.genome.jp/kegg-bin/show_pathway?ssc04110/ssc:100624915%09red/ssc:100522031%09red/ssc:100519111%09red/ssc:100520746%09red/ssc:102164975%09red/ssc:100523455%09red/ssc:100286809%09red/ssc:100515638%09red/ssc:100524544%09red/ssc:100154407%09red/ssc:100737380%09red/ssc:100151864%09red/ssc:397379%09red/ssc:100135668%09red/ssc:100622482%09red/ssc:100144492%09red/ssc:100153846%09red/ssc:100621…
Osteoclast differentiation	KEGG PATHWAY	ssc04380	42	143	3.48080250742e-14	1.23568489013e-12	ENSSSCG00000003017|ENSSSCG00000004898|ENSSSCG00000010580|ENSSSCG00000032527|ENSSSCG00000026742|ENSSSCG00000031493|ENSSSCG00000010081|ENSSSCG00000007722|ENSSSCG00000036246|ENSSSCG00000006648|ENSSSCG00000032282|ENSSSCG00000014441|ENSSSCG00000003259|ENSSSCG00000013648|ENSSSCG00000027665|ENSSSCG00000010504|ENSSSCG00000035090|ENSSSCG00000003272|ENSSSCG00000007030|ENSSSCG00000007181|ENSSSCG00000013237|…	http://www.genome.jp/kegg-bin/show_pathway?ssc04380/ssc:100125540%09red/ssc:791125%09red/ssc:396979%09red/ssc:100739822%09red/ssc:100192436%09red/ssc:100517988%09red/ssc:100101471%09red/ssc:100521706%09red/ssc:100517099%09red/ssc:100622873%09red/ssc:100518788%09red/ssc:397569%09red/ssc:397108%09red/ssc:100737974%09red/ssc:100038019%09red/ssc:397414%09red/ssc:100511843%09red/ssc:100525227%09red/ss…
Alcoholism	KEGG PATHWAY	ssc05034	43	154	7.48796527902e-14	2.3628690436e-12	ENSSSCG00000035955|ENSSSCG00000034986|ENSSSCG00000036048|ENSSSCG00000003613|ENSSSCG00000034688|ENSSSCG00000040923|ENSSSCG00000034192|ENSSSCG00000021890|ENSSSCG00000010081|ENSSSCG00000039615|ENSSSCG00000028092|ENSSSCG00000013724|ENSSSCG00000036093|ENSSSCG00000040622|ENSSSCG00000035473|ENSSSCG00000039841|ENSSSCG00000006539|ENSSSCG00000031122|ENSSSCG00000015952|ENSSSCG00000037929|ENSSSCG00000035261|…	http://www.genome.jp/kegg-bin/show_pathway?ssc05034/ssc:100627582%09red/ssc:100516546%09red/ssc:100156741%09red/ssc:100622317%09red/ssc:100622482%09red/ssc:100157327%09red/ssc:100158117%09red/ssc:100520008%09red/ssc:100621915%09red/ssc:100192436%09red/ssc:100512420%09red/ssc:100154511%09red/ssc:100153927%09red/ssc:100624086%09red/ssc:100524008%09red/ssc:100156321%09red/ssc:100144421%09red/ssc:100…
Pathways in cancer	KEGG PATHWAY	ssc05200	72	397	1.31141035251e-13	3.72440540112e-12	ENSSSCG00000030088|ENSSSCG00000002960|ENSSSCG00000024439|ENSSSCG00000003613|ENSSSCG00000010580|ENSSSCG00000029039|ENSSSCG00000008428|ENSSSCG00000006646|ENSSSCG00000017317|ENSSSCG00000034192|ENSSSCG00000022486|ENSSSCG00000032135|ENSSSCG00000025092|ENSSSCG00000021890|ENSSSCG00000010081|ENSSSCG00000021893|ENSSSCG00000028092|ENSSSCG00000032710|ENSSSCG00000013724|ENSSSCG00000014441|ENSSSCG00000001988|…	http://www.genome.jp/kegg-bin/show_pathway?ssc05200/ssc:100620724%09red/ssc:100620339%09red/ssc:100520334%09red/ssc:397191%09red/ssc:100621675%09red/ssc:100520933%09red/ssc:396979%09red/ssc:100515445%09red/ssc:100192436%09red/ssc:397652%09red/ssc:100101471%09red/ssc:414912%09red/ssc:397497%09red/ssc:100524544%09red/ssc:100517053%09red/ssc:100126276%09red/ssc:100154407%09red/ssc:100516888%09red/ss…
Tuberculosis	KEGG PATHWAY	ssc05152	45	173	1.66398102413e-13	4.29609646229e-12	ENSSSCG00000038073|ENSSSCG00000039267|ENSSSCG00000003928|ENSSSCG00000026592|ENSSSCG00000008056|ENSSSCG00000001470|ENSSSCG00000001455|ENSSSCG00000011038|ENSSSCG00000010081|ENSSSCG00000009555|ENSSSCG00000006263|ENSSSCG00000015652|ENSSSCG00000025691|ENSSSCG00000003144|ENSSSCG00000005503|ENSSSCG00000003017|ENSSSCG00000000799|ENSSSCG00000020970|ENSSSCG00000040793|ENSSSCG00000028157|ENSSSCG00000036618|…	http://www.genome.jp/kegg-bin/show_pathway?ssc05152/ssc:100125540%09red/ssc:100521769%09red/ssc:100037938%09red/ssc:595105%09red/ssc:100154503%09red/ssc:100125838%09red/ssc:397078%09red/ssc:100525654%09red/ssc:100153386%09red/ssc:613131%09red/ssc:445528%09red/ssc:396607%09red/ssc:100521494%09red/ssc:397106%09red/ssc:397459%09red/ssc:397472%09red/ssc:396621%09red/ssc:494568%09red/ssc:396623%09red/…
Rheumatoid arthritis	KEGG PATHWAY	ssc05323	32	89	4.47724398295e-13	1.0596144093e-11	ENSSSCG00000011916|ENSSSCG00000011877|ENSSSCG00000008056|ENSSSCG00000039267|ENSSSCG00000006648|ENSSSCG00000001470|ENSSSCG00000001455|ENSSSCG00000000767|ENSSSCG00000009542|ENSSSCG00000004898|ENSSSCG00000011899|ENSSSCG00000006263|ENSSSCG00000016990|ENSSSCG00000007797|ENSSSCG00000005503|ENSSSCG00000020970|ENSSSCG00000035966|ENSSSCG00000037310|ENSSSCG00000008634|ENSSSCG00000016122|ENSSSCG00000001469|…	http://www.genome.jp/kegg-bin/show_pathway?ssc05323/ssc:100521769%09red/ssc:100153386%09red/ssc:100521706%09red/ssc:445528%09red/ssc:397414%09red/ssc:733646%09red/ssc:100521494%09red/ssc:397161%09red/ssc:397472%09red/ssc:396623%09red/ssc:399541%09red/ssc:396943%09red/ssc:397286%09red/ssc:100154942%09red/ssc:102159115%09red/ssc:396900%09red/ssc:733681%09red/ssc:100156112%09red/ssc:396880%09red/ssc…
HTLV-I infection	KEGG PATHWAY	ssc05166	54	258	1.2703039058e-12	2.77512545575e-11	ENSSSCG00000014296|ENSSSCG00000017317|ENSSSCG00000010580|ENSSSCG00000003949|ENSSSCG00000028331|ENSSSCG00000001470|ENSSSCG00000025092|ENSSSCG00000001455|ENSSSCG00000012397|ENSSSCG00000007268|ENSSSCG00000003216|ENSSSCG00000013533|ENSSSCG00000004167|ENSSSCG00000001988|ENSSSCG00000036256|ENSSSCG00000005317|ENSSSCG00000027872|ENSSSCG00000010224|ENSSSCG00000026958|ENSSSCG00000003144|ENSSSCG00000040183|…	http://www.genome.jp/kegg-bin/show_pathway?ssc05166/ssc:100626052%09red/ssc:100153386%09red/ssc:100101471%09red/ssc:100521651%09red/ssc:396979%09red/ssc:102164975%09red/ssc:100523455%09red/ssc:397652%09red/ssc:100514950%09red/ssc:100152439%09red/ssc:100524984%09red/ssc:100126276%09red/ssc:100154407%09red/ssc:397379%09red/ssc:445528%09red/ssc:100135029%09red/ssc:100152067%09red/ssc:100038019%09red…
Fc gamma R-mediated phagocytosis	KEGG PATHWAY	ssc04666	30	85	3.4967614565e-12	7.09343038319e-11	ENSSSCG00000006851|ENSSSCG00000005012|ENSSSCG00000035090|ENSSSCG00000010081|ENSSSCG00000007722|ENSSSCG00000006250|ENSSSCG00000016185|ENSSSCG00000015353|ENSSSCG00000011552|ENSSSCG00000017912|ENSSSCG00000015560|ENSSSCG00000012974|ENSSSCG00000023503|ENSSSCG00000016298|ENSSSCG00000021944|ENSSSCG00000007240|ENSSSCG00000031380|ENSSSCG00000010908|ENSSSCG00000033674|ENSSSCG00000027272|ENSSSCG00000011750|…	http://www.genome.jp/kegg-bin/show_pathway?ssc04666/ssc:100125540%09red/ssc:100152890%09red/ssc:100153175%09red/ssc:100155875%09red/ssc:100621675%09red/ssc:414900%09red/ssc:396979%09red/ssc:100522631%09red/ssc:100622955%09red/ssc:100526085%09red/ssc:100519821%09red/ssc:100628001%09red/ssc:100512981%09red/ssc:100627149%09red/ssc:100153927%09red/ssc:100154518%09red/ssc:396902%09red/ssc:100526019%09…
Regulation of actin cytoskeleton	KEGG PATHWAY	ssc04810	47	209	4.18857099788e-12	7.93036108932e-11	ENSSSCG00000006851|ENSSSCG00000016174|ENSSSCG00000016009|ENSSSCG00000035090|ENSSSCG00000007680|ENSSSCG00000012034|ENSSSCG00000010081|ENSSSCG00000021893|ENSSSCG00000028185|ENSSSCG00000039336|ENSSSCG00000016185|ENSSSCG00000013724|ENSSSCG00000011552|ENSSSCG00000017054|ENSSSCG00000001814|ENSSSCG00000006475|ENSSSCG00000038973|ENSSSCG00000015560|ENSSSCG00000012974|ENSSSCG00000003691|ENSSSCG00000003140|…	http://www.genome.jp/kegg-bin/show_pathway?ssc04810/ssc:100157656%09red/ssc:100037938%09red/ssc:100515079%09red/ssc:100521477%09red/ssc:414396%09red/ssc:100153175%09red/ssc:100155875%09red/ssc:397190%09red/ssc:100621675%09red/ssc:396979%09red/ssc:100154503%09red/ssc:100524587%09red/ssc:397497%09red/ssc:100517053%09red/ssc:100521692%09red/ssc:100155257%09red/ssc:100519821%09red/ssc:100512981%09red…
Toll-like receptor signaling pathway	KEGG PATHWAY	ssc04620	31	104	5.48601860026e-11	9.73768301547e-10	ENSSSCG00000031103|ENSSSCG00000011877|ENSSSCG00000024771|ENSSSCG00000001009|ENSSSCG00000026592|ENSSSCG00000033115|ENSSSCG00000010081|ENSSSCG00000012118|ENSSSCG00000011899|ENSSSCG00000035090|ENSSSCG00000007030|ENSSSCG00000032777|ENSSSCG00000005503|ENSSSCG00000000799|ENSSSCG00000020970|ENSSSCG00000038141|ENSSSCG00000028157|ENSSSCG00000011436|ENSSSCG00000027272|ENSSSCG00000006648|ENSSSCG00000017991|…	http://www.genome.jp/kegg-bin/show_pathway?ssc04620/ssc:100037938%09red/ssc:100125555%09red/ssc:595105%09red/ssc:396979%09red/ssc:100101471%09red/ssc:100519508%09red/ssc:100524751%09red/ssc:396607%09red/ssc:397161%09red/ssc:100037296%09red/ssc:396621%09red/ssc:397007%09red/ssc:396623%09red/ssc:100153927%09red/ssc:100135681%09red/ssc:396646%09red/ssc:100623776%09red/ssc:100627149%09red/ssc:1001271…
Hepatitis B	KEGG PATHWAY	ssc05161	37	150	8.38180436059e-11	1.40025437553e-09	ENSSSCG00000031103|ENSSSCG00000024771|ENSSSCG00000033115|ENSSSCG00000025092|ENSSSCG00000010081|ENSSSCG00000007268|ENSSSCG00000003514|ENSSSCG00000010224|ENSSSCG00000003144|ENSSSCG00000040183|ENSSSCG00000007030|ENSSSCG00000028157|ENSSSCG00000005503|ENSSSCG00000030642|ENSSSCG00000032710|ENSSSCG00000040486|ENSSSCG00000007381|ENSSSCG00000020970|ENSSSCG00000008638|ENSSSCG00000038141|ENSSSCG00000037310|…	http://www.genome.jp/kegg-bin/show_pathway?ssc05161/ssc:100153846%09red/ssc:595105%09red/ssc:396979%09red/ssc:100154503%09red/ssc:100192436%09red/ssc:100101471%09red/ssc:100154407%09red/ssc:100519508%09red/ssc:397244%09red/ssc:397266%09red/ssc:396646%09red/ssc:396623%09red/ssc:100153927%09red/ssc:100144492%09red/ssc:100623776%09red/ssc:102159115%09red/ssc:399541%09red/ssc:100512048%09red/ssc:6543…
Pertussis	KEGG PATHWAY	ssc05133	26	74	1.0248052898e-10	1.6169150128e-09	ENSSSCG00000034980|ENSSSCG00000033238|ENSSSCG00000034192|ENSSSCG00000010081|ENSSSCG00000038706|ENSSSCG00000015652|ENSSSCG00000012974|ENSSSCG00000033512|ENSSSCG00000005503|ENSSSCG00000034012|ENSSSCG00000016678|ENSSSCG00000000799|ENSSSCG00000020970|ENSSSCG00000038141|ENSSSCG00000040811|ENSSSCG00000028711|ENSSSCG00000011251|ENSSSCG00000024771|ENSSSCG00000007754|ENSSSCG00000008953|ENSSSCG00000008957|…	http://www.genome.jp/kegg-bin/show_pathway?ssc05133/ssc:100037938%09red/ssc:100522011%09red/ssc:100125555%09red/ssc:100144421%09red/ssc:397244%09red/ssc:397319%09red/ssc:397106%09red/ssc:397459%09red/ssc:399541%09red/ssc:396982%09red/ssc:100518846%09red/ssc:396646%09red/ssc:396645%09red/ssc:100514823%09red/ssc:100623776%09red/ssc:100127166%09red/ssc:396900%09red/ssc:445460%09red/ssc:100153927%09r…
Natural killer cell mediated cytotoxicity	KEGG PATHWAY	ssc04650	31	111	2.13911339073e-10	3.19741159457e-09	ENSSSCG00000006851|ENSSSCG00000033115|ENSSSCG00000006379|ENSSSCG00000010081|ENSSSCG00000022004|ENSSSCG00000035090|ENSSSCG00000025537|ENSSSCG00000039841|ENSSSCG00000007797|ENSSSCG00000006539|ENSSSCG00000039909|ENSSSCG00000034012|ENSSSCG00000032108|ENSSSCG00000026042|ENSSSCG00000036618|ENSSSCG00000033674|ENSSSCG00000027272|ENSSSCG00000002918|ENSSSCG00000002919|ENSSSCG00000017991|ENSSSCG00000002688|…	http://www.genome.jp/kegg-bin/show_pathway?ssc04650/ssc:100125540%09red/ssc:791125%09red/ssc:100738183%09red/ssc:100621675%09red/ssc:396979%09red/ssc:100192436%09red/ssc:100156321%09red/ssc:100519821%09red/ssc:100622915%09red/ssc:397244%09red/ssc:100511843%09red/ssc:100627149%09red/ssc:100153927%09red/ssc:100171389%09red/ssc:397267%09red/ssc:100626548%09red/ssc:414387%09red/ssc:733681%09red/ssc:1…
Cytokine-cytokine receptor interaction	KEGG PATHWAY	ssc04060	45	225	3.29081116633e-10	4.67295185619e-09	ENSSSCG00000030088|ENSSSCG00000014310|ENSSSCG00000000136|ENSSSCG00000032795|ENSSSCG00000034469|ENSSSCG00000004898|ENSSSCG00000028331|ENSSSCG00000038351|ENSSSCG00000039633|ENSSSCG00000033115|ENSSSCG00000032135|ENSSSCG00000024024|ENSSSCG00000026707|ENSSSCG00000015037|ENSSSCG00000012397|ENSSSCG00000036457|ENSSSCG00000016832|ENSSSCG00000039416|ENSSSCG00000007816|ENSSSCG00000014441|ENSSSCG00000024344|…	http://www.genome.jp/kegg-bin/show_pathway?ssc04060/ssc:100627648%09red/ssc:574055%09red/ssc:100622025%09red/ssc:100620339%09red/ssc:100622336%09red/ssc:397106%09red/ssc:414372%09red/ssc:396880%09red/ssc:100521706%09red/ssc:100525654%09red/ssc:396832%09red/ssc:100518723%09red/ssc:414374%09red/ssc:414375%09red/ssc:100524373%09red/ssc:414371%09red/ssc:100038019%09red/ssc:100154041%09red/ssc:494467%…
Platelet activation	KEGG PATHWAY	ssc04611	32	125	7.03062908664e-10	9.50808886003e-09	ENSSSCG00000030156|ENSSSCG00000013041|ENSSSCG00000034192|ENSSSCG00000026742|ENSSSCG00000026602|ENSSSCG00000010081|ENSSSCG00000021893|ENSSSCG00000006250|ENSSSCG00000001988|ENSSSCG00000038973|ENSSSCG00000003691|ENSSSCG00000007585|ENSSSCG00000028901|ENSSSCG00000003040|ENSSSCG00000011713|ENSSSCG00000027272|ENSSSCG00000017991|ENSSSCG00000002688|ENSSSCG00000039336|ENSSSCG00000007334|ENSSSCG00000006357|…	http://www.genome.jp/kegg-bin/show_pathway?ssc04611/ssc:100514179%09red/ssc:100125540%09red/ssc:791125%09red/ssc:100152890%09red/ssc:397190%09red/ssc:100626178%09red/ssc:396979%09red/ssc:100154503%09red/ssc:100517988%09red/ssc:100525326%09red/ssc:100152067%09red/ssc:414396%09red/ssc:100511843%09red/ssc:100153927%09red/ssc:100736973%09red/ssc:100620246%09red/ssc:100522824%09red/ssc:100157641%09red…
Leukocyte transendothelial migration	KEGG PATHWAY	ssc04670	31	120	1.07077076469e-09	1.38226771442e-08	ENSSSCG00000006851|ENSSSCG00000016009|ENSSSCG00000007680|ENSSSCG00000031493|ENSSSCG00000021893|ENSSSCG00000007722|ENSSSCG00000036246|ENSSSCG00000039416|ENSSSCG00000035090|ENSSSCG00000003691|ENSSSCG00000007797|ENSSSCG00000013553|ENSSSCG00000012229|ENSSSCG00000033674|ENSSSCG00000027272|ENSSSCG00000017991|ENSSSCG00000002688|ENSSSCG00000007436|ENSSSCG00000012365|ENSSSCG00000036702|ENSSSCG00000007754|…	http://www.genome.jp/kegg-bin/show_pathway?ssc04670/ssc:100521477%09red/ssc:414396%09red/ssc:100513215%09red/ssc:100621675%09red/ssc:396979%09red/ssc:100739822%09red/ssc:100144421%09red/ssc:397108%09red/ssc:100519821%09red/ssc:397459%09red/ssc:100627149%09red/ssc:396943%09red/ssc:396659%09red/ssc:100736973%09red/ssc:100513412%09red/ssc:733681%09red/ssc:654325%09red/ssc:100142665%09red/ssc:396925%…
Hematopoietic cell lineage	KEGG PATHWAY	ssc04640	25	80	1.73258833943e-09	2.13936994956e-08	ENSSSCG00000030088|ENSSSCG00000028331|ENSSSCG00000016009|ENSSSCG00000016832|ENSSSCG00000014441|ENSSSCG00000013297|ENSSSCG00000025795|ENSSSCG00000006452|ENSSSCG00000006450|ENSSSCG00000033849|ENSSSCG00000015955|ENSSSCG00000020970|ENSSSCG00000028674|ENSSSCG00000017488|ENSSSCG00000007754|ENSSSCG00000001849|ENSSSCG00000014369|ENSSSCG00000015664|ENSSSCG00000032135|ENSSSCG00000009314|ENSSSCG00000006736|…	http://www.genome.jp/kegg-bin/show_pathway?ssc04640/ssc:100037938%09red/ssc:100521477%09red/ssc:100620339%09red/ssc:100622336%09red/ssc:100623585%09red/ssc:396785%09red/ssc:100517053%09red/ssc:102161349%09red/ssc:100271930%09red/ssc:397459%09red/ssc:396743%09red/ssc:396662%09red/ssc:100515445%09red/ssc:100517086%09red/ssc:100158200%09red/ssc:100737548%09red/ssc:100628202%09red/ssc:100624694%09red…
B cell receptor signaling pathway	KEGG PATHWAY	ssc04662	24	76	3.06768408574e-09	3.63009283479e-08	ENSSSCG00000006851|ENSSSCG00000039243|ENSSSCG00000026742|ENSSSCG00000010081|ENSSSCG00000006250|ENSSSCG00000010509|ENSSSCG00000010504|ENSSSCG00000035090|ENSSSCG00000025691|ENSSSCG00000025537|ENSSSCG00000007030|ENSSSCG00000016298|ENSSSCG00000027272|ENSSSCG00000028674|ENSSSCG00000017991|ENSSSCG00000002688|ENSSSCG00000013553|ENSSSCG00000006350|ENSSSCG00000039327|ENSSSCG00000001703|ENSSSCG00000002893|…	http://www.genome.jp/kegg-bin/show_pathway?ssc04662/ssc:100125540%09red/ssc:100152890%09red/ssc:100621675%09red/ssc:100737105%09red/ssc:100525936%09red/ssc:100192436%09red/ssc:100517988%09red/ssc:100101471%09red/ssc:102161349%09red/ssc:100519821%09red/ssc:100627149%09red/ssc:100153927%09red/ssc:780427%09red/ssc:100171389%09red/ssc:100125346%09red/ssc:100153486%09red/ssc:100623585%09red/ssc:100526…
Influenza A	KEGG PATHWAY	ssc05164	36	168	3.92236805759e-09	4.45581011342e-08	ENSSSCG00000014296|ENSSSCG00000020970|ENSSSCG00000012117|ENSSSCG00000024771|ENSSSCG00000009881|ENSSSCG00000033115|ENSSSCG00000001470|ENSSSCG00000001455|ENSSSCG00000010081|ENSSSCG00000007585|ENSSSCG00000001817|ENSSSCG00000013648|ENSSSCG00000007030|ENSSSCG00000005503|ENSSSCG00000000799|ENSSSCG00000030368|ENSSSCG00000033673|ENSSSCG00000027272|ENSSSCG00000028711|ENSSSCG00000001469|ENSSSCG00000008496|…	http://www.genome.jp/kegg-bin/show_pathway?ssc05164/ssc:100153386%09red/ssc:100522011%09red/ssc:414396%09red/ssc:396979%09red/ssc:100101471%09red/ssc:595128%09red/ssc:100519508%09red/ssc:445528%09red/ssc:100522198%09red/ssc:100037296%09red/ssc:397319%09red/ssc:396646%09red/ssc:100514823%09red/ssc:397128%09red/ssc:100125828%09red/ssc:100623776%09red/ssc:100127166%09red/ssc:399541%09red/ssc:397588%…
Transcriptional misregulation in cancer	KEGG PATHWAY	ssc05202	34	158	9.57512406636e-09	1.04589816725e-07	ENSSSCG00000011877|ENSSSCG00000003613|ENSSSCG00000028331|ENSSSCG00000000257|ENSSSCG00000034986|ENSSSCG00000012287|ENSSSCG00000014441|ENSSSCG00000036314|ENSSSCG00000029227|ENSSSCG00000017950|ENSSSCG00000024549|ENSSSCG00000017466|ENSSSCG00000035261|ENSSSCG00000020970|ENSSSCG00000040010|ENSSSCG00000039112|ENSSSCG00000013237|ENSSSCG00000002283|ENSSSCG00000024152|ENSSSCG00000036727|ENSSSCG00000007436|…	http://www.genome.jp/kegg-bin/show_pathway?ssc05202/ssc:100037938%09red/ssc:100523949%09red/ssc:100515445%09red/ssc:396933%09red/ssc:100511298%09red/ssc:780436%09red/ssc:100156741%09red/ssc:100622482%09red/ssc:100038019%09red/ssc:397459%09red/ssc:396663%09red/ssc:414912%09red/ssc:100157726%09red/ssc:100517086%09red/ssc:100626235%09red/ssc:654325%09red/ssc:100626600%09red/ssc:100737376%09red/ssc:1…
DNA replication	KEGG PATHWAY	ssc03030	17	38	1.00640439231e-08	1.05858832376e-07	ENSSSCG00000012997|ENSSSCG00000011624|ENSSSCG00000028696|ENSSSCG00000003216|ENSSSCG00000025488|ENSSSCG00000027506|ENSSSCG00000035564|ENSSSCG00000022823|ENSSSCG00000005008|ENSSSCG00000026055|ENSSSCG00000024385|ENSSSCG00000001493|ENSSSCG00000030642|ENSSSCG00000006273|ENSSSCG00000032180|ENSSSCG00000003128|ENSSSCG00000033051	http://www.genome.jp/kegg-bin/show_pathway?ssc03030/ssc:100624915%09red/ssc:100513971%09red/ssc:100517749%09red/ssc:100156398%09red/ssc:692192%09red/ssc:100156829%09red/ssc:100521651%09red/ssc:100525752%09red/ssc:100157576%09red/ssc:100620959%09red/ssc:100154824%09red/ssc:100519111%09red/ssc:100626052%09red/ssc:100625239%09red/ssc:100520434%09red
Endocytosis	KEGG PATHWAY	ssc04144	46	265	1.06152898171e-08	1.07669368145e-07	ENSSSCG00000030153|ENSSSCG00000028889|ENSSSCG00000000130|ENSSSCG00000005012|ENSSSCG00000014852|ENSSSCG00000016160|ENSSSCG00000031147|ENSSSCG00000000037|ENSSSCG00000001231|ENSSSCG00000022486|ENSSSCG00000003983|ENSSSCG00000009925|ENSSSCG00000037264|ENSSSCG00000012400|ENSSSCG00000012397|ENSSSCG00000017918|ENSSSCG00000016185|ENSSSCG00000039416|ENSSSCG00000011552|ENSSSCG00000014441|ENSSSCG00000024344|…	http://www.genome.jp/kegg-bin/show_pathway?ssc04144/ssc:100516416%09red/ssc:100153175%09red/ssc:100155875%09red/ssc:414900%09red/ssc:100154503%09red/ssc:100511006%09red/ssc:100521141%09red/ssc:100627914%09red/ssc:397579%09red/ssc:100522530%09red/ssc:100135029%09red/ssc:100301570%09red/ssc:100152185%09red/ssc:100511806%09red/ssc:414371%09red/ssc:100038019%09red/ssc:780425%09red/ssc:100513326%09red…
NF-kappa B signaling pathway	KEGG PATHWAY	ssc04064	25	90	1.2690382967e-08	1.24278233194e-07	ENSSSCG00000004898|ENSSSCG00000010580|ENSSSCG00000024771|ENSSSCG00000001009|ENSSSCG00000026742|ENSSSCG00000006250|ENSSSCG00000038141|ENSSSCG00000010504|ENSSSCG00000025691|ENSSSCG00000007030|ENSSSCG00000005503|ENSSSCG00000000799|ENSSSCG00000026695|ENSSSCG00000040010|ENSSSCG00000035966|ENSSSCG00000002688|ENSSSCG00000011251|ENSSSCG00000009542|ENSSSCG00000021560|ENSSSCG00000008953|ENSSSCG00000014369|…	http://www.genome.jp/kegg-bin/show_pathway?ssc04064/ssc:100125540%09red/ssc:100037938%09red/ssc:100152890%09red/ssc:100125555%09red/ssc:100517988%09red/ssc:100101471%09red/ssc:100521706%09red/ssc:100524751%09red/ssc:396646%09red/ssc:100622609%09red/ssc:100125346%09red/ssc:100623776%09red/ssc:100127166%09red/ssc:399541%09red/ssc:100153829%09red/ssc:100519468%09red/ssc:396925%09red/ssc:100520421%09…
Viral myocarditis	KEGG PATHWAY	ssc05416	20	57	1.46111554576e-08	1.38318938332e-07	ENSSSCG00000003460|ENSSSCG00000011899|ENSSSCG00000001231|ENSSSCG00000015664|ENSSSCG00000038354|ENSSSCG00000005706|ENSSSCG00000011877|ENSSSCG00000004123|ENSSSCG00000004421|ENSSSCG00000025133|ENSSSCG00000001469|ENSSSCG00000024674|ENSSSCG00000001470|ENSSSCG00000021944|ENSSSCG00000001455|ENSSSCG00000007797|ENSSSCG00000028157|ENSSSCG00000034012|ENSSSCG00000007585|ENSSSCG00000035090	http://www.genome.jp/kegg-bin/show_pathway?ssc05416/ssc:791125%09red/ssc:445528%09red/ssc:100518913%09red/ssc:100627149%09red/ssc:100135029%09red/ssc:100627019%09red/ssc:733681%09red/ssc:397161%09red/ssc:497636%09red/ssc:100621675%09red/ssc:397244%09red/ssc:414396%09red/ssc:100153386%09red/ssc:397441%09red/ssc:595105%09red/ssc:396943%09red/ssc:396743%09red/ssc:100524544%09red/ssc:100520826%09red/…
PI3K-Akt signaling pathway	KEGG PATHWAY	ssc04151	52	336	3.57116170506e-08	3.27164491689e-07	ENSSSCG00000028092|ENSSSCG00000016174|ENSSSCG00000016009|ENSSSCG00000033115|ENSSSCG00000025795|ENSSSCG00000025092|ENSSSCG00000021890|ENSSSCG00000010081|ENSSSCG00000038466|ENSSSCG00000012397|ENSSSCG00000016832|ENSSSCG00000013724|ENSSSCG00000004167|ENSSSCG00000010509|ENSSSCG00000012571|ENSSSCG00000004387|ENSSSCG00000035090|ENSSSCG00000013888|ENSSSCG00000002009|ENSSSCG00000040183|ENSSSCG00000007030|…	http://www.genome.jp/kegg-bin/show_pathway?ssc04151/ssc:100125540%09red/ssc:100620724%09red/ssc:100521477%09red/ssc:100101471%09red/ssc:397191%09red/ssc:396979%09red/ssc:100192436%09red/ssc:100152439%09red/ssc:403165%09red/ssc:397497%09red/ssc:100517053%09red/ssc:100302504%09red/ssc:100627149%09red/ssc:100271930%09red/ssc:100516050%09red/ssc:100520008%09red/ssc:100622336%09red/ssc:733621%09red/ss…
Proteoglycans in cancer	KEGG PATHWAY	ssc05205	37	196	4.38939433907e-08	3.89558747593e-07	ENSSSCG00000017317|ENSSSCG00000016160|ENSSSCG00000008601|ENSSSCG00000022486|ENSSSCG00000012034|ENSSSCG00000010081|ENSSSCG00000021893|ENSSSCG00000033299|ENSSSCG00000025537|ENSSSCG00000001814|ENSSSCG00000013297|ENSSSCG00000003514|ENSSSCG00000038973|ENSSSCG00000035090|ENSSSCG00000015115|ENSSSCG00000026958|ENSSSCG00000005503|ENSSSCG00000034012|ENSSSCG00000003040|ENSSSCG00000016174|ENSSSCG00000032434|…	http://www.genome.jp/kegg-bin/show_pathway?ssc05205/ssc:100157656%09red/ssc:414396%09red/ssc:397190%09red/ssc:396979%09red/ssc:100154503%09red/ssc:100192436%09red/ssc:397652%09red/ssc:100514950%09red/ssc:100126276%09red/ssc:100271932%09red/ssc:100518663%09red/ssc:397244%09red/ssc:100525150%09red/ssc:396623%09red/ssc:100153927%09red/ssc:100171389%09red/ssc:100525789%09red/ssc:100627149%09red/ssc:3…
Epstein-Barr virus infection	KEGG PATHWAY	ssc05169	36	188	4.85587057421e-08	4.17899164569e-07	ENSSSCG00000031103|ENSSSCG00000003613|ENSSSCG00000010580|ENSSSCG00000035256|ENSSSCG00000002433|ENSSSCG00000001009|ENSSSCG00000011033|ENSSSCG00000006250|ENSSSCG00000003578|ENSSSCG00000017273|ENSSSCG00000016590|ENSSSCG00000013648|ENSSSCG00000015652|ENSSSCG00000007030|ENSSSCG00000007797|ENSSSCG00000007381|ENSSSCG00000030368|ENSSSCG00000008638|ENSSSCG00000001231|ENSSSCG00000039235|ENSSSCG00000013237|…	http://www.genome.jp/kegg-bin/show_pathway?ssc05169/ssc:100125540%09red/ssc:100521760%09red/ssc:100518262%09red/ssc:100623585%09red/ssc:396979%09red/ssc:397652%09red/ssc:100101471%09red/ssc:100525654%09red/ssc:100524394%09red/ssc:100524751%09red/ssc:100622482%09red/ssc:397106%09red/ssc:100152890%09red/ssc:100513738%09red/ssc:100155274%09red/ssc:100522394%09red/ssc:100622609%09red/ssc:397588%09red…
Legionellosis	KEGG PATHWAY	ssc05134	19	57	6.51293151663e-08	5.44021338448e-07	ENSSSCG00000020970|ENSSSCG00000003460|ENSSSCG00000008953|ENSSSCG00000005503|ENSSSCG00000010580|ENSSSCG00000030368|ENSSSCG00000028157|ENSSSCG00000014369|ENSSSCG00000040811|ENSSSCG00000033238|ENSSSCG00000025133|ENSSSCG00000028711|ENSSSCG00000009002|ENSSSCG00000008359|ENSSSCG00000011251|ENSSSCG00000015037|ENSSSCG00000016077|ENSSSCG00000034012|ENSSSCG00000007754	http://www.genome.jp/kegg-bin/show_pathway?ssc05134/ssc:397244%09red/ssc:492279%09red/ssc:100518913%09red/ssc:100037938%09red/ssc:100522011%09red/ssc:399541%09red/ssc:397057%09red/ssc:100153829%09red/ssc:595105%09red/ssc:397459%09red/ssc:595116%09red/ssc:397319%09red/ssc:396646%09red/ssc:396623%09red/ssc:396880%09red/ssc:100144518%09red/ssc:100628202%09red/ssc:396943%09red
Leishmaniasis	KEGG PATHWAY	ssc05140	20	64	7.14323367735e-08	5.7962238982e-07	ENSSSCG00000025537|ENSSSCG00000015559|ENSSSCG00000005503|ENSSSCG00000031380|ENSSSCG00000036618|ENSSSCG00000015652|ENSSSCG00000016009|ENSSSCG00000000799|ENSSSCG00000025133|ENSSSCG00000001469|ENSSSCG00000009002|ENSSSCG00000001470|ENSSSCG00000031493|ENSSSCG00000001455|ENSSSCG00000011251|ENSSSCG00000003017|ENSSSCG00000010081|ENSSSCG00000006678|ENSSSCG00000007722|ENSSSCG00000007754	http://www.genome.jp/kegg-bin/show_pathway?ssc05140/ssc:445528%09red/ssc:100153386%09red/ssc:100127166%09red/ssc:100521477%09red/ssc:397507%09red/ssc:100628001%09red/ssc:399541%09red/ssc:397106%09red/ssc:100135050%09red/ssc:100142665%09red/ssc:397459%09red/ssc:613130%09red/ssc:397078%09red/ssc:396646%09red/ssc:396623%09red/ssc:397684%09red/ssc:396943%09red/ssc:100153927%09red/ssc:100171389%09red/…
p53 signaling pathway	KEGG PATHWAY	ssc04115	21	71	7.43213253392e-08	5.86312677676e-07	ENSSSCG00000000002|ENSSSCG00000003460|ENSSSCG00000029438|ENSSSCG00000029326|ENSSSCG00000012307|ENSSSCG00000010214|ENSSSCG00000034864|ENSSSCG00000031741|ENSSSCG00000022689|ENSSSCG00000034012|ENSSSCG00000003144|ENSSSCG00000004588|ENSSSCG00000015215|ENSSSCG00000025092|ENSSSCG00000028157|ENSSSCG00000029304|ENSSSCG00000040183|ENSSSCG00000006095|ENSSSCG00000037263|ENSSSCG00000017950|ENSSSCG00000037015	http://www.genome.jp/kegg-bin/show_pathway?ssc04115/ssc:100135668%09red/ssc:100155762%09red/ssc:100621090%09red/ssc:100518913%09red/ssc:100520739%09red/ssc:100511709%09red/ssc:100316853%09red/ssc:100512048%09red/ssc:595105%09red/ssc:100526065%09red/ssc:397244%09red/ssc:100620966%09red/ssc:100620912%09red/ssc:397662%09red/ssc:396633%09red/ssc:397276%09red/ssc:100515638%09red/ssc:100737574%09red/ss…
MAPK signaling pathway	KEGG PATHWAY	ssc04010	43	257	7.89725134796e-08	6.06167400762e-07	ENSSSCG00000002962|ENSSSCG00000002960|ENSSSCG00000014852|ENSSSCG00000010580|ENSSSCG00000037202|ENSSSCG00000013269|ENSSSCG00000010081|ENSSSCG00000033299|ENSSSCG00000017918|ENSSSCG00000013724|ENSSSCG00000003573|ENSSSCG00000003558|ENSSSCG00000014146|ENSSSCG00000035090|ENSSSCG00000016991|ENSSSCG00000030820|ENSSSCG00000007030|ENSSSCG00000003160|ENSSSCG00000017790|ENSSSCG00000034012|ENSSSCG00000030368|…	http://www.genome.jp/kegg-bin/show_pathway?ssc04010/ssc:100037938%09red/ssc:100517574%09red/ssc:100621675%09red/ssc:100192436%09red/ssc:100521141%09red/ssc:100101471%09red/ssc:397497%09red/ssc:397078%09red/ssc:100302504%09red/ssc:100038019%09red/ssc:100153986%09red/ssc:397244%09red/ssc:100520008%09red/ssc:100627149%09red/ssc:100153927%09red/ssc:100622609%09red/ssc:100622172%09red/ssc:100170767%09…
Malaria	KEGG PATHWAY	ssc05144	18	52	9.01075663053e-08	6.73435495545e-07	ENSSSCG00000020970|ENSSSCG00000023746|ENSSSCG00000000423|ENSSSCG00000008953|ENSSSCG00000039243|ENSSSCG00000015652|ENSSSCG00000011436|ENSSSCG00000006286|ENSSSCG00000008601|ENSSSCG00000025133|ENSSSCG00000007797|ENSSSCG00000009002|ENSSSCG00000011251|ENSSSCG00000006862|ENSSSCG00000015037|ENSSSCG00000005503|ENSSSCG00000003017|ENSSSCG00000017488	http://www.genome.jp/kegg-bin/show_pathway?ssc05144/ssc:100628202%09red/ssc:100514839%09red/ssc:397508%09red/ssc:399541%09red/ssc:733681%09red/ssc:397057%09red/ssc:397007%09red/ssc:397106%09red/ssc:397078%09red/ssc:100519770%09red/ssc:396925%09red/ssc:396646%09red/ssc:396623%09red/ssc:396880%09red/ssc:100737548%09red/ssc:780427%09red/ssc:100627964%09red/ssc:396943%09red
Cell adhesion molecules (CAMs)	KEGG PATHWAY	ssc04514	31	152	1.20245497493e-07	8.7563387918e-07	ENSSSCG00000011877|ENSSSCG00000016009|ENSSSCG00000008601|ENSSSCG00000015045|ENSSSCG00000001470|ENSSSCG00000001455|ENSSSCG00000016122|ENSSSCG00000025133|ENSSSCG00000011899|ENSSSCG00000029267|ENSSSCG00000006286|ENSSSCG00000006287|ENSSSCG00000007797|ENSSSCG00000039909|ENSSSCG00000015955|ENSSSCG00000025042|ENSSSCG00000035256|ENSSSCG00000001231|ENSSSCG00000037319|ENSSSCG00000000257|ENSSSCG00000010908|…	http://www.genome.jp/kegg-bin/show_pathway?ssc04514/ssc:100153386%09red/ssc:100521477%09red/ssc:100515322%09red/ssc:100522631%09red/ssc:100524756%09red/ssc:445528%09red/ssc:102161349%09red/ssc:100135029%09red/ssc:397161%09red/ssc:397459%09red/ssc:100624099%09red/ssc:100533201%09red/ssc:397269%09red/ssc:100515564%09red/ssc:397286%09red/ssc:733681%09red/ssc:100623653%09red/ssc:733597%09red/ssc:4143…
Sphingolipid signaling pathway	KEGG PATHWAY	ssc04071	26	114	1.91554783654e-07	1.36003896394e-06	ENSSSCG00000034192|ENSSSCG00000010081|ENSSSCG00000021893|ENSSSCG00000006236|ENSSSCG00000017912|ENSSSCG00000035090|ENSSSCG00000006644|ENSSSCG00000003144|ENSSSCG00000034506|ENSSSCG00000032715|ENSSSCG00000029849|ENSSSCG00000033674|ENSSSCG00000027272|ENSSSCG00000006995|ENSSSCG00000011750|ENSSSCG00000017991|ENSSSCG00000039336|ENSSSCG00000017950|ENSSSCG00000040793|ENSSSCG00000004408|ENSSSCG00000006357|…	http://www.genome.jp/kegg-bin/show_pathway?ssc04071/ssc:100153039%09red/ssc:791125%09red/ssc:100621202%09red/ssc:100621675%09red/ssc:414900%09red/ssc:396979%09red/ssc:100126279%09red/ssc:100144421%09red/ssc:397166%09red/ssc:102160080%09red/ssc:494568%09red/ssc:100627149%09red/ssc:100153927%09red/ssc:100522824%09red/ssc:100157641%09red/ssc:100152155%09red/ssc:100512932%09red/ssc:100518074%09red/ss…
Salmonella infection	KEGG PATHWAY	ssc05132	22	84	2.208736783e-07	1.52995425944e-06	ENSSSCG00000033238|ENSSSCG00000010081|ENSSSCG00000021893|ENSSSCG00000033299|ENSSSCG00000016185|ENSSSCG00000011552|ENSSSCG00000015560|ENSSSCG00000036352|ENSSSCG00000005503|ENSSSCG00000020970|ENSSSCG00000040811|ENSSSCG00000028711|ENSSSCG00000011251|ENSSSCG00000015037|ENSSSCG00000039656|ENSSSCG00000008953|ENSSSCG00000014369|ENSSSCG00000035090|ENSSSCG00000007585|ENSSSCG00000009821|ENSSSCG00000040738|…	http://www.genome.jp/kegg-bin/show_pathway?ssc05132/ssc:100627693%09red/ssc:100144504%09red/ssc:100037938%09red/ssc:100522011%09red/ssc:414396%09red/ssc:399541%09red/ssc:100153175%09red/ssc:100155875%09red/ssc:397447%09red/ssc:100518997%09red/ssc:397319%09red/ssc:100174964%09red/ssc:396646%09red/ssc:100627149%09red/ssc:100037291%09red/ssc:100153927%09red/ssc:396880%09red/ssc:100628202%09red/ssc:3…
Bacterial invasion of epithelial cells	KEGG PATHWAY	ssc05100	20	76	7.2574414414e-07	4.90741278418e-06	ENSSSCG00000011884|ENSSSCG00000016185|ENSSSCG00000016174|ENSSSCG00000016370|ENSSSCG00000011552|ENSSSCG00000007334|ENSSSCG00000039656|ENSSSCG00000017168|ENSSSCG00000015560|ENSSSCG00000027272|ENSSSCG00000035090|ENSSSCG00000015115|ENSSSCG00000017991|ENSSSCG00000009821|ENSSSCG00000022486|ENSSSCG00000007625|ENSSSCG00000039841|ENSSSCG00000006539|ENSSSCG00000007585|ENSSSCG00000016656	http://www.genome.jp/kegg-bin/show_pathway?ssc05100/ssc:100522109%09red/ssc:397620%09red/ssc:396851%09red/ssc:100174965%09red/ssc:100510936%09red/ssc:414396%09red/ssc:100153175%09red/ssc:100155875%09red/ssc:100521992%09red/ssc:396979%09red/ssc:100518854%09red/ssc:100154503%09red/ssc:100174964%09red/ssc:100144504%09red/ssc:100627149%09red/ssc:100621690%09red/ssc:100621037%09red/ssc:100156321%09red…
Chagas disease (American trypanosomiasis)	KEGG PATHWAY	ssc05142	24	109	9.59447194175e-07	6.19279552604e-06	ENSSSCG00000024771|ENSSSCG00000034192|ENSSSCG00000026592|ENSSSCG00000010081|ENSSSCG00000038706|ENSSSCG00000015652|ENSSSCG00000033512|ENSSSCG00000007030|ENSSSCG00000005503|ENSSSCG00000000799|ENSSSCG00000020970|ENSSSCG00000013473|ENSSSCG00000028157|ENSSSCG00000011436|ENSSSCG00000027272|ENSSSCG00000017991|ENSSSCG00000011251|ENSSSCG00000008953|ENSSSCG00000017705|ENSSSCG00000003017|ENSSSCG00000011226|…	http://www.genome.jp/kegg-bin/show_pathway?ssc05142/ssc:595105%09red/ssc:396979%09red/ssc:100144421%09red/ssc:100101471%09red/ssc:100518537%09red/ssc:397106%09red/ssc:100038019%09red/ssc:100518846%09red/ssc:396621%09red/ssc:397007%09red/ssc:396623%09red/ssc:100153927%09red/ssc:396646%09red/ssc:100623776%09red/ssc:100127166%09red/ssc:100157641%09red/ssc:399541%09red/ssc:445460%09red/ssc:396880%09r…
Toxoplasmosis	KEGG PATHWAY	ssc05145	24	109	9.59447194175e-07	6.19279552604e-06	ENSSSCG00000034192|ENSSSCG00000001470|ENSSSCG00000001455|ENSSSCG00000010081|ENSSSCG00000024344|ENSSSCG00000013648|ENSSSCG00000015652|ENSSSCG00000010404|ENSSSCG00000007030|ENSSSCG00000005503|ENSSSCG00000034012|ENSSSCG00000000799|ENSSSCG00000030368|ENSSSCG00000028157|ENSSSCG00000027272|ENSSSCG00000017991|ENSSSCG00000001469|ENSSSCG00000011251|ENSSSCG00000003460|ENSSSCG00000015955|ENSSSCG00000003017|…	http://www.genome.jp/kegg-bin/show_pathway?ssc05145/ssc:100153386%09red/ssc:595105%09red/ssc:397106%09red/ssc:396979%09red/ssc:100144421%09red/ssc:100101471%09red/ssc:100156205%09red/ssc:445528%09red/ssc:100525654%09red/ssc:414371%09red/ssc:397244%09red/ssc:396646%09red/ssc:396623%09red/ssc:100153927%09red/ssc:100125555%09red/ssc:100127166%09red/ssc:399541%09red/ssc:100158200%09red/ssc:100144518%…
Measles	KEGG PATHWAY	ssc05162	27	135	1.06154985036e-06	6.69955905562e-06	ENSSSCG00000031103|ENSSSCG00000030368|ENSSSCG00000009881|ENSSSCG00000033115|ENSSSCG00000025092|ENSSSCG00000012397|ENSSSCG00000013648|ENSSSCG00000040183|ENSSSCG00000005503|ENSSSCG00000000799|ENSSSCG00000020970|ENSSSCG00000011436|ENSSSCG00000027272|ENSSSCG00000017991|ENSSSCG00000008496|ENSSSCG00000012365|ENSSSCG00000011251|ENSSSCG00000013888|ENSSSCG00000017950|ENSSSCG00000006350|ENSSSCG00000012117|…	http://www.genome.jp/kegg-bin/show_pathway?ssc05162/ssc:791125%09red/ssc:396979%09red/ssc:595128%09red/ssc:100519508%09red/ssc:100170134%09red/ssc:396646%09red/ssc:100037296%09red/ssc:100144492%09red/ssc:396623%09red/ssc:397128%09red/ssc:397588%09red/ssc:397007%09red/ssc:100127166%09red/ssc:399541%09red/ssc:100512048%09red/ssc:100144518%09red/ssc:100628202%09red/ssc:100125828%09red/ssc:397156%09r…
NOD-like receptor signaling pathway	KEGG PATHWAY	ssc04621	16	50	1.0975267774e-06	6.77603488653e-06	ENSSSCG00000020970|ENSSSCG00000029367|ENSSSCG00000008953|ENSSSCG00000017705|ENSSSCG00000028157|ENSSSCG00000038073|ENSSSCG00000040811|ENSSSCG00000033238|ENSSSCG00000001867|ENSSSCG00000028711|ENSSSCG00000007030|ENSSSCG00000015037|ENSSSCG00000000849|ENSSSCG00000010081|ENSSSCG00000016678|ENSSSCG00000013940	http://www.genome.jp/kegg-bin/show_pathway?ssc04621/ssc:100522011%09red/ssc:100627238%09red/ssc:397057%09red/ssc:396613%09red/ssc:397191%09red/ssc:595105%09red/ssc:100152628%09red/ssc:100125838%09red/ssc:397319%09red/ssc:100135660%09red/ssc:100101471%09red/ssc:100514823%09red/ssc:396880%09red/ssc:100628202%09red/ssc:100153927%09red
Intestinal immune network for IgA production	KEGG PATHWAY	ssc04672	15	45	1.55385651094e-06	9.38926061929e-06	ENSSSCG00000020970|ENSSSCG00000011899|ENSSSCG00000003017|ENSSSCG00000035966|ENSSSCG00000000257|ENSSSCG00000015652|ENSSSCG00000016009|ENSSSCG00000011877|ENSSSCG00000015657|ENSSSCG00000001469|ENSSSCG00000039416|ENSSSCG00000001470|ENSSSCG00000001455|ENSSSCG00000009542|ENSSSCG00000025042	http://www.genome.jp/kegg-bin/show_pathway?ssc04672/ssc:733597%09red/ssc:396659%09red/ssc:445528%09red/ssc:100153386%09red/ssc:100521477%09red/ssc:100038026%09red/ssc:397161%09red/ssc:397106%09red/ssc:100626600%09red/ssc:397078%09red/ssc:397441%09red/ssc:397315%09red/ssc:100628202%09red/ssc:100135050%09red
Ras signaling pathway	KEGG PATHWAY	ssc04014	37	232	1.69208185175e-06	1.00114842895e-05	ENSSSCG00000031103|ENSSSCG00000002960|ENSSSCG00000005012|ENSSSCG00000028092|ENSSSCG00000014146|ENSSSCG00000012034|ENSSSCG00000024674|ENSSSCG00000021890|ENSSSCG00000010081|ENSSSCG00000013724|ENSSSCG00000014441|ENSSSCG00000015563|ENSSSCG00000017912|ENSSSCG00000005706|ENSSSCG00000035090|ENSSSCG00000007030|ENSSSCG00000039841|ENSSSCG00000006539|ENSSSCG00000003140|ENSSSCG00000033674|ENSSSCG00000027272|…	http://www.genome.jp/kegg-bin/show_pathway?ssc04014/ssc:100627019%09red/ssc:100621675%09red/ssc:414900%09red/ssc:396979%09red/ssc:100192436%09red/ssc:397652%09red/ssc:100101471%09red/ssc:397497%09red/ssc:100524544%09red/ssc:100524424%09red/ssc:100302504%09red/ssc:100156321%09red/ssc:780425%09red/ssc:100520008%09red/ssc:100515978%09red/ssc:100153927%09red/ssc:100302363%09red/ssc:100736973%09red/ss…
Amoebiasis	KEGG PATHWAY	ssc05146	22	97	1.76040426594e-06	1.02031594189e-05	ENSSSCG00000028331|ENSSSCG00000013473|ENSSSCG00000015652|ENSSSCG00000036352|ENSSSCG00000005503|ENSSSCG00000034012|ENSSSCG00000020970|ENSSSCG00000016174|ENSSSCG00000004889|ENSSSCG00000033674|ENSSSCG00000027272|ENSSSCG00000017991|ENSSSCG00000036702|ENSSSCG00000012571|ENSSSCG00000007754|ENSSSCG00000008953|ENSSSCG00000014369|ENSSSCG00000038963|ENSSSCG00000003017|ENSSSCG00000025133|ENSSSCG00000009002|…	http://www.genome.jp/kegg-bin/show_pathway?ssc05146/ssc:100620724%09red/ssc:100037938%09red/ssc:396979%09red/ssc:397652%09red/ssc:397244%09red/ssc:100518537%09red/ssc:397106%09red/ssc:100154994%09red/ssc:397459%09red/ssc:396623%09red/ssc:100627693%09red/ssc:100513412%09red/ssc:100157641%09red/ssc:399541%09red/ssc:396880%09red/ssc:100628202%09red/ssc:396943%09red/ssc:100518074%09red/ssc:397620%09r…
Focal adhesion	KEGG PATHWAY	ssc04510	33	196	2.15750801762e-06	1.22546455401e-05	ENSSSCG00000006851|ENSSSCG00000016174|ENSSSCG00000016009|ENSSSCG00000007680|ENSSSCG00000010081|ENSSSCG00000021893|ENSSSCG00000033299|ENSSSCG00000038973|ENSSSCG00000035090|ENSSSCG00000003691|ENSSSCG00000016461|ENSSSCG00000039841|ENSSSCG00000006539|ENSSSCG00000015955|ENSSSCG00000005494|ENSSSCG00000000025|ENSSSCG00000000257|ENSSSCG00000033674|ENSSSCG00000027272|ENSSSCG00000017991|ENSSSCG00000036702|…	http://www.genome.jp/kegg-bin/show_pathway?ssc04510/ssc:791125%09red/ssc:100521477%09red/ssc:414396%09red/ssc:397190%09red/ssc:100620724%09red/ssc:100621675%09red/ssc:396979%09red/ssc:100154503%09red/ssc:100192436%09red/ssc:100156321%09red/ssc:100517053%09red/ssc:100520379%09red/ssc:100519821%09red/ssc:100627149%09red/ssc:100153927%09red/ssc:100736973%09red/ssc:100513412%09red/ssc:100158200%09red…
Staphylococcus aureus infection	KEGG PATHWAY	ssc05150	15	47	2.42954144366e-06	1.35292111765e-05	ENSSSCG00000038706|ENSSSCG00000033512|ENSSSCG00000024914|ENSSSCG00000029371|ENSSSCG00000036618|ENSSSCG00000015652|ENSSSCG00000025133|ENSSSCG00000001469|ENSSSCG00000001470|ENSSSCG00000031788|ENSSSCG00000001455|ENSSSCG00000007797|ENSSSCG00000006678|ENSSSCG00000006350|ENSSSCG00000007754	http://www.genome.jp/kegg-bin/show_pathway?ssc05150/ssc:613131%09red/ssc:445528%09red/ssc:100153386%09red/ssc:100523973%09red/ssc:445460%09red/ssc:733681%09red/ssc:397106%09red/ssc:397459%09red/ssc:613130%09red/ssc:100518846%09red/ssc:397684%09red/ssc:100124383%09red/ssc:396943%09red/ssc:100048955%09red/ssc:100135050%09red
Chronic myeloid leukemia	KEGG PATHWAY	ssc05220	18	71	4.01062250656e-06	2.19041690743e-05	ENSSSCG00000007268|ENSSSCG00000003613|ENSSSCG00000025092|ENSSSCG00000005706|ENSSSCG00000003017|ENSSSCG00000027272|ENSSSCG00000011226|ENSSSCG00000015115|ENSSSCG00000017991|ENSSSCG00000022486|ENSSSCG00000007030|ENSSSCG00000039841|ENSSSCG00000006539|ENSSSCG00000017206|ENSSSCG00000032710|ENSSSCG00000017950|ENSSSCG00000010081|ENSSSCG00000040183	http://www.genome.jp/kegg-bin/show_pathway?ssc05220/ssc:100153846%09red/ssc:100524544%09red/ssc:100621690%09red/ssc:100622482%09red/ssc:100038019%09red/ssc:397078%09red/ssc:396979%09red/ssc:100518854%09red/ssc:397276%09red/ssc:100192436%09red/ssc:100144492%09red/ssc:100101471%09red/ssc:100153927%09red/ssc:100156321%09red/ssc:100154407%09red/ssc:396851%09red
AGE-RAGE signaling pathway in diabetic complications	KEGG PATHWAY	ssc04933	22	104	4.69262373728e-06	2.51453800262e-05	ENSSSCG00000025092|ENSSSCG00000010081|ENSSSCG00000036246|ENSSSCG00000006286|ENSSSCG00000035090|ENSSSCG00000003144|ENSSSCG00000040183|ENSSSCG00000023503|ENSSSCG00000034012|ENSSSCG00000020970|ENSSSCG00000016174|ENSSSCG00000012229|ENSSSCG00000027272|ENSSSCG00000017991|ENSSSCG00000002688|ENSSSCG00000012571|ENSSSCG00000008953|ENSSSCG00000003017|ENSSSCG00000011226|ENSSSCG00000004505|ENSSSCG00000006862|…	http://www.genome.jp/kegg-bin/show_pathway?ssc04933/ssc:397244%09red/ssc:100620724%09red/ssc:397108%09red/ssc:100518663%09red/ssc:397508%09red/ssc:100157641%09red/ssc:397620%09red/ssc:100038019%09red/ssc:397078%09red/ssc:396979%09red/ssc:100144492%09red/ssc:100739822%09red/ssc:396925%09red/ssc:396633%09red/ssc:100627149%09red/ssc:100155304%09red/ssc:100153927%09red/ssc:396880%09red/ssc:100622955%…
Neurotrophin signaling pathway	KEGG PATHWAY	ssc04722	24	123	5.94274625578e-06	3.12544432711e-05	ENSSSCG00000010081|ENSSSCG00000008644|ENSSSCG00000002340|ENSSSCG00000003558|ENSSSCG00000004387|ENSSSCG00000005706|ENSSSCG00000035090|ENSSSCG00000009833|ENSSSCG00000003144|ENSSSCG00000007030|ENSSSCG00000039841|ENSSSCG00000003160|ENSSSCG00000006539|ENSSSCG00000034058|ENSSSCG00000023503|ENSSSCG00000000799|ENSSSCG00000027272|ENSSSCG00000017991|ENSSSCG00000002688|ENSSSCG00000033337|ENSSSCG00000017950|…	http://www.genome.jp/kegg-bin/show_pathway?ssc04722/ssc:396979%09red/ssc:100192436%09red/ssc:100101471%09red/ssc:100622955%09red/ssc:100524544%09red/ssc:100155466%09red/ssc:100156321%09red/ssc:780411%09red/ssc:100529116%09red/ssc:733621%09red/ssc:100627149%09red/ssc:100153927%09red/ssc:100523972%09red/ssc:100736973%09red/ssc:100127166%09red/ssc:100153486%09red/ssc:100154922%09red/ssc:100514284%09…
Pancreatic cancer	KEGG PATHWAY	ssc05212	17	66	6.16316932694e-06	3.12560730152e-05	ENSSSCG00000003460|ENSSSCG00000007268|ENSSSCG00000021944|ENSSSCG00000025092|ENSSSCG00000029039|ENSSSCG00000003017|ENSSSCG00000027272|ENSSSCG00000035090|ENSSSCG00000011226|ENSSSCG00000004505|ENSSSCG00000004766|ENSSSCG00000040183|ENSSSCG00000007030|ENSSSCG00000010081|ENSSSCG00000032710|ENSSSCG00000017950|ENSSSCG00000017991	http://www.genome.jp/kegg-bin/show_pathway?ssc05212/ssc:100153846%09red/ssc:100518913%09red/ssc:397276%09red/ssc:100141309%09red/ssc:100621675%09red/ssc:100153762%09red/ssc:396979%09red/ssc:100144492%09red/ssc:100038019%09red/ssc:100627149%09red/ssc:100101471%09red/ssc:100153927%09red/ssc:100155304%09red/ssc:397078%09red/ssc:100154407%09red/ssc:396851%09red
Fc epsilon RI signaling pathway	KEGG PATHWAY	ssc04664	17	66	6.16316932694e-06	3.12560730152e-05	ENSSSCG00000016298|ENSSSCG00000006851|ENSSSCG00000034506|ENSSSCG00000006357|ENSSSCG00000017006|ENSSSCG00000009589|ENSSSCG00000027272|ENSSSCG00000004421|ENSSSCG00000035090|ENSSSCG00000017991|ENSSSCG00000002688|ENSSSCG00000026742|ENSSSCG00000021944|ENSSSCG00000017206|ENSSSCG00000006250|ENSSSCG00000010081|ENSSSCG00000013553	http://www.genome.jp/kegg-bin/show_pathway?ssc04664/ssc:100125540%09red/ssc:397406%09red/ssc:791125%09red/ssc:100518663%09red/ssc:100152890%09red/ssc:100519821%09red/ssc:397166%09red/ssc:100621675%09red/ssc:396979%09red/ssc:100192436%09red/ssc:100517988%09red/ssc:100627149%09red/ssc:100153927%09red/ssc:100526019%09red/ssc:100511843%09red/ssc:100737105%09red/ssc:396851%09red
Oocyte meiosis	KEGG PATHWAY	ssc04114	23	117	8.28156018072e-06	4.12625103741e-05	ENSSSCG00000003949|ENSSSCG00000010625|ENSSSCG00000004588|ENSSSCG00000038112|ENSSSCG00000010081|ENSSSCG00000030469|ENSSSCG00000029264|ENSSSCG00000001988|ENSSSCG00000003558|ENSSSCG00000007493|ENSSSCG00000017032|ENSSSCG00000007381|ENSSSCG00000008638|ENSSSCG00000000265|ENSSSCG00000036256|ENSSSCG00000011207|ENSSSCG00000010214|ENSSSCG00000023307|ENSSSCG00000014329|ENSSSCG00000004077|ENSSSCG00000008538|…	http://www.genome.jp/kegg-bin/show_pathway?ssc04114/ssc:574063%09red/ssc:100518768%09red/ssc:397652%09red/ssc:100286809%09red/ssc:100151864%09red/ssc:397379%09red/ssc:100514379%09red/ssc:100152067%09red/ssc:100153927%09red/ssc:100523972%09red/ssc:574061%09red/ssc:100520101%09red/ssc:100153121%09red/ssc:100512048%09red/ssc:100523455%09red/ssc:100153160%09red/ssc:100048964%09red/ssc:100144474%09red…
Complement and coagulation cascades	KEGG PATHWAY	ssc04610	19	84	9.02391419119e-06	4.41860625914e-05	ENSSSCG00000038706|ENSSSCG00000033512|ENSSSCG00000032434|ENSSSCG00000006289|ENSSSCG00000029371|ENSSSCG00000024310|ENSSSCG00000008997|ENSSSCG00000024914|ENSSSCG00000015662|ENSSSCG00000028674|ENSSSCG00000025133|ENSSSCG00000015664|ENSSSCG00000028901|ENSSSCG00000009668|ENSSSCG00000035170|ENSSSCG00000016859|XLOC_003191|ENSSSCG00000000660|ENSSSCG00000007754	http://www.genome.jp/kegg-bin/show_pathway?ssc04610/ssc:397217%09red/ssc:100514354%09red/ssc:100153504%09red/ssc:445460%09red/ssc:100626178%09red/ssc:100623585%09red/ssc:397459%09red/ssc:397025%09red/ssc:396982%09red/ssc:100518846%09red/ssc:100521017%09red/ssc:396743%09red/ssc:100156239%09red/ssc:100124383%09red/ssc:403166%09red/ssc:100048955%09red/ssc:397526%09red/ssc:396943%09red
Oxidative phosphorylation	KEGG PATHWAY	ssc00190	25	137	1.06467414817e-05	5.12487217084e-05	ENSSSCG00000011916|ENSSSCG00000018082|ENSSSCG00000018081|ENSSSCG00000018080|ENSSSCG00000039267|ENSSSCG00000004480|ENSSSCG00000008056|ENSSSCG00000000767|ENSSSCG00000006054|ENSSSCG00000032009|ENSSSCG00000006263|ENSSSCG00000034527|ENSSSCG00000038826|ENSSSCG00000030318|ENSSSCG00000016990|ENSSSCG00000040549|ENSSSCG00000035840|ENSSSCG00000037743|ENSSSCG00000037310|ENSSSCG00000008634|ENSSSCG00000006138|…	http://www.genome.jp/kegg-bin/show_pathway?ssc00190/ssc:100521769%09red/ssc:396956%09red/ssc:808511%09red/ssc:808513%09red/ssc:100524676%09red/ssc:733646%09red/ssc:100521494%09red/ssc:397472%09red/ssc:100154942%09red/ssc:102159115%09red/ssc:100621056%09red/ssc:100156112%09red/ssc:100157880%09red/ssc:100038000%09red/ssc:808506%09red/ssc:808507%09red/ssc:808505%09red/ssc:100037991%09red/ssc:445531%…
Pyrimidine metabolism	KEGG PATHWAY	ssc00240	21	102	1.09610470272e-05	5.18822892621e-05	ENSSSCG00000012997|ENSSSCG00000028978|ENSSSCG00000001493|ENSSSCG00000003216|ENSSSCG00000008942|ENSSSCG00000038348|ENSSSCG00000031741|ENSSSCG00000040678|ENSSSCG00000030388|ENSSSCG00000021259|ENSSSCG00000005008|ENSSSCG00000005717|ENSSSCG00000015775|ENSSSCG00000026055|ENSSSCG00000027506|ENSSSCG00000033051|ENSSSCG00000038130|ENSSSCG00000032141|ENSSSCG00000004291|ENSSSCG00000014791|ENSSSCG00000002135	http://www.genome.jp/kegg-bin/show_pathway?ssc00240/ssc:100517354%09red/ssc:100142626%09red/ssc:100157995%09red/ssc:100625277%09red/ssc:100525976%09red/ssc:100316853%09red/ssc:100154836%09red/ssc:100156829%09red/ssc:100513971%09red/ssc:100525752%09red/ssc:100515954%09red/ssc:100621123%09red/ssc:100626052%09red/ssc:100620959%09red/ssc:100627209%09red/ssc:100624530%09red/ssc:100521651%09red/ssc:100…
Purine metabolism	KEGG PATHWAY	ssc00230	30	187	1.40489162631e-05	6.54080691594e-05	ENSSSCG00000026055|ENSSSCG00000010874|ENSSSCG00000002650|ENSSSCG00000031901|ENSSSCG00000011113|ENSSSCG00000033051|ENSSSCG00000012997|ENSSSCG00000003216|ENSSSCG00000008942|ENSSSCG00000001988|ENSSSCG00000031741|ENSSSCG00000038348|ENSSSCG00000034896|ENSSSCG00000004193|ENSSSCG00000005008|ENSSSCG00000038130|ENSSSCG00000027506|ENSSSCG00000008902|ENSSSCG00000023861|ENSSSCG00000002135|ENSSSCG00000036201|…	http://www.genome.jp/kegg-bin/show_pathway?ssc00230/ssc:100626052%09red/ssc:100626559%09red/ssc:100620093%09red/ssc:100157006%09red/ssc:100156829%09red/ssc:100513971%09red/ssc:100157576%09red/ssc:100522503%09red/ssc:100517354%09red/ssc:100156262%09red/ssc:100512698%09red/ssc:100157995%09red/ssc:100037271%09red/ssc:100316853%09red/ssc:100152067%09red/ssc:100620107%09red/ssc:100525752%09red/ssc:397…
Fanconi anemia pathway	KEGG PATHWAY	ssc03460	15	56	1.44233256881e-05	6.60681370228e-05	ENSSSCG00000003820|ENSSSCG00000022149|ENSSSCG00000001837|ENSSSCG00000001816|ENSSSCG00000005000|ENSSSCG00000029039|ENSSSCG00000035561|ENSSSCG00000017571|ENSSSCG00000011563|ENSSSCG00000012130|ENSSSCG00000004766|ENSSSCG00000037304|ENSSSCG00000021384|ENSSSCG00000010923|ENSSSCG00000011261	http://www.genome.jp/kegg-bin/show_pathway?ssc03460/ssc:100141304%09red/ssc:100518629%09red/ssc:100518832%09red/ssc:100156260%09red/ssc:100155917%09red/ssc:100525658%09red/ssc:100522343%09red/ssc:100141309%09red/ssc:100153762%09red/ssc:100525359%09red/ssc:100621669%09red/ssc:100499567%09red/ssc:100156438%09red/ssc:100523071%09red/ssc:100516510%09red
Progesterone-mediated oocyte maturation	KEGG PATHWAY	ssc04914	19	91	2.387186161e-05	0.000105931385895	ENSSSCG00000007151|ENSSSCG00000034192|ENSSSCG00000029326|ENSSSCG00000012307|ENSSSCG00000010214|ENSSSCG00000021494|ENSSSCG00000001988|ENSSSCG00000003558|ENSSSCG00000014329|ENSSSCG00000027272|ENSSSCG00000017991|ENSSSCG00000004588|ENSSSCG00000038112|ENSSSCG00000008538|ENSSSCG00000038963|ENSSSCG00000010081|ENSSSCG00000036256|ENSSSCG00000030469|ENSSSCG00000029264	http://www.genome.jp/kegg-bin/show_pathway?ssc04914/ssc:574061%09red/ssc:100518768%09red/ssc:100155762%09red/ssc:397662%09red/ssc:100152067%09red/ssc:100329127%09red/ssc:100523455%09red/ssc:396979%09red/ssc:100627208%09red/ssc:100144421%09red/ssc:397652%09red/ssc:100286809%09red/ssc:100515638%09red/ssc:100153927%09red/ssc:100144474%09red/ssc:100737380%09red/ssc:100135668%09red/ssc:100523972%09red…
Endocrine resistance	KEGG PATHWAY	ssc01522	19	91	2.387186161e-05	0.000105931385895	ENSSSCG00000007268|ENSSSCG00000007334|ENSSSCG00000025092|ENSSSCG00000001988|ENSSSCG00000038963|ENSSSCG00000004755|ENSSSCG00000027272|ENSSSCG00000017991|ENSSSCG00000003144|ENSSSCG00000002555|ENSSSCG00000007436|ENSSSCG00000006709|ENSSSCG00000039841|ENSSSCG00000006539|ENSSSCG00000017206|ENSSSCG00000032710|ENSSSCG00000017950|ENSSSCG00000010081|ENSSSCG00000040183	http://www.genome.jp/kegg-bin/show_pathway?ssc01522/ssc:100153846%09red/ssc:100152163%09red/ssc:100522743%09red/ssc:100152067%09red/ssc:654325%09red/ssc:100144492%09red/ssc:396979%09red/ssc:100153927%09red/ssc:100154503%09red/ssc:100192436%09red/ssc:396633%09red/ssc:397276%09red/ssc:100153369%09red/ssc:100156321%09red/ssc:397652%09red/ssc:100154407%09red/ssc:396851%09red
Herpes simplex infection	KEGG PATHWAY	ssc05168	29	184	2.58902741758e-05	0.000113120582553	ENSSSCG00000031103|ENSSSCG00000025593|ENSSSCG00000003943|ENSSSCG00000025618|ENSSSCG00000024771|ENSSSCG00000009881|ENSSSCG00000033115|ENSSSCG00000001470|ENSSSCG00000001455|ENSSSCG00000016263|ENSSSCG00000012278|ENSSSCG00000013648|ENSSSCG00000026695|ENSSSCG00000034012|ENSSSCG00000020970|ENSSSCG00000001231|ENSSSCG00000007030|ENSSSCG00000028157|ENSSSCG00000011436|ENSSSCG00000001469|ENSSSCG00000008496|…	http://www.genome.jp/kegg-bin/show_pathway?ssc05168/ssc:100153038%09red/ssc:100153386%09red/ssc:100101471%09red/ssc:595105%09red/ssc:100514951%09red/ssc:100517766%09red/ssc:595128%09red/ssc:100519508%09red/ssc:100519722%09red/ssc:445528%09red/ssc:100135029%09red/ssc:733649%09red/ssc:397244%09red/ssc:396646%09red/ssc:396623%09red/ssc:100522293%09red/ssc:100125828%09red/ssc:397007%09red/ssc:1006237…
T cell receptor signaling pathway	KEGG PATHWAY	ssc04660	21	110	2.9374737491e-05	0.000126400385568	ENSSSCG00000006851|ENSSSCG00000001703|ENSSSCG00000037319|ENSSSCG00000025092|ENSSSCG00000017006|ENSSSCG00000010908|ENSSSCG00000015652|ENSSSCG00000027272|ENSSSCG00000004421|ENSSSCG00000015115|ENSSSCG00000025537|ENSSSCG00000017991|ENSSSCG00000025042|ENSSSCG00000022486|ENSSSCG00000007030|ENSSSCG00000016122|ENSSSCG00000040183|ENSSSCG00000017206|ENSSSCG00000025691|ENSSSCG00000010081|ENSSSCG00000013553	http://www.genome.jp/kegg-bin/show_pathway?ssc04660/ssc:100125346%09red/ssc:100737105%09red/ssc:791125%09red/ssc:733597%09red/ssc:100519821%09red/ssc:100153486%09red/ssc:100518854%09red/ssc:397106%09red/ssc:396979%09red/ssc:100144492%09red/ssc:100522631%09red/ssc:100192436%09red/ssc:100533201%09red/ssc:100101471%09red/ssc:100153927%09red/ssc:100511843%09red/ssc:100171389%09red/ssc:100621690%09red…
Apoptosis	KEGG PATHWAY	ssc04210	25	148	3.34271353581e-05	0.000139607447672	ENSSSCG00000000136|ENSSSCG00000023033|ENSSSCG00000001009|ENSSSCG00000007522|ENSSSCG00000014924|ENSSSCG00000010081|ENSSSCG00000006648|ENSSSCG00000001770|ENSSSCG00000008867|ENSSSCG00000003144|ENSSSCG00000023666|ENSSSCG00000005661|ENSSSCG00000007030|ENSSSCG00000040486|ENSSSCG00000040010|ENSSSCG00000040793|ENSSSCG00000028157|ENSSSCG00000034012|ENSSSCG00000027272|ENSSSCG00000017991|ENSSSCG00000017950|…	http://www.genome.jp/kegg-bin/show_pathway?ssc04210/ssc:100522387%09red/ssc:414396%09red/ssc:595105%09red/ssc:396979%09red/ssc:100621090%09red/ssc:100101471%09red/ssc:100141405%09red/ssc:100513342%09red/ssc:100524751%09red/ssc:100514888%09red/ssc:397244%09red/ssc:397266%09red/ssc:494568%09red/ssc:100153927%09red/ssc:100037961%09red/ssc:396969%09red/ssc:100620838%09red/ssc:100153254%09red/ssc:1007…
Phospholipase D signaling pathway	KEGG PATHWAY	ssc04072	25	148	3.34271353581e-05	0.000139607447672	ENSSSCG00000000130|ENSSSCG00000005012|ENSSSCG00000010081|ENSSSCG00000001988|ENSSSCG00000017912|ENSSSCG00000034506|ENSSSCG00000039841|ENSSSCG00000006539|ENSSSCG00000000699|ENSSSCG00000027272|ENSSSCG00000011750|ENSSSCG00000017991|ENSSSCG00000002688|ENSSSCG00000039336|ENSSSCG00000008953|ENSSSCG00000017167|ENSSSCG00000006357|ENSSSCG00000000370|ENSSSCG00000035428|ENSSSCG00000004421|ENSSSCG00000004033|…	http://www.genome.jp/kegg-bin/show_pathway?ssc04072/ssc:100125540%09red/ssc:791125%09red/ssc:397097%09red/ssc:414900%09red/ssc:396979%09red/ssc:100192436%09red/ssc:100156321%09red/ssc:100152067%09red/ssc:397166%09red/ssc:100240721%09red/ssc:100516050%09red/ssc:100153927%09red/ssc:100522824%09red/ssc:100157641%09red/ssc:100157507%09red/ssc:396880%09red/ssc:780425%09red/ssc:100240722%09red/ssc:1005…
Glycerophospholipid metabolism	KEGG PATHWAY	ssc00564	18	87	4.29497014721e-05	0.000176778481421	ENSSSCG00000001078|ENSSSCG00000006260|ENSSSCG00000025109|ENSSSCG00000011750|ENSSSCG00000000370|ENSSSCG00000023191|ENSSSCG00000027629|ENSSSCG00000003267|ENSSSCG00000027205|ENSSSCG00000012889|ENSSSCG00000038494|ENSSSCG00000004033|ENSSSCG00000017116|ENSSSCG00000010023|ENSSSCG00000009231|ENSSSCG00000017912|ENSSSCG00000007359|ENSSSCG00000014192	http://www.genome.jp/kegg-bin/show_pathway?ssc00564/ssc:100187579%09red/ssc:733582%09red/ssc:100519446%09red/ssc:100217397%09red/ssc:100521498%09red/ssc:100625322%09red/ssc:100627653%09red/ssc:100621493%09red/ssc:397097%09red/ssc:414900%09red/ssc:100511161%09red/ssc:100524478%09red/ssc:100156632%09red/ssc:100170771%09red/ssc:100152491%09red/ssc:100312963%09red/ssc:100152017%09red
Non-small cell lung cancer	KEGG PATHWAY	ssc05223	14	56	5.25969515784e-05	0.000213393346404	ENSSSCG00000003460|ENSSSCG00000007268|ENSSSCG00000004387|ENSSSCG00000033674|ENSSSCG00000027272|ENSSSCG00000017991|ENSSSCG00000002688|ENSSSCG00000008467|ENSSSCG00000040183|ENSSSCG00000025092|ENSSSCG00000017206|ENSSSCG00000032710|ENSSSCG00000017950|ENSSSCG00000010081	http://www.genome.jp/kegg-bin/show_pathway?ssc05223/ssc:100518074%09red/ssc:100153846%09red/ssc:100518913%09red/ssc:100518663%09red/ssc:396979%09red/ssc:100144492%09red/ssc:100192436%09red/ssc:733621%09red/ssc:100515021%09red/ssc:397276%09red/ssc:100153927%09red/ssc:100154407%09red/ssc:396851%09red
Glycosaminoglycan degradation	KEGG PATHWAY	ssc00531	9	22	5.40389066745e-05	0.000216155626698	ENSSSCG00000017152|ENSSSCG00000014073|ENSSSCG00000002645|ENSSSCG00000001927|ENSSSCG00000010535|ENSSSCG00000011404|ENSSSCG00000007739|ENSSSCG00000007003|ENSSSCG00000009237	http://www.genome.jp/kegg-bin/show_pathway?ssc00531/ssc:100144519%09red/ssc:100157983%09red/ssc:404698%09red/ssc:100271932%09red/ssc:100142664%09red/ssc:100737146%09red/ssc:100517562%09red/ssc:397000%09red/ssc:396958%09red
Colorectal cancer	KEGG PATHWAY	ssc05210	15	65	6.32796151422e-05	0.000246183708224	ENSSSCG00000003460|ENSSSCG00000004505|ENSSSCG00000008428|ENSSSCG00000040486|ENSSSCG00000003017|ENSSSCG00000027272|ENSSSCG00000035090|ENSSSCG00000011226|ENSSSCG00000017991|ENSSSCG00000003144|ENSSSCG00000020931|ENSSSCG00000021944|ENSSSCG00000034012|ENSSSCG00000010081|ENSSSCG00000017950	http://www.genome.jp/kegg-bin/show_pathway?ssc05210/ssc:100337661%09red/ssc:100518913%09red/ssc:100038019%09red/ssc:100621675%09red/ssc:397078%09red/ssc:396979%09red/ssc:397244%09red/ssc:397266%09red/ssc:396633%09red/ssc:100627149%09red/ssc:397276%09red/ssc:100153927%09red/ssc:100155304%09red/ssc:100624450%09red/ssc:396851%09red
Inflammatory bowel disease (IBD)	KEGG PATHWAY	ssc05321	15	65	6.32796151422e-05	0.000246183708224	ENSSSCG00000020970|ENSSSCG00000015652|ENSSSCG00000032795|ENSSSCG00000007816|ENSSSCG00000038073|ENSSSCG00000026427|ENSSSCG00000001469|ENSSSCG00000009002|ENSSSCG00000001470|ENSSSCG00000004505|ENSSSCG00000001455|ENSSSCG00000015037|ENSSSCG00000005503|ENSSSCG00000003017|ENSSSCG00000012397	http://www.genome.jp/kegg-bin/show_pathway?ssc05321/ssc:100622477%09red/ssc:100153386%09red/ssc:397156%09red/ssc:100518723%09red/ssc:399541%09red/ssc:397057%09red/ssc:397179%09red/ssc:397106%09red/ssc:397078%09red/ssc:445528%09red/ssc:396623%09red/ssc:100125838%09red/ssc:100155304%09red/ssc:100628202%09red/ssc:100135050%09red
Amino sugar and nucleotide sugar metabolism	KEGG PATHWAY	ssc00520	13	52	9.64377325373e-05	0.000370112378927	ENSSSCG00000008057|ENSSSCG00000006793|ENSSSCG00000040003|ENSSSCG00000014073|ENSSSCG00000008143|ENSSSCG00000010253|ENSSSCG00000001927|ENSSSCG00000030150|ENSSSCG00000020677|ENSSSCG00000022292|ENSSSCG00000008316|ENSSSCG00000014048|ENSSSCG00000010969	http://www.genome.jp/kegg-bin/show_pathway?ssc00520/ssc:100523729%09red/ssc:397141%09red/ssc:100513145%09red/ssc:100627727%09red/ssc:100522855%09red/ssc:100622386%09red/ssc:100142664%09red/ssc:100623908%09red/ssc:100156649%09red/ssc:100518775%09red/ssc:396958%09red/ssc:100152344%09red/ssc:100621421%09red
Homologous recombination	KEGG PATHWAY	ssc03440	10	31	0.000107275760899	0.000406217547938	ENSSSCG00000001816|ENSSSCG00000003905|ENSSSCG00000006101|ENSSSCG00000029039|ENSSSCG00000027506|ENSSSCG00000004766|ENSSSCG00000026989|ENSSSCG00000014955|ENSSSCG00000017571|ENSSSCG00000003216	http://www.genome.jp/kegg-bin/show_pathway?ssc03440/ssc:100141304%09red/ssc:100141305%09red/ssc:100626052%09red/ssc:100513148%09red/ssc:100516687%09red/ssc:100141309%09red/ssc:100525752%09red/ssc:100626849%09red/ssc:100153762%09red/ssc:100516510%09red
Base excision repair	KEGG PATHWAY	ssc03410	10	32	0.00013336868111	0.000498377703096	ENSSSCG00000023033|ENSSSCG00000003216|ENSSSCG00000015771|ENSSSCG00000005008|ENSSSCG00000027506|ENSSSCG00000028696|ENSSSCG00000009938|ENSSSCG00000030642|ENSSSCG00000003128|ENSSSCG00000033051	http://www.genome.jp/kegg-bin/show_pathway?ssc03410/ssc:100626052%09red/ssc:100517749%09red/ssc:692192%09red/ssc:100521651%09red/ssc:100525752%09red/ssc:100620959%09red/ssc:100156631%09red/ssc:100620838%09red/ssc:100519979%09red/ssc:100520434%09red
Prion diseases	KEGG PATHWAY	ssc05020	10	33	0.00016461735942	0.000607160130849	ENSSSCG00000020970|ENSSSCG00000038706|ENSSSCG00000017705|ENSSSCG00000038963|ENSSSCG00000004421|ENSSSCG00000033512|ENSSSCG00000015045|ENSSSCG00000003144|ENSSSCG00000010081|ENSSSCG00000016859	http://www.genome.jp/kegg-bin/show_pathway?ssc05020/ssc:397526%09red/ssc:791125%09red/ssc:445460%09red/ssc:396613%09red/ssc:100518846%09red/ssc:396633%09red/ssc:100153927%09red/ssc:100628202%09red/ssc:100515564%09red/ssc:397652%09red
MicroRNAs in cancer	KEGG PATHWAY	ssc05206	33	250	0.000168281939773	0.000612718857634	ENSSSCG00000017317|ENSSSCG00000013008|ENSSSCG00000013297|ENSSSCG00000011033|ENSSSCG00000015246|ENSSSCG00000021893|ENSSSCG00000007268|ENSSSCG00000026547|ENSSSCG00000021494|ENSSSCG00000005706|ENSSSCG00000021343|ENSSSCG00000033844|ENSSSCG00000006709|ENSSSCG00000039841|ENSSSCG00000006539|ENSSSCG00000032710|ENSSSCG00000034012|ENSSSCG00000005494|ENSSSCG00000005338|ENSSSCG00000007030|ENSSSCG00000033674|…	http://www.genome.jp/kegg-bin/show_pathway?ssc05206/ssc:100522116%09red/ssc:100525150%09red/ssc:100192436%09red/ssc:100101471%09red/ssc:100153369%09red/ssc:100524544%09red/ssc:100154407%09red/ssc:100737380%09red/ssc:606746%09red/ssc:100156321%09red/ssc:397244%09red/ssc:100620940%09red/ssc:100522394%09red/ssc:100625479%09red/ssc:100153846%09red/ssc:100512048%09red/ssc:100329127%09red/ssc:100625497…
Calcium signaling pathway	KEGG PATHWAY	ssc04020	27	187	0.000177436676659	0.00063787362242	ENSSSCG00000014296|ENSSSCG00000036418|ENSSSCG00000016160|ENSSSCG00000010459|ENSSSCG00000023912|ENSSSCG00000029567|ENSSSCG00000013473|ENSSSCG00000012623|ENSSSCG00000017874|ENSSSCG00000001988|ENSSSCG00000009817|ENSSSCG00000007139|ENSSSCG00000036008|ENSSSCG00000031788|ENSSSCG00000032413|ENSSSCG00000033674|ENSSSCG00000033673|ENSSSCG00000007770|ENSSSCG00000002688|ENSSSCG00000004839|ENSSSCG00000038963|…	http://www.genome.jp/kegg-bin/show_pathway?ssc04020/ssc:100310801%09red/ssc:100519030%09red/ssc:100158185%09red/ssc:100519497%09red/ssc:100736565%09red/ssc:100152101%09red/ssc:100518537%09red/ssc:100152067%09red/ssc:100521983%09red/ssc:397432%09red/ssc:552898%09red/ssc:497623%09red/ssc:100523973%09red/ssc:100415931%09red/ssc:100525789%09red/ssc:100157641%09red/ssc:100521440%09red/ssc:100525902%09…
HIF-1 signaling pathway	KEGG PATHWAY	ssc04066	18	101	0.000225247150489	0.000799627384235	ENSSSCG00000020970|ENSSSCG00000005503|ENSSSCG00000012229|ENSSSCG00000008061|ENSSSCG00000010081|ENSSSCG00000033674|ENSSSCG00000027272|ENSSSCG00000010253|ENSSSCG00000006646|ENSSSCG00000017991|ENSSSCG00000002688|ENSSSCG00000003898|ENSSSCG00000007198|ENSSSCG00000012277|ENSSSCG00000022343|ENSSSCG00000014048|ENSSSCG00000038466|ENSSSCG00000036246	http://www.genome.jp/kegg-bin/show_pathway?ssc04066/ssc:100518074%09red/ssc:100157750%09red/ssc:100233194%09red/ssc:100519651%09red/ssc:100518663%09red/ssc:396653%09red/ssc:399541%09red/ssc:100101924%09red/ssc:100522855%09red/ssc:396979%09red/ssc:100739822%09red/ssc:397108%09red/ssc:396862%09red/ssc:100515978%09red/ssc:100153927%09red/ssc:100628202%09red/ssc:100152344%09red/ssc:396851%09red
Collecting duct acid secretion	KEGG PATHWAY	ssc04966	9	28	0.000241550014797	0.000846916101265	ENSSSCG00000011916|ENSSSCG00000008056|ENSSSCG00000006138|ENSSSCG00000039267|ENSSSCG00000008634|ENSSSCG00000016990|ENSSSCG00000012890|ENSSSCG00000000767|ENSSSCG00000006054	http://www.genome.jp/kegg-bin/show_pathway?ssc04966/ssc:100521769%09red/ssc:100154942%09red/ssc:100156112%09red/ssc:733646%09red/ssc:100521494%09red/ssc:445531%09red/ssc:100512277%09red/ssc:100518959%09red
Rap1 signaling pathway	KEGG PATHWAY	ssc04015	29	214	0.000274000227361	0.000948976397202	ENSSSCG00000030156|ENSSSCG00000034192|ENSSSCG00000012034|ENSSSCG00000010081|ENSSSCG00000014441|ENSSSCG00000010169|ENSSSCG00000001988|ENSSSCG00000005317|ENSSSCG00000035090|ENSSSCG00000003140|ENSSSCG00000007797|ENSSSCG00000000699|ENSSSCG00000033674|ENSSSCG00000027272|ENSSSCG00000017991|ENSSSCG00000017006|ENSSSCG00000007198|ENSSSCG00000016855|ENSSSCG00000007754|ENSSSCG00000012982|ENSSSCG00000007334|…	http://www.genome.jp/kegg-bin/show_pathway?ssc04015/ssc:100514179%09red/ssc:414396%09red/ssc:100158048%09red/ssc:100621675%09red/ssc:396979%09red/ssc:100154503%09red/ssc:100524587%09red/ssc:100514291%09red/ssc:397497%09red/ssc:100302504%09red/ssc:100152067%09red/ssc:397459%09red/ssc:100511843%09red/ssc:100627149%09red/ssc:100153927%09red/ssc:100736973%09red/ssc:100515978%09red/ssc:100157641%09red…
Galactose metabolism	KEGG PATHWAY	ssc00052	9	29	0.000299992502068	0.00102648036852	ENSSSCG00000038423|ENSSSCG00000035454|ENSSSCG00000034639|ENSSSCG00000010253|ENSSSCG00000040608|ENSSSCG00000010969|ENSSSCG00000011158|ENSSSCG00000014048|ENSSSCG00000028197	http://www.genome.jp/kegg-bin/show_pathway?ssc00052/ssc:396816%09red/ssc:100623494%09red/ssc:100415928%09red/ssc:100522855%09red/ssc:733601%09red/ssc:100623908%09red/ssc:100511655%09red/ssc:100152344%09red/ssc:100621757%09red
Insulin signaling pathway	KEGG PATHWAY	ssc04910	21	133	0.00031099852651	0.00105147120868	ENSSSCG00000022815|ENSSSCG00000017259|ENSSSCG00000038963|ENSSSCG00000002009|ENSSSCG00000035428|ENSSSCG00000010081|ENSSSCG00000005024|ENSSSCG00000027272|ENSSSCG00000010253|ENSSSCG00000015115|ENSSSCG00000007788|ENSSSCG00000017991|ENSSSCG00000022486|ENSSSCG00000006539|ENSSSCG00000003898|ENSSSCG00000007030|ENSSSCG00000039841|ENSSSCG00000029275|ENSSSCG00000017206|ENSSSCG00000014048|ENSSSCG00000038466	http://www.genome.jp/kegg-bin/show_pathway?ssc04910/ssc:100516050%09red/ssc:100141306%09red/ssc:733659%09red/ssc:100233194%09red/ssc:397091%09red/ssc:100101924%09red/ssc:397013%09red/ssc:100522855%09red/ssc:396979%09red/ssc:403165%09red/ssc:100518854%09red/ssc:100192436%09red/ssc:397652%09red/ssc:100310801%09red/ssc:100101471%09red/ssc:100153927%09red/ssc:100156321%09red/ssc:100152344%09red/ssc:1…
Synaptic vesicle cycle	KEGG PATHWAY	ssc04721	13	60	0.000325842680524	0.00108869789728	ENSSSCG00000011916|ENSSSCG00000017316|ENSSSCG00000006263|ENSSSCG00000006138|ENSSSCG00000039267|ENSSSCG00000008634|ENSSSCG00000040931|ENSSSCG00000016990|ENSSSCG00000008056|ENSSSCG00000012890|ENSSSCG00000000767|ENSSSCG00000013119|ENSSSCG00000006054	http://www.genome.jp/kegg-bin/show_pathway?ssc04721/ssc:100521769%09red/ssc:100154942%09red/ssc:100156112%09red/ssc:733646%09red/ssc:100521494%09red/ssc:100624659%09red/ssc:100520886%09red/ssc:397472%09red/ssc:445531%09red/ssc:100512277%09red/ssc:100518959%09red/ssc:100519886%09red
FoxO signaling pathway	KEGG PATHWAY	ssc04068	21	135	0.000371297992492	0.00122614685893	ENSSSCG00000020970|ENSSSCG00000004505|ENSSSCG00000016832|ENSSSCG00000003017|ENSSSCG00000021443|ENSSSCG00000012307|ENSSSCG00000027272|ENSSSCG00000004387|ENSSSCG00000015652|ENSSSCG00000003928|ENSSSCG00000011226|ENSSSCG00000002009|ENSSSCG00000010081|ENSSSCG00000017991|ENSSSCG00000004588|ENSSSCG00000006206|ENSSSCG00000007030|ENSSSCG00000022689|ENSSSCG00000017206|ENSSSCG00000029326|ENSSSCG00000029849	http://www.genome.jp/kegg-bin/show_pathway?ssc04068/ssc:397662%09red/ssc:100038019%09red/ssc:100625739%09red/ssc:100155304%09red/ssc:100271930%09red/ssc:397250%09red/ssc:397106%09red/ssc:100521447%09red/ssc:397078%09red/ssc:396979%09red/ssc:403165%09red/ssc:100621090%09red/ssc:100192436%09red/ssc:733621%09red/ssc:100101471%09red/ssc:100153927%09red/ssc:100515638%09red/ssc:100621202%09red/ssc:1006…
Jak-STAT signaling pathway	KEGG PATHWAY	ssc04630	23	156	0.000396926077784	0.00129571271368	ENSSSCG00000030088|ENSSSCG00000000136|ENSSSCG00000034469|ENSSSCG00000039633|ENSSSCG00000033115|ENSSSCG00000017488|ENSSSCG00000012397|ENSSSCG00000016832|ENSSSCG00000007816|ENSSSCG00000013648|ENSSSCG00000015652|ENSSSCG00000025795|ENSSSCG00000025537|ENSSSCG00000040464|ENSSSCG00000009997|ENSSSCG00000020970|ENSSSCG00000027272|ENSSSCG00000017991|ENSSSCG00000013888|ENSSSCG00000013766|ENSSSCG00000032135|…	http://www.genome.jp/kegg-bin/show_pathway?ssc04630/ssc:100627648%09red/ssc:100511742%09red/ssc:396832%09red/ssc:397156%09red/ssc:100518723%09red/ssc:100620339%09red/ssc:100271930%09red/ssc:100152038%09red/ssc:397363%09red/ssc:397106%09red/ssc:100622336%09red/ssc:396979%09red/ssc:100192436%09red/ssc:100737548%09red/ssc:100153254%09red/ssc:396658%09red/ssc:100628202%09red/ssc:100525654%09red/ssc:1…
Glycolysis / Gluconeogenesis	KEGG PATHWAY	ssc00010	13	62	0.000428311313095	0.00138227741953	ENSSSCG00000025578|ENSSSCG00000028501|ENSSSCG00000011158|ENSSSCG00000002009|ENSSSCG00000000576|ENSSSCG00000010517|ENSSSCG00000010253|ENSSSCG00000028197|ENSSSCG00000001925|ENSSSCG00000022343|ENSSSCG00000014048|ENSSSCG00000029256|ENSSSCG00000004822	http://www.genome.jp/kegg-bin/show_pathway?ssc00010/ssc:100739347%09red/ssc:100621540%09red/ssc:100154776%09red/ssc:100522855%09red/ssc:100155494%09red/ssc:100157750%09red/ssc:396924%09red/ssc:733601%09red/ssc:403165%09red/ssc:733685%09red/ssc:100152344%09red/ssc:100623786%09red/ssc:100621757%09red
Protein processing in endoplasmic reticulum	KEGG PATHWAY	ssc04141	23	159	0.000503474541132	0.00160659291777	ENSSSCG00000011621|ENSSSCG00000009244|ENSSSCG00000000171|ENSSSCG00000034197|ENSSSCG00000024692|ENSSSCG00000004700|ENSSSCG00000035434|ENSSSCG00000034131|ENSSSCG00000003144|ENSSSCG00000014020|ENSSSCG00000022786|ENSSSCG00000030368|ENSSSCG00000015857|ENSSSCG00000007291|ENSSSCG00000008633|ENSSSCG00000008496|ENSSSCG00000013627|ENSSSCG00000013747|ENSSSCG00000033690|ENSSSCG00000003505|ENSSSCG00000015453|…	http://www.genome.jp/kegg-bin/show_pathway?ssc04141/ssc:100517415%09red/ssc:100511210%09red/ssc:100524483%09red/ssc:397191%09red/ssc:100522203%09red/ssc:100516540%09red/ssc:100156204%09red/ssc:100513204%09red/ssc:100155117%09red/ssc:100626802%09red/ssc:100621927%09red/ssc:100154945%09red/ssc:100620714%09red/ssc:100144518%09red/ssc:397588%09red/ssc:397385%09red/ssc:100156354%09red/ssc:100519184%09…
Platinum drug resistance	KEGG PATHWAY	ssc01524	15	81	0.000512169044879	0.00161617787495	ENSSSCG00000003460|ENSSSCG00000011213|ENSSSCG00000010610|ENSSSCG00000010543|ENSSSCG00000008428|ENSSSCG00000017950|ENSSSCG00000034012|ENSSSCG00000027272|ENSSSCG00000017991|ENSSSCG00000003144|ENSSSCG00000040486|ENSSSCG00000020931|ENSSSCG00000028157|ENSSSCG00000010081|ENSSSCG00000017473	http://www.genome.jp/kegg-bin/show_pathway?ssc01524/ssc:100337661%09red/ssc:100518913%09red/ssc:397117%09red/ssc:396917%09red/ssc:595105%09red/ssc:396979%09red/ssc:397535%09red/ssc:397266%09red/ssc:396633%09red/ssc:397276%09red/ssc:100153927%09red/ssc:397244%09red/ssc:100624450%09red/ssc:100156319%09red/ssc:396851%09red
Glioma	KEGG PATHWAY	ssc05214	13	65	0.000632523227391	0.00197402853384	ENSSSCG00000007268|ENSSSCG00000033674|ENSSSCG00000027272|ENSSSCG00000017991|ENSSSCG00000002688|ENSSSCG00000040183|ENSSSCG00000025092|ENSSSCG00000039841|ENSSSCG00000006539|ENSSSCG00000017206|ENSSSCG00000032710|ENSSSCG00000017950|ENSSSCG00000010081	http://www.genome.jp/kegg-bin/show_pathway?ssc05214/ssc:100518074%09red/ssc:100153846%09red/ssc:100518663%09red/ssc:396979%09red/ssc:100192436%09red/ssc:100144492%09red/ssc:397276%09red/ssc:100153927%09red/ssc:100156321%09red/ssc:100154407%09red/ssc:396851%09red
Pentose and glucuronate interconversions	KEGG PATHWAY	ssc00040	8	26	0.000678086025588	0.00209322207899	ENSSSCG00000025578|ENSSSCG00000034442|ENSSSCG00000011254|ENSSSCG00000030150|ENSSSCG00000007739|ENSSSCG00000040608|ENSSSCG00000029256|ENSSSCG00000003158	http://www.genome.jp/kegg-bin/show_pathway?ssc00040/ssc:100628009%09red/ssc:100144519%09red/ssc:396816%09red/ssc:100624700%09red/ssc:733685%09red/ssc:396924%09red/ssc:397337%09red/ssc:100627727%09red
EGFR tyrosine kinase inhibitor resistance	KEGG PATHWAY	ssc01521	15	84	0.000713903104077	0.00215689873998	ENSSSCG00000020970|ENSSSCG00000007334|ENSSSCG00000038806|ENSSSCG00000015839|ENSSSCG00000004387|ENSSSCG00000033674|ENSSSCG00000027272|ENSSSCG00000002688|ENSSSCG00000017991|ENSSSCG00000003144|ENSSSCG00000010081|ENSSSCG00000039841|ENSSSCG00000006539|ENSSSCG00000017206|ENSSSCG00000038466	http://www.genome.jp/kegg-bin/show_pathway?ssc01521/ssc:100518074%09red/ssc:100628202%09red/ssc:100518663%09red/ssc:396851%09red/ssc:396979%09red/ssc:100620584%09red/ssc:100154503%09red/ssc:100192436%09red/ssc:396633%09red/ssc:100153927%09red/ssc:100144875%09red/ssc:100156321%09red/ssc:100101924%09red/ssc:733621%09red
Small cell lung cancer	KEGG PATHWAY	ssc05222	15	84	0.000713903104077	0.00215689873998	ENSSSCG00000003460|ENSSSCG00000007268|ENSSSCG00000025092|ENSSSCG00000016174|ENSSSCG00000012571|ENSSSCG00000027272|ENSSSCG00000021161|ENSSSCG00000017991|ENSSSCG00000040183|ENSSSCG00000007030|ENSSSCG00000006095|ENSSSCG00000015955|ENSSSCG00000017950|ENSSSCG00000017578|ENSSSCG00000032710	http://www.genome.jp/kegg-bin/show_pathway?ssc05222/ssc:397620%09red/ssc:100153846%09red/ssc:100158200%09red/ssc:100518913%09red/ssc:100512048%09red/ssc:100520933%09red/ssc:396979%09red/ssc:397276%09red/ssc:100144492%09red/ssc:100101471%09red/ssc:100620724%09red/ssc:100517053%09red/ssc:100154407%09red/ssc:396851%09red
African trypanosomiasis	KEGG PATHWAY	ssc05143	9	34	0.000794247805739	0.00237438	ENSSSCG00000020970|ENSSSCG00000033674|ENSSSCG00000015652|ENSSSCG00000011436|ENSSSCG00000006286|ENSSSCG00000006862|ENSSSCG00000011251|ENSSSCG00000004779|ENSSSCG00000015037	http://www.genome.jp/kegg-bin/show_pathway?ssc05143/ssc:100518074%09red/ssc:397508%09red/ssc:397057%09red/ssc:100157641%09red/ssc:397106%09red/ssc:396925%09red/ssc:397007%09red/ssc:100628202%09red/ssc:396646%09red
Antigen processing and presentation	KEGG PATHWAY	ssc04612	13	67	0.000809962447122	0.00239613890607	ENSSSCG00000030368|ENSSSCG00000004700|ENSSSCG00000000642|ENSSSCG00000001231|ENSSSCG00000025593|ENSSSCG00000002452|ENSSSCG00000013901|ENSSSCG00000025618|ENSSSCG00000001469|ENSSSCG00000023666|ENSSSCG00000001470|ENSSSCG00000014020|ENSSSCG00000001455	http://www.genome.jp/kegg-bin/show_pathway?ssc04612/ssc:100519722%09red/ssc:100037961%09red/ssc:100153386%09red/ssc:733649%09red/ssc:100135029%09red/ssc:100622915%09red/ssc:100519184%09red/ssc:445528%09red/ssc:100174943%09red/ssc:100144518%09red/ssc:100154477%09red/ssc:100156204%09red/ssc:100135050%09red
Parkinson's disease	KEGG PATHWAY	ssc05012	21	145	0.000851130086354	0.00249196850025	ENSSSCG00000014296|ENSSSCG00000003460|ENSSSCG00000018081|ENSSSCG00000018080|ENSSSCG00000023757|ENSSSCG00000012623|ENSSSCG00000018082|ENSSSCG00000030318|ENSSSCG00000038963|ENSSSCG00000033673|ENSSSCG00000032009|ENSSSCG00000012270|ENSSSCG00000038826|ENSSSCG00000026977|ENSSSCG00000004480|ENSSSCG00000034192|ENSSSCG00000018094|ENSSSCG00000000784|ENSSSCG00000034012|ENSSSCG00000018091|ENSSSCG00000040549	http://www.genome.jp/kegg-bin/show_pathway?ssc05012/ssc:808511%09red/ssc:100038000%09red/ssc:808513%09red/ssc:100524676%09red/ssc:808506%09red/ssc:808507%09red/ssc:808505%09red/ssc:100621056%09red/ssc:100158185%09red/ssc:397244%09red/ssc:397010%09red/ssc:100525439%09red/ssc:100144421%09red/ssc:403155%09red/ssc:100037991%09red/ssc:100512631%09red/ssc:397652%09red/ssc:100518913%09red/ssc:100512624%…
Starch and sucrose metabolism	KEGG PATHWAY	ssc00500	11	51	0.000948604779042	0.0027490179311	ENSSSCG00000022815|ENSSSCG00000005024|ENSSSCG00000034639|ENSSSCG00000034442|ENSSSCG00000004193|ENSSSCG00000008143|ENSSSCG00000010253|ENSSSCG00000028204|ENSSSCG00000030150|ENSSSCG00000007739|ENSSSCG00000014048	http://www.genome.jp/kegg-bin/show_pathway?ssc00500/ssc:100141306%09red/ssc:733659%09red/ssc:100623494%09red/ssc:100037271%09red/ssc:100513145%09red/ssc:100627727%09red/ssc:100522855%09red/ssc:100624700%09red/ssc:100144519%09red/ssc:100152344%09red/ssc:100623094%09red
Cytosolic DNA-sensing pathway	KEGG PATHWAY	ssc04623	12	61	0.00114344306833	0.00328018011521	ENSSSCG00000020970|ENSSSCG00000031103|ENSSSCG00000017705|ENSSSCG00000040811|ENSSSCG00000015644|ENSSSCG00000033238|ENSSSCG00000001009|ENSSSCG00000028711|ENSSSCG00000007030|ENSSSCG00000007508|ENSSSCG00000015037|ENSSSCG00000021383	http://www.genome.jp/kegg-bin/show_pathway?ssc04623/ssc:100125828%09red/ssc:396613%09red/ssc:100522011%09red/ssc:100524751%09red/ssc:397057%09red/ssc:100144524%09red/ssc:100516408%09red/ssc:397319%09red/ssc:100101471%09red/ssc:100628202%09red/ssc:100519508%09red
ErbB signaling pathway	KEGG PATHWAY	ssc04012	15	89	0.0011992722213	0.00340593310848	ENSSSCG00000007334|ENSSSCG00000016160|ENSSSCG00000005706|ENSSSCG00000033674|ENSSSCG00000027272|ENSSSCG00000015115|ENSSSCG00000015839|ENSSSCG00000017991|ENSSSCG00000002688|ENSSSCG00000024674|ENSSSCG00000022486|ENSSSCG00000039841|ENSSSCG00000006539|ENSSSCG00000017206|ENSSSCG00000010081	http://www.genome.jp/kegg-bin/show_pathway?ssc04012/ssc:100518074%09red/ssc:100525789%09red/ssc:100518663%09red/ssc:100627019%09red/ssc:100621690%09red/ssc:100620584%09red/ssc:396979%09red/ssc:100518854%09red/ssc:100154503%09red/ssc:100192436%09red/ssc:100153927%09red/ssc:100524544%09red/ssc:100156321%09red/ssc:396851%09red
Notch signaling pathway	KEGG PATHWAY	ssc04330	10	45	0.00131417395562	0.00369530102374	ENSSSCG00000022155|ENSSSCG00000002340|ENSSSCG00000003613|ENSSSCG00000009060|ENSSSCG00000022178|ENSSSCG00000004755|ENSSSCG00000028297|ENSSSCG00000006709|ENSSSCG00000037304|ENSSSCG00000002555	http://www.genome.jp/kegg-bin/show_pathway?ssc04330/ssc:100154978%09red/ssc:100152163%09red/ssc:780411%09red/ssc:100522743%09red/ssc:100622482%09red/ssc:100518262%09red/ssc:100626233%09red/ssc:100522019%09red/ssc:100153369%09red/ssc:100499567%09red
Carbon metabolism	KEGG PATHWAY	ssc01200	17	110	0.00136987030389	0.00381414868927	ENSSSCG00000025108|ENSSSCG00000014048|ENSSSCG00000023264|ENSSSCG00000016159|ENSSSCG00000004522|ENSSSCG00000010517|ENSSSCG00000004049|ENSSSCG00000010253|ENSSSCG00000028197|ENSSSCG00000030318|ENSSSCG00000001925|ENSSSCG00000003402|ENSSSCG00000009870|ENSSSCG00000011158|ENSSSCG00000008247|ENSSSCG00000022343|ENSSSCG00000006717	http://www.genome.jp/kegg-bin/show_pathway?ssc01200/ssc:100524676%09red/ssc:100144529%09red/ssc:100152303%09red/ssc:100622986%09red/ssc:100154776%09red/ssc:100522855%09red/ssc:102166364%09red/ssc:100157750%09red/ssc:399539%09red/ssc:733601%09red/ssc:100154365%09red/ssc:100524659%09red/ssc:100157716%09red/ssc:100621757%09red/ssc:100152344%09red/ssc:100623786%09red/ssc:397546%09red
Huntington's disease	KEGG PATHWAY	ssc05016	25	195	0.00140648271948	0.00387806885759	ENSSSCG00000014296|ENSSSCG00000018082|ENSSSCG00000018081|ENSSSCG00000018080|ENSSSCG00000003613|ENSSSCG00000038826|ENSSSCG00000004480|ENSSSCG00000021427|ENSSSCG00000029275|ENSSSCG00000032009|ENSSSCG00000012623|ENSSSCG00000040185|ENSSSCG00000030318|ENSSSCG00000003144|ENSSSCG00000034012|ENSSSCG00000040549|ENSSSCG00000028157|ENSSSCG00000033673|ENSSSCG00000017950|ENSSSCG00000007700|ENSSSCG00000003460|…	http://www.genome.jp/kegg-bin/show_pathway?ssc05016/ssc:100158185%09red/ssc:595105%09red/ssc:808513%09red/ssc:100524676%09red/ssc:397010%09red/ssc:100622482%09red/ssc:100037991%09red/ssc:397244%09red/ssc:397014%09red/ssc:100626043%09red/ssc:100157641%09red/ssc:100621056%09red/ssc:403155%09red/ssc:100518913%09red/ssc:100157880%09red/ssc:100038000%09red/ssc:808506%09red/ssc:808507%09red/ssc:808505%…
Primary immunodeficiency	KEGG PATHWAY	ssc05340	9	39	0.00180960793289	0.00490166100606	ENSSSCG00000016832|ENSSSCG00000025593|ENSSSCG00000010908|ENSSSCG00000025618|ENSSSCG00000025042|ENSSSCG00000026742|ENSSSCG00000009938|ENSSSCG00000010504|ENSSSCG00000012397	http://www.genome.jp/kegg-bin/show_pathway?ssc05340/ssc:100519722%09red/ssc:733597%09red/ssc:397156%09red/ssc:733649%09red/ssc:100271930%09red/ssc:100522631%09red/ssc:100517988%09red/ssc:100519979%09red/ssc:100152350%09red
Alzheimer's disease	KEGG PATHWAY	ssc05010	23	177	0.00182512350097	0.00490166100606	ENSSSCG00000018082|ENSSSCG00000018081|ENSSSCG00000018080|ENSSSCG00000004480|ENSSSCG00000010081|ENSSSCG00000032009|ENSSSCG00000002340|ENSSSCG00000017874|ENSSSCG00000000423|ENSSSCG00000038826|ENSSSCG00000023746|ENSSSCG00000030318|ENSSSCG00000028297|ENSSSCG00000014628|ENSSSCG00000034012|ENSSSCG00000040549|ENSSSCG00000028157|ENSSSCG00000004595|ENSSSCG00000003460|ENSSSCG00000012074|ENSSSCG00000023757|…	http://www.genome.jp/kegg-bin/show_pathway?ssc05010/ssc:100154978%09red/ssc:595105%09red/ssc:808513%09red/ssc:100524676%09red/ssc:780411%09red/ssc:100517374%09red/ssc:397244%09red/ssc:100153927%09red/ssc:100157641%09red/ssc:100621056%09red/ssc:100519163%09red/ssc:100518913%09red/ssc:100157880%09red/ssc:100627964%09red/ssc:100038000%09red/ssc:808506%09red/ssc:808507%09red/ssc:808505%09red/ssc:3973…
Glutathione metabolism	KEGG PATHWAY	ssc00480	11	56	0.0018294931924	0.00490166100606	ENSSSCG00000025108|ENSSSCG00000033727|ENSSSCG00000001849|ENSSSCG00000023264|ENSSSCG00000010610|ENSSSCG00000031741|ENSSSCG00000010056|ENSSSCG00000003402|ENSSSCG00000012166|ENSSSCG00000010055|ENSSSCG00000014791	http://www.genome.jp/kegg-bin/show_pathway?ssc00480/ssc:397403%09red/ssc:100316853%09red/ssc:100622986%09red/ssc:397095%09red/ssc:102166364%09red/ssc:100153052%09red/ssc:397117%09red/ssc:100157523%09red/ssc:397520%09red/ssc:102166900%09red/ssc:397546%09red
TNF signaling pathway	KEGG PATHWAY	ssc04668	17	114	0.00192554361836	0.00511078866929	ENSSSCG00000020970|ENSSSCG00000032795|ENSSSCG00000002716|ENSSSCG00000017705|ENSSSCG00000013735|ENSSSCG00000006286|ENSSSCG00000002039|ENSSSCG00000038073|ENSSSCG00000027272|ENSSSCG00000001009|ENSSSCG00000017991|ENSSSCG00000007436|ENSSSCG00000007030|ENSSSCG00000028157|ENSSSCG00000006862|ENSSSCG00000010081|ENSSSCG00000034012	http://www.genome.jp/kegg-bin/show_pathway?ssc04668/ssc:100736792%09red/ssc:396613%09red/ssc:397179%09red/ssc:397508%09red/ssc:100523358%09red/ssc:654325%09red/ssc:100524751%09red/ssc:595105%09red/ssc:396979%09red/ssc:100153927%09red/ssc:397471%09red/ssc:396925%09red/ssc:100101471%09red/ssc:100125838%09red/ssc:397244%09red/ssc:100628202%09red/ssc:396851%09red
Arginine and proline metabolism	KEGG PATHWAY	ssc00330	10	48	0.00199567564661	0.00524788781145	ENSSSCG00000012173|ENSSSCG00000025578|ENSSSCG00000012166|ENSSSCG00000004672|ENSSSCG00000010495|ENSSSCG00000004870|ENSSSCG00000010855|ENSSSCG00000021220|ENSSSCG00000031003|ENSSSCG00000017952	http://www.genome.jp/kegg-bin/show_pathway?ssc00330/ssc:100126844%09red/ssc:100151977%09red/ssc:100170117%09red/ssc:733685%09red/ssc:100153052%09red/ssc:100627332%09red/ssc:397645%09red/ssc:100524702%09red/ssc:100158127%09red
Glycerolipid metabolism	KEGG PATHWAY	ssc00561	11	58	0.00233052490502	0.00607219333051	ENSSSCG00000001078|ENSSSCG00000025578|ENSSSCG00000038423|ENSSSCG00000000370|ENSSSCG00000011432|ENSSSCG00000040608|ENSSSCG00000038494|ENSSSCG00000004033|ENSSSCG00000016492|ENSSSCG00000029256|ENSSSCG00000007359	http://www.genome.jp/kegg-bin/show_pathway?ssc00561/ssc:100187579%09red/ssc:396816%09red/ssc:100522516%09red/ssc:100415928%09red/ssc:397097%09red/ssc:733685%09red/ssc:396924%09red/ssc:100233170%09red/ssc:100156632%09red/ssc:100170771%09red/ssc:100152017%09red
Retrograde endocannabinoid signaling	KEGG PATHWAY	ssc04723	15	97	0.00253696917807	0.00654999315066	ENSSSCG00000013724|ENSSSCG00000028092|ENSSSCG00000001988|ENSSSCG00000038963|ENSSSCG00000027288|ENSSSCG00000037583|ENSSSCG00000040931|ENSSSCG00000034192|ENSSSCG00000003901|ENSSSCG00000033558|ENSSSCG00000021890|ENSSSCG00000004779|ENSSSCG00000010081|ENSSSCG00000012754|ENSSSCG00000033674	http://www.genome.jp/kegg-bin/show_pathway?ssc04723/ssc:100518074%09red/ssc:100517063%09red/ssc:100627176%09red/ssc:100157641%09red/ssc:100152067%09red/ssc:100524008%09red/ssc:100520008%09red/ssc:100144421%09red/ssc:100516546%09red/ssc:396949%09red/ssc:100153927%09red/ssc:100519886%09red/ssc:397652%09red/ssc:100516716%09red
Amyotrophic lateral sclerosis (ALS)	KEGG PATHWAY	ssc05014	10	50	0.00259042493121	0.00662775387804	ENSSSCG00000003460|ENSSSCG00000006354|ENSSSCG00000033690|ENSSSCG00000013296|ENSSSCG00000034012|ENSSSCG00000035090|ENSSSCG00000028711|ENSSSCG00000003144|ENSSSCG00000009979|ENSSSCG00000017950	http://www.genome.jp/kegg-bin/show_pathway?ssc05014/ssc:100518913%09red/ssc:100627068%09red/ssc:397319%09red/ssc:397244%09red/ssc:100156492%09red/ssc:100626802%09red/ssc:396633%09red/ssc:100627149%09red/ssc:397276%09red/ssc:100524985%09red
Mismatch repair	KEGG PATHWAY	ssc03430	7	26	0.00277008054576	0.00702413281246	ENSSSCG00000003216|ENSSSCG00000008428|ENSSSCG00000010865|ENSSSCG00000027506|ENSSSCG00000020931|ENSSSCG00000030642|ENSSSCG00000003128	http://www.genome.jp/kegg-bin/show_pathway?ssc03430/ssc:100337661%09red/ssc:100626052%09red/ssc:692192%09red/ssc:100525752%09red/ssc:100624450%09red/ssc:100512301%09red/ssc:100520434%09red
Bladder cancer	KEGG PATHWAY	ssc05219	9	42	0.00279910957562	0.00703493026085	ENSSSCG00000007268|ENSSSCG00000007334|ENSSSCG00000008953|ENSSSCG00000007436|ENSSSCG00000025092|ENSSSCG00000040183|ENSSSCG00000010081|ENSSSCG00000032710|ENSSSCG00000017950	http://www.genome.jp/kegg-bin/show_pathway?ssc05219/ssc:100153846%09red/ssc:654325%09red/ssc:100154503%09red/ssc:100144492%09red/ssc:397276%09red/ssc:100153927%09red/ssc:396880%09red/ssc:100154407%09red
Biosynthesis of amino acids	KEGG PATHWAY	ssc01230	12	69	0.0028462171044	0.0070905759443	ENSSSCG00000023264|ENSSSCG00000016159|ENSSSCG00000029163|ENSSSCG00000010517|ENSSSCG00000010495|ENSSSCG00000028197|ENSSSCG00000024179|ENSSSCG00000010855|ENSSSCG00000009870|ENSSSCG00000011158|ENSSSCG00000022343|ENSSSCG00000006717	http://www.genome.jp/kegg-bin/show_pathway?ssc01230/ssc:100048960%09red/ssc:100151977%09red/ssc:100144529%09red/ssc:100154776%09red/ssc:102166364%09red/ssc:100157750%09red/ssc:100518784%09red/ssc:733601%09red/ssc:100154365%09red/ssc:100157716%09red/ssc:100524702%09red/ssc:100621757%09red
Drug metabolism - other enzymes	KEGG PATHWAY	ssc00983	8	34	0.00289281330221	0.00714399111154	ENSSSCG00000016585|ENSSSCG00000034442|ENSSSCG00000034896|ENSSSCG00000030388|ENSSSCG00000021259|ENSSSCG00000005717|ENSSSCG00000007739|ENSSSCG00000039985	http://www.genome.jp/kegg-bin/show_pathway?ssc00983/ssc:100515954%09red/ssc:100625277%09red/ssc:100624700%09red/ssc:100525976%09red/ssc:100737013%09red/ssc:100520873%09red/ssc:397351%09red/ssc:100144519%09red
Hepatitis C	KEGG PATHWAY	ssc05160	18	130	0.00297634575478	0.00726141609771	ENSSSCG00000031103|ENSSSCG00000009881|ENSSSCG00000008953|ENSSSCG00000010452|ENSSSCG00000039243|ENSSSCG00000013648|ENSSSCG00000033115|ENSSSCG00000027272|ENSSSCG00000015644|ENSSSCG00000024771|ENSSSCG00000001009|ENSSSCG00000017991|ENSSSCG00000008496|ENSSSCG00000007030|ENSSSCG00000009759|ENSSSCG00000017206|ENSSSCG00000017950|ENSSSCG00000010081	http://www.genome.jp/kegg-bin/show_pathway?ssc05160/ssc:100153038%09red/ssc:100125828%09red/ssc:100623776%09red/ssc:396851%09red/ssc:397018%09red/ssc:100524751%09red/ssc:100192436%09red/ssc:397276%09red/ssc:397363%09red/ssc:397588%09red/ssc:396979%09red/ssc:595128%09red/ssc:100101471%09red/ssc:100153927%09red/ssc:396880%09red/ssc:100519508%09red/ssc:396658%09red/ssc:780427%09red
Estrogen signaling pathway	KEGG PATHWAY	ssc04915	15	99	0.00301706725187	0.00726141609771	ENSSSCG00000030368|ENSSSCG00000007334|ENSSSCG00000034192|ENSSSCG00000001988|ENSSSCG00000038963|ENSSSCG00000027272|ENSSSCG00000017991|ENSSSCG00000006539|ENSSSCG00000007436|ENSSSCG00000039841|ENSSSCG00000004779|ENSSSCG00000017206|ENSSSCG00000023503|ENSSSCG00000010081|ENSSSCG00000000849	http://www.genome.jp/kegg-bin/show_pathway?ssc04915/ssc:100157641%09red/ssc:100152067%09red/ssc:654325%09red/ssc:397191%09red/ssc:396979%09red/ssc:100154503%09red/ssc:100192436%09red/ssc:100144421%09red/ssc:100153927%09red/ssc:100144518%09red/ssc:100156321%09red/ssc:397652%09red/ssc:100622955%09red/ssc:396851%09red
Phosphatidylinositol signaling system	KEGG PATHWAY	ssc04070	15	99	0.00301706725187	0.00726141609771	ENSSSCG00000016298|ENSSSCG00000024999|ENSSSCG00000000370|ENSSSCG00000002457|ENSSSCG00000023862|ENSSSCG00000033674|ENSSSCG00000027272|ENSSSCG00000016147|ENSSSCG00000017991|ENSSSCG00000002688|ENSSSCG00000010525|ENSSSCG00000004779|ENSSSCG00000012035|ENSSSCG00000027629|ENSSSCG00000009231	http://www.genome.jp/kegg-bin/show_pathway?ssc04070/ssc:100518074%09red/ssc:733582%09red/ssc:100152339%09red/ssc:100525664%09red/ssc:100518663%09red/ssc:100157641%09red/ssc:397097%09red/ssc:396979%09red/ssc:100156818%09red/ssc:100514555%09red/ssc:100520287%09red/ssc:100526019%09red/ssc:100521692%09red/ssc:100312963%09red/ssc:396851%09red
Axon guidance	KEGG PATHWAY	ssc04360	22	176	0.00346139993506	0.00826082001308	ENSSSCG00000006495|ENSSSCG00000014146|ENSSSCG00000035090|ENSSSCG00000034192|ENSSSCG00000010081|ENSSSCG00000021893|ENSSSCG00000038562|ENSSSCG00000008919|ENSSSCG00000039416|ENSSSCG00000001818|ENSSSCG00000005706|ENSSSCG00000012974|ENSSSCG00000021874|ENSSSCG00000027272|ENSSSCG00000017991|ENSSSCG00000002688|ENSSSCG00000007334|ENSSSCG00000016459|ENSSSCG00000004421|ENSSSCG00000015645|ENSSSCG00000000907|…	http://www.genome.jp/kegg-bin/show_pathway?ssc04360/ssc:791125%09red/ssc:100157147%09red/ssc:100737739%09red/ssc:396979%09red/ssc:100154503%09red/ssc:100155631%09red/ssc:100524544%09red/ssc:100519989%09red/ssc:733600%09red/ssc:100627149%09red/ssc:100153927%09red/ssc:100511463%09red/ssc:100519487%09red/ssc:100621675%09red/ssc:100627579%09red/ssc:100518625%09red/ssc:100518663%09red/ssc:100144421%09…
Oxytocin signaling pathway	KEGG PATHWAY	ssc04921	21	165	0.00349721668055	0.00827674614397	ENSSSCG00000036201|ENSSSCG00000007334|ENSSSCG00000034192|ENSSSCG00000001988|ENSSSCG00000039506|ENSSSCG00000038973|ENSSSCG00000033674|ENSSSCG00000027272|ENSSSCG00000007585|ENSSSCG00000017991|ENSSSCG00000037202|ENSSSCG00000027019|ENSSSCG00000037241|ENSSSCG00000038963|ENSSSCG00000004779|ENSSSCG00000023762|ENSSSCG00000021893|ENSSSCG00000015619|ENSSSCG00000010081|ENSSSCG00000036874|ENSSSCG00000011111	http://www.genome.jp/kegg-bin/show_pathway?ssc04921/ssc:100518074%09red/ssc:100520244%09red/ssc:100512698%09red/ssc:100523919%09red/ssc:733670%09red/ssc:414396%09red/ssc:100152067%09red/ssc:100157641%09red/ssc:397190%09red/ssc:100153986%09red/ssc:396979%09red/ssc:100154503%09red/ssc:100524288%09red/ssc:100156272%09red/ssc:100512553%09red/ssc:100153927%09red/ssc:100144421%09red/ssc:397652%09red/ss…
Choline metabolism in cancer	KEGG PATHWAY	ssc05231	15	101	0.0035695148162	0.00837803477522	ENSSSCG00000006260|ENSSSCG00000011750|ENSSSCG00000000370|ENSSSCG00000035428|ENSSSCG00000017912|ENSSSCG00000033674|ENSSSCG00000027272|ENSSSCG00000035090|ENSSSCG00000008140|ENSSSCG00000012889|ENSSSCG00000017991|ENSSSCG00000021944|ENSSSCG00000017206|ENSSSCG00000010081|ENSSSCG00000014192	http://www.genome.jp/kegg-bin/show_pathway?ssc05231/ssc:100518074%09red/ssc:100516050%09red/ssc:100524478%09red/ssc:100519446%09red/ssc:100512044%09red/ssc:100621675%09red/ssc:414900%09red/ssc:396979%09red/ssc:100192436%09red/ssc:397097%09red/ssc:100627149%09red/ssc:100153927%09red/ssc:100152491%09red/ssc:396851%09red
Serotonergic synapse	KEGG PATHWAY	ssc04726	16	112	0.0037594491856	0.00875150466156	ENSSSCG00000013724|ENSSSCG00000028092|ENSSSCG00000035251|ENSSSCG00000000046|ENSSSCG00000038963|ENSSSCG00000033674|ENSSSCG00000010459|ENSSSCG00000037583|ENSSSCG00000037452|ENSSSCG00000034192|ENSSSCG00000010404|ENSSSCG00000033558|ENSSSCG00000021890|ENSSSCG00000004779|ENSSSCG00000010081|ENSSSCG00000034012	http://www.genome.jp/kegg-bin/show_pathway?ssc04726/ssc:100518074%09red/ssc:100517063%09red/ssc:100157641%09red/ssc:397158%09red/ssc:397432%09red/ssc:100524008%09red/ssc:397244%09red/ssc:100518812%09red/ssc:100520008%09red/ssc:100144421%09red/ssc:100516546%09red/ssc:397652%09red/ssc:100153927%09red/ssc:397687%09red/ssc:100156205%09red
ECM-receptor interaction	KEGG PATHWAY	ssc04512	13	82	0.00394843208686	0.00911670498105	ENSSSCG00000016174|ENSSSCG00000016009|ENSSSCG00000013297|ENSSSCG00000003514|ENSSSCG00000000257|ENSSSCG00000008601|ENSSSCG00000017022|ENSSSCG00000005494|ENSSSCG00000022204|ENSSSCG00000009216|ENSSSCG00000015955|ENSSSCG00000012571|ENSSSCG00000017578	http://www.genome.jp/kegg-bin/show_pathway?ssc04512/ssc:397620%09red/ssc:100620724%09red/ssc:100158200%09red/ssc:100517288%09red/ssc:100521477%09red/ssc:100623869%09red/ssc:100515063%09red/ssc:397087%09red/ssc:100626600%09red/ssc:100519770%09red/ssc:397460%09red/ssc:100525150%09red/ssc:100517053%09red
RNA transport	KEGG PATHWAY	ssc03013	20	157	0.00426213108877	0.00976165507428	ENSSSCG00000021560|ENSSSCG00000011610|ENSSSCG00000025830|ENSSSCG00000028748|ENSSSCG00000030386|ENSSSCG00000017054|ENSSSCG00000038354|ENSSSCG00000008180|ENSSSCG00000013223|ENSSSCG00000020835|ENSSSCG00000006063|ENSSSCG00000008677|ENSSSCG00000001679|ENSSSCG00000008928|ENSSSCG00000033194|ENSSSCG00000017957|ENSSSCG00000012562|ENSSSCG00000038466|ENSSSCG00000022952|ENSSSCG00000014794	http://www.genome.jp/kegg-bin/show_pathway?ssc03013/ssc:100513802%09red/ssc:100621612%09red/ssc:100626040%09red/ssc:100156513%09red/ssc:100738482%09red/ssc:100523151%09red/ssc:100529254%09red/ssc:100522198%09red/ssc:100627643%09red/ssc:100518306%09red/ssc:100520783%09red/ssc:100513973%09red/ssc:100101929%09red/ssc:100153958%09red/ssc:100523290%09red/ssc:100515926%09red/ssc:100155084%09red/ssc:100…
Steroid biosynthesis	KEGG PATHWAY	ssc00100	6	21	0.00432016225279	0.00981540863834	ENSSSCG00000010450|ENSSSCG00000032397|ENSSSCG00000032768|ENSSSCG00000021464|ENSSSCG00000005970|ENSSSCG00000021181	http://www.genome.jp/kegg-bin/show_pathway?ssc00100/ssc:100142668%09red/ssc:100113409%09red/ssc:100628166%09red/ssc:100312968%09red/ssc:100514510%09red/ssc:100627707%09red
Adherens junction	KEGG PATHWAY	ssc04520	12	74	0.0046924751011	0.0105766899104	ENSSSCG00000023709|ENSSSCG00000021944|ENSSSCG00000001814|ENSSSCG00000004421|ENSSSCG00000011226|ENSSSCG00000035090|ENSSSCG00000025537|ENSSSCG00000004505|ENSSSCG00000036702|ENSSSCG00000007585|ENSSSCG00000010081|ENSSSCG00000007334	http://www.genome.jp/kegg-bin/show_pathway?ssc04520/ssc:100513412%09red/ssc:791125%09red/ssc:100157656%09red/ssc:414396%09red/ssc:100038019%09red/ssc:100154503%09red/ssc:100524973%09red/ssc:100627149%09red/ssc:100153927%09red/ssc:100155304%09red/ssc:100171389%09red/ssc:100621675%09red
Central carbon metabolism in cancer	KEGG PATHWAY	ssc05230	11	65	0.0050190765538	0.0112237617423	ENSSSCG00000025108|ENSSSCG00000010517|ENSSSCG00000027272|ENSSSCG00000010253|ENSSSCG00000028197|ENSSSCG00000017991|ENSSSCG00000010081|ENSSSCG00000011158|ENSSSCG00000014048|ENSSSCG00000017950|ENSSSCG00000009314	http://www.genome.jp/kegg-bin/show_pathway?ssc05230/ssc:100515445%09red/ssc:100622986%09red/ssc:100154776%09red/ssc:100522855%09red/ssc:396979%09red/ssc:733601%09red/ssc:397276%09red/ssc:100153927%09red/ssc:100621757%09red/ssc:100152344%09red/ssc:396851%09red
Nucleotide excision repair	KEGG PATHWAY	ssc03420	9	47	0.00534920550209	0.0118155772627	ENSSSCG00000003216|ENSSSCG00000005008|ENSSSCG00000014147|ENSSSCG00000027506|ENSSSCG00000029478|ENSSSCG00000013747|ENSSSCG00000030642|ENSSSCG00000003128|ENSSSCG00000033051	http://www.genome.jp/kegg-bin/show_pathway?ssc03420/ssc:100626052%09red/ssc:100524483%09red/ssc:692192%09red/ssc:100521651%09red/ssc:100525752%09red/ssc:100620959%09red/ssc:100310796%09red/ssc:100517912%09red/ssc:100520434%09red
cGMP-PKG signaling pathway	KEGG PATHWAY	ssc04022	21	172	0.00536693474259	0.0118155772627	ENSSSCG00000014296|ENSSSCG00000034192|ENSSSCG00000036418|ENSSSCG00000036201|ENSSSCG00000012623|ENSSSCG00000017991|ENSSSCG00000001988|ENSSSCG00000027272|ENSSSCG00000038973|ENSSSCG00000004779|ENSSSCG00000033673|ENSSSCG00000017874|ENSSSCG00000011676|ENSSSCG00000007139|ENSSSCG00000037241|ENSSSCG00000000573|ENSSSCG00000039336|ENSSSCG00000021893|ENSSSCG00000010081|ENSSSCG00000036874|ENSSSCG00000029567	http://www.genome.jp/kegg-bin/show_pathway?ssc04022/ssc:100152631%09red/ssc:100512698%09red/ssc:100522824%09red/ssc:100519030%09red/ssc:100152067%09red/ssc:733670%09red/ssc:397190%09red/ssc:100158185%09red/ssc:396979%09red/ssc:397010%09red/ssc:552898%09red/ssc:100524288%09red/ssc:403155%09red/ssc:100157641%09red/ssc:100152101%09red/ssc:100153927%09red/ssc:100514493%09red/ssc:396875%09red/ssc:3974…
RNA degradation	KEGG PATHWAY	ssc03018	12	76	0.00565643333714	0.0123571312904	ENSSSCG00000016077|ENSSSCG00000039021|ENSSSCG00000040773|ENSSSCG00000028197|ENSSSCG00000006063|ENSSSCG00000003412|ENSSSCG00000040474|ENSSSCG00000011158|ENSSSCG00000023976|ENSSSCG00000022343|ENSSSCG00000039574|ENSSSCG00000007109	http://www.genome.jp/kegg-bin/show_pathway?ssc03018/ssc:100514071%09red/ssc:492279%09red/ssc:100153958%09red/ssc:100144534%09red/ssc:100157750%09red/ssc:100516183%09red/ssc:100511264%09red/ssc:733601%09red/ssc:100144440%09red/ssc:100517201%09red/ssc:100620800%09red/ssc:100621757%09red
GABAergic synapse	KEGG PATHWAY	ssc04727	13	87	0.00612880150849	0.0132868673924	ENSSSCG00000017316|ENSSSCG00000013724|ENSSSCG00000007334|ENSSSCG00000001988|ENSSSCG00000038963|ENSSSCG00000033674|ENSSSCG00000000807|ENSSSCG00000037583|ENSSSCG00000034192|ENSSSCG00000033558|ENSSSCG00000021890|ENSSSCG00000012754|ENSSSCG00000028092	http://www.genome.jp/kegg-bin/show_pathway?ssc04727/ssc:100518074%09red/ssc:100517063%09red/ssc:100152067%09red/ssc:100524008%09red/ssc:100144421%09red/ssc:100520008%09red/ssc:100154503%09red/ssc:100516546%09red/ssc:100516716%09red/ssc:100624659%09red/ssc:100154364%09red/ssc:397652%09red
Renin-angiotensin system	KEGG PATHWAY	ssc04614	6	23	0.00626567833935	0.0134807018816	ENSSSCG00000001849|ENSSSCG00000012138|ENSSSCG00000012247|ENSSSCG00000014899|ENSSSCG00000007431|ENSSSCG00000010184	http://www.genome.jp/kegg-bin/show_pathway?ssc04614/ssc:100144303%09red/ssc:100157073%09red/ssc:100156798%09red/ssc:397520%09red/ssc:100514935%09red/ssc:100515678%09red
Glycosphingolipid biosynthesis - globo series	KEGG PATHWAY	ssc00603	5	16	0.0066461952807	0.0141919	ENSSSCG00000014073|ENSSSCG00000001927|ENSSSCG00000038423|ENSSSCG00000000050|ENSSSCG00000026962	http://www.genome.jp/kegg-bin/show_pathway?ssc00603/ssc:100524987%09red/ssc:100415928%09red/ssc:396958%09red/ssc:100142664%09red/ssc:100737177%09red
Vascular smooth muscle contraction	KEGG PATHWAY	ssc04270	16	121	0.0072599597408	0.0153867803462	ENSSSCG00000021893|ENSSSCG00000036201|ENSSSCG00000010023|ENSSSCG00000001988|ENSSSCG00000039506|ENSSSCG00000038973|ENSSSCG00000033674|ENSSSCG00000026602|ENSSSCG00000007139|ENSSSCG00000038963|ENSSSCG00000004779|ENSSSCG00000039336|ENSSSCG00000023503|ENSSSCG00000010081|ENSSSCG00000036874|ENSSSCG00000003040	http://www.genome.jp/kegg-bin/show_pathway?ssc04270/ssc:100518074%09red/ssc:100511161%09red/ssc:100512698%09red/ssc:100622305%09red/ssc:100522824%09red/ssc:100157641%09red/ssc:100152067%09red/ssc:100518073%09red/ssc:397190%09red/ssc:100520244%09red/ssc:552898%09red/ssc:397652%09red/ssc:100153927%09red/ssc:100524288%09red/ssc:100622955%09red/ssc:397447%09red
Asthma	KEGG PATHWAY	ssc05310	6	24	0.00744657	0.0156653748231	ENSSSCG00000006357|ENSSSCG00000015652|ENSSSCG00000001469|ENSSSCG00000001470|ENSSSCG00000034506|ENSSSCG00000001455	http://www.genome.jp/kegg-bin/show_pathway?ssc05310/ssc:445528%09red/ssc:100153386%09red/ssc:397166%09red/ssc:397106%09red/ssc:397406%09red/ssc:100135050%09red
N-Glycan biosynthesis	KEGG PATHWAY	ssc00510	9	50	0.0075734548291	0.0158151556725	ENSSSCG00000025770|ENSSSCG00000035454|ENSSSCG00000003505|ENSSSCG00000002283|ENSSSCG00000036406|ENSSSCG00000030653|ENSSSCG00000014887|ENSSSCG00000015701|ENSSSCG00000022786	http://www.genome.jp/kegg-bin/show_pathway?ssc00510/ssc:397385%09red/ssc:100513204%09red/ssc:100512563%09red/ssc:396933%09red/ssc:100302026%09red/ssc:100511655%09red/ssc:100511030%09red/ssc:396938%09red
Hedgehog signaling pathway	KEGG PATHWAY	ssc04340	8	41	0.00766576423421	0.0158592257276	ENSSSCG00000017918|ENSSSCG00000030153|ENSSSCG00000023307|ENSSSCG00000004558|ENSSSCG00000015733|ENSSSCG00000014852|ENSSSCG00000038963|ENSSSCG00000016763	http://www.genome.jp/kegg-bin/show_pathway?ssc04340/ssc:100157842%09red/ssc:100520334%09red/ssc:100170767%09red/ssc:100521141%09red/ssc:397652%09red/ssc:100516888%09red/ssc:100511866%09red/ssc:100621443%09red
Cholinergic synapse	KEGG PATHWAY	ssc04725	15	111	0.00770624348735	0.0158592257276	ENSSSCG00000013724|ENSSSCG00000028092|ENSSSCG00000004839|ENSSSCG00000034192|ENSSSCG00000001988|ENSSSCG00000038963|ENSSSCG00000033674|ENSSSCG00000027272|ENSSSCG00000004421|ENSSSCG00000037583|ENSSSCG00000008140|ENSSSCG00000017991|ENSSSCG00000021890|ENSSSCG00000004779|ENSSSCG00000010081	http://www.genome.jp/kegg-bin/show_pathway?ssc04725/ssc:100518074%09red/ssc:100415931%09red/ssc:791125%09red/ssc:100157641%09red/ssc:100152067%09red/ssc:100512044%09red/ssc:100524008%09red/ssc:396979%09red/ssc:100520008%09red/ssc:100144421%09red/ssc:100516546%09red/ssc:397652%09red/ssc:100153927%09red/ssc:396851%09red
Arrhythmogenic right ventricular cardiomyopathy (ARVC)	KEGG PATHWAY	ssc05412	11	70	0.00812479082995	0.0166002920554	ENSSSCG00000037202|ENSSSCG00000000257|ENSSSCG00000016009|ENSSSCG00000022739|ENSSSCG00000004123|ENSSSCG00000007585|ENSSSCG00000027019|ENSSSCG00000003722|ENSSSCG00000036702|ENSSSCG00000015955|ENSSSCG00000017578	http://www.genome.jp/kegg-bin/show_pathway?ssc05412/ssc:100513412%09red/ssc:497636%09red/ssc:100523919%09red/ssc:100521477%09red/ssc:414396%09red/ssc:100158200%09red/ssc:100626600%09red/ssc:100515322%09red/ssc:100625833%09red/ssc:100153986%09red/ssc:100517053%09red
Longevity regulating pathway	KEGG PATHWAY	ssc04211	13	92	0.00917451670834	0.0186111624655	ENSSSCG00000029438|ENSSSCG00000001988|ENSSSCG00000035428|ENSSSCG00000004387|ENSSSCG00000027272|ENSSSCG00000017991|ENSSSCG00000003144|ENSSSCG00000038963|ENSSSCG00000029275|ENSSSCG00000037015|ENSSSCG00000017950|ENSSSCG00000038466|ENSSSCG00000039553	http://www.genome.jp/kegg-bin/show_pathway?ssc04211/ssc:100516050%09red/ssc:396851%09red/ssc:100152067%09red/ssc:397013%09red/ssc:100526065%09red/ssc:396979%09red/ssc:100620966%09red/ssc:396633%09red/ssc:397276%09red/ssc:397652%09red/ssc:100124382%09red/ssc:100101924%09red/ssc:733621%09red
Morphine addiction	KEGG PATHWAY	ssc05032	13	93	0.00990560448719	0.0199219950287	ENSSSCG00000017918|ENSSSCG00000013724|ENSSSCG00000014852|ENSSSCG00000001988|ENSSSCG00000038963|ENSSSCG00000033674|ENSSSCG00000037583|ENSSSCG00000012754|ENSSSCG00000034192|ENSSSCG00000033558|ENSSSCG00000021890|ENSSSCG00000016668|ENSSSCG00000028092	http://www.genome.jp/kegg-bin/show_pathway?ssc05032/ssc:100518074%09red/ssc:100517063%09red/ssc:100524008%09red/ssc:100152067%09red/ssc:100525902%09red/ssc:100520008%09red/ssc:100144421%09red/ssc:100516546%09red/ssc:100521141%09red/ssc:397652%09red/ssc:100170767%09red/ssc:100516716%09red
Other glycan degradation	KEGG PATHWAY	ssc00511	5	18	0.00996099751436	0.0199219950287	ENSSSCG00000014073|ENSSSCG00000001927|ENSSSCG00000009166|ENSSSCG00000006522|ENSSSCG00000013720	http://www.genome.jp/kegg-bin/show_pathway?ssc00511/ssc:396958%09red/ssc:100518647%09red/ssc:100142664%09red/ssc:449572%09red/ssc:100524511%09red
Thyroid hormone signaling pathway	KEGG PATHWAY	ssc04919	15	115	0.0101729519991	0.0202036249493	ENSSSCG00000003460|ENSSSCG00000003613|ENSSSCG00000017991|ENSSSCG00000035428|ENSSSCG00000033674|ENSSSCG00000027272|ENSSSCG00000007585|ENSSSCG00000011676|ENSSSCG00000002688|ENSSSCG00000006709|ENSSSCG00000038963|ENSSSCG00000004779|ENSSSCG00000010081|ENSSSCG00000017950|ENSSSCG00000007334	http://www.genome.jp/kegg-bin/show_pathway?ssc04919/ssc:100518074%09red/ssc:100516050%09red/ssc:100518913%09red/ssc:100518663%09red/ssc:100157641%09red/ssc:414396%09red/ssc:100622482%09red/ssc:396979%09red/ssc:100153927%09red/ssc:100154503%09red/ssc:397652%09red/ssc:397276%09red/ssc:100153369%09red/ssc:100514493%09red/ssc:396851%09red
Melanoma	KEGG PATHWAY	ssc05218	11	73	0.0106010847994	0.0209076950211	ENSSSCG00000007268|ENSSSCG00000003140|ENSSSCG00000017991|ENSSSCG00000027272|ENSSSCG00000012871|ENSSSCG00000040183|ENSSSCG00000025092|ENSSSCG00000010081|ENSSSCG00000032710|ENSSSCG00000017950|ENSSSCG00000024954	http://www.genome.jp/kegg-bin/show_pathway?ssc05218/ssc:100153846%09red/ssc:396979%09red/ssc:100518950%09red/ssc:100144492%09red/ssc:397276%09red/ssc:100153927%09red/ssc:397497%09red/ssc:100302504%09red/ssc:100154407%09red/ssc:396851%09red
Mineral absorption	KEGG PATHWAY	ssc04978	8	44	0.0109436019331	0.0212660431086	ENSSSCG00000039798|ENSSSCG00000025049|ENSSSCG00000036042|ENSSSCG00000011676|ENSSSCG00000039745|ENSSSCG00000020864|ENSSSCG00000003153|ENSSSCG00000014540	http://www.genome.jp/kegg-bin/show_pathway?ssc04978/ssc:397030%09red/ssc:397035%09red/ssc:445512%09red/ssc:396764%09red/ssc:100514493%09red/ssc:100144591%09red/ssc:396628%09red
mTOR signaling pathway	KEGG PATHWAY	ssc04150	18	150	0.0109862650674	0.0212660431086	ENSSSCG00000011916|ENSSSCG00000035428|ENSSSCG00000029438|ENSSSCG00000006263|ENSSSCG00000021443|ENSSSCG00000017317|ENSSSCG00000003558|ENSSSCG00000010081|ENSSSCG00000033674|ENSSSCG00000027272|ENSSSCG00000008634|ENSSSCG00000026958|ENSSSCG00000017991|ENSSSCG00000007030|ENSSSCG00000017206|ENSSSCG00000000767|ENSSSCG00000038466|ENSSSCG00000006054	http://www.genome.jp/kegg-bin/show_pathway?ssc04150/ssc:100518074%09red/ssc:100516050%09red/ssc:100154942%09red/ssc:100625739%09red/ssc:100512277%09red/ssc:100126276%09red/ssc:396979%09red/ssc:397472%09red/ssc:100620966%09red/ssc:100156112%09red/ssc:100192436%09red/ssc:445531%09red/ssc:100101471%09red/ssc:100153927%09red/ssc:100514950%09red/ssc:100101924%09red/ssc:100523972%09red/ssc:396851%09red
Graft-versus-host disease	KEGG PATHWAY	ssc05332	7	35	0.0110074237217	0.0212660431086	ENSSSCG00000020970|ENSSSCG00000011899|ENSSSCG00000001231|ENSSSCG00000011877|ENSSSCG00000001469|ENSSSCG00000001470|ENSSSCG00000001455	http://www.genome.jp/kegg-bin/show_pathway?ssc05332/ssc:445528%09red/ssc:100153386%09red/ssc:100135029%09red/ssc:397161%09red/ssc:397441%09red/ssc:100628202%09red/ssc:100135050%09red
Dilated cardiomyopathy	KEGG PATHWAY	ssc05414	12	84	0.0111760778809	0.0214459872849	ENSSSCG00000004803|ENSSSCG00000001988|ENSSSCG00000000257|ENSSSCG00000003017|ENSSSCG00000016009|ENSSSCG00000004123|ENSSSCG00000007585|ENSSSCG00000037202|ENSSSCG00000027019|ENSSSCG00000038963|ENSSSCG00000015955|ENSSSCG00000017578	http://www.genome.jp/kegg-bin/show_pathway?ssc05414/ssc:497636%09red/ssc:100523919%09red/ssc:100521477%09red/ssc:414396%09red/ssc:100152067%09red/ssc:100158200%09red/ssc:100626600%09red/ssc:397652%09red/ssc:100152267%09red/ssc:397078%09red/ssc:100517053%09red/ssc:100153986%09red
cAMP signaling pathway	KEGG PATHWAY	ssc04024	23	210	0.0116358	0.0221783788806	ENSSSCG00000006851|ENSSSCG00000037137|ENSSSCG00000017251|ENSSSCG00000034192|ENSSSCG00000012034|ENSSSCG00000010081|ENSSSCG00000021893|ENSSSCG00000001988|ENSSSCG00000017912|ENSSSCG00000035090|ENSSSCG00000022105|ENSSSCG00000016672|ENSSSCG00000035251|ENSSSCG00000027272|ENSSSCG00000011750|ENSSSCG00000011676|ENSSSCG00000013553|ENSSSCG00000017991|ENSSSCG00000032595|ENSSSCG00000038963|ENSSSCG00000021944|…	http://www.genome.jp/kegg-bin/show_pathway?ssc04024/ssc:397190%09red/ssc:100621675%09red/ssc:414900%09red/ssc:100737105%09red/ssc:100144421%09red/ssc:100524587%09red/ssc:397652%09red/ssc:100519821%09red/ssc:100152067%09red/ssc:100739158%09red/ssc:100627149%09red/ssc:100153927%09red/ssc:100514493%09red/ssc:396840%09red/ssc:100736973%09red/ssc:100516888%09red/ssc:396979%09red/ssc:100519446%09red/ss…
Glycosphingolipid biosynthesis - lacto and neolacto series	KEGG PATHWAY	ssc00601	6	27	0.0119434579077	0.0226129469719	ENSSSCG00000008374|ENSSSCG00000035454|ENSSSCG00000038200|ENSSSCG00000013886|ENSSSCG00000034351|ENSSSCG00000032546	http://www.genome.jp/kegg-bin/show_pathway?ssc00601/ssc:100623864%09red/ssc:396733%09red/ssc:100152566%09red/ssc:100518473%09red/ssc:100152554%09red/ssc:100511655%09red
Type I diabetes mellitus	KEGG PATHWAY	ssc04940	8	45	0.0122371854363	0.0227147755811	ENSSSCG00000011877|ENSSSCG00000001231|ENSSSCG00000011899|ENSSSCG00000001469|ENSSSCG00000001470|ENSSSCG00000001455|ENSSSCG00000008854|ENSSSCG00000016077	http://www.genome.jp/kegg-bin/show_pathway?ssc04940/ssc:492279%09red/ssc:445528%09red/ssc:100153386%09red/ssc:100135029%09red/ssc:100037304%09red/ssc:397161%09red/ssc:397441%09red/ssc:100135050%09red
Sphingolipid metabolism	KEGG PATHWAY	ssc00600	8	45	0.0122371854363	0.0227147755811	ENSSSCG00000004408|ENSSSCG00000038423|ENSSSCG00000006644|ENSSSCG00000006995|ENSSSCG00000006522|ENSSSCG00000025005|ENSSSCG00000022780|ENSSSCG00000032715	http://www.genome.jp/kegg-bin/show_pathway?ssc00600/ssc:100415928%09red/ssc:100152155%09red/ssc:100152737%09red/ssc:100512932%09red/ssc:100126279%09red/ssc:100517222%09red/ssc:449572%09red/ssc:100156737%09red
Carbohydrate digestion and absorption	KEGG PATHWAY	ssc04973	8	45	0.0122371854363	0.0227147755811	ENSSSCG00000015406|ENSSSCG00000017991|ENSSSCG00000034639|ENSSSCG00000027272|ENSSSCG00000010253|ENSSSCG00000003341|ENSSSCG00000011676|ENSSSCG00000014048	http://www.genome.jp/kegg-bin/show_pathway?ssc04973/ssc:100623494%09red/ssc:100511528%09red/ssc:100522855%09red/ssc:100127440%09red/ssc:396979%09red/ssc:100514493%09red/ssc:100152344%09red/ssc:396851%09red
Dorso-ventral axis formation	KEGG PATHWAY	ssc04320	6	29	0.0158331339238	0.0291032942718	ENSSSCG00000024152|ENSSSCG00000039769|ENSSSCG00000006709|ENSSSCG00000017206|ENSSSCG00000010081|ENSSSCG00000015235	http://www.genome.jp/kegg-bin/show_pathway?ssc04320/ssc:100157726%09red/ssc:100153927%09red/ssc:100192436%09red/ssc:100153369%09red/ssc:100302363%09red/ssc:100623382%09red
Allograft rejection	KEGG PATHWAY	ssc05330	7	38	0.0158838401835	0.0291032942718	ENSSSCG00000011877|ENSSSCG00000001231|ENSSSCG00000015652|ENSSSCG00000011899|ENSSSCG00000001469|ENSSSCG00000001470|ENSSSCG00000001455	http://www.genome.jp/kegg-bin/show_pathway?ssc05330/ssc:445528%09red/ssc:100153386%09red/ssc:100135029%09red/ssc:397161%09red/ssc:397106%09red/ssc:397441%09red/ssc:100135050%09red
Prolactin signaling pathway	KEGG PATHWAY	ssc04917	10	68	0.0165944402889	0.0302103912952	ENSSSCG00000007334|ENSSSCG00000004387|ENSSSCG00000027272|ENSSSCG00000017991|ENSSSCG00000006539|ENSSSCG00000039841|ENSSSCG00000010969|ENSSSCG00000017206|ENSSSCG00000010081|ENSSSCG00000004898	http://www.genome.jp/kegg-bin/show_pathway?ssc04917/ssc:396979%09red/ssc:100521706%09red/ssc:100154503%09red/ssc:100192436%09red/ssc:733621%09red/ssc:100623908%09red/ssc:100153927%09red/ssc:100156321%09red/ssc:396851%09red
Hypertrophic cardiomyopathy (HCM)	KEGG PATHWAY	ssc05410	11	79	0.0172425144712	0.0311902809543	ENSSSCG00000020970|ENSSSCG00000004803|ENSSSCG00000037202|ENSSSCG00000000257|ENSSSCG00000003017|ENSSSCG00000016009|ENSSSCG00000004123|ENSSSCG00000007585|ENSSSCG00000027019|ENSSSCG00000015955|ENSSSCG00000017578	http://www.genome.jp/kegg-bin/show_pathway?ssc05410/ssc:497636%09red/ssc:397078%09red/ssc:100523919%09red/ssc:100521477%09red/ssc:414396%09red/ssc:100158200%09red/ssc:100626600%09red/ssc:100152267%09red/ssc:100628202%09red/ssc:100517053%09red/ssc:100153986%09red
Inositol phosphate metabolism	KEGG PATHWAY	ssc00562	10	69	0.0180224265817	0.0323947414506	ENSSSCG00000016298|ENSSSCG00000002457|ENSSSCG00000023862|ENSSSCG00000027272|ENSSSCG00000016147|ENSSSCG00000002688|ENSSSCG00000010525|ENSSSCG00000004779|ENSSSCG00000012035|ENSSSCG00000027629	http://www.genome.jp/kegg-bin/show_pathway?ssc00562/ssc:100152339%09red/ssc:100525664%09red/ssc:100518663%09red/ssc:100157641%09red/ssc:396979%09red/ssc:100156818%09red/ssc:100526019%09red/ssc:100521692%09red/ssc:100514555%09red/ssc:100312963%09red
Pancreatic secretion	KEGG PATHWAY	ssc04972	12	91	0.0187909067524	0.0335636321866	ENSSSCG00000011676|ENSSSCG00000001988|ENSSSCG00000010023|ENSSSCG00000033674|ENSSSCG00000035090|ENSSSCG00000017874|ENSSSCG00000032595|ENSSSCG00000016557|ENSSSCG00000012875|ENSSSCG00000004779|ENSSSCG00000021475|ENSSSCG00000013848	http://www.genome.jp/kegg-bin/show_pathway?ssc04972/ssc:100518074%09red/ssc:100736973%09red/ssc:397203%09red/ssc:100157641%09red/ssc:100152067%09red/ssc:100511161%09red/ssc:100511006%09red/ssc:397476%09red/ssc:100627149%09red/ssc:100514493%09red/ssc:100523421%09red/ssc:396875%09red
Glutamatergic synapse	KEGG PATHWAY	ssc04724	15	125	0.0190747601066	0.0338576991893	ENSSSCG00000013724|ENSSSCG00000028092|ENSSSCG00000001988|ENSSSCG00000013296|ENSSSCG00000017912|ENSSSCG00000033674|ENSSSCG00000000807|ENSSSCG00000037583|ENSSSCG00000040931|ENSSSCG00000011750|ENSSSCG00000034192|ENSSSCG00000038963|ENSSSCG00000021890|ENSSSCG00000004779|ENSSSCG00000010081	http://www.genome.jp/kegg-bin/show_pathway?ssc04724/ssc:100518074%09red/ssc:100519446%09red/ssc:100157641%09red/ssc:100152067%09red/ssc:100627068%09red/ssc:100524008%09red/ssc:414900%09red/ssc:100520008%09red/ssc:100144421%09red/ssc:100516546%09red/ssc:397652%09red/ssc:100153927%09red/ssc:100154364%09red/ssc:100519886%09red
Gap junction	KEGG PATHWAY	ssc04540	12	92	0.0201349802991	0.0354394269867	ENSSSCG00000002639|ENSSSCG00000007334|ENSSSCG00000010214|ENSSSCG00000001988|ENSSSCG00000038963|ENSSSCG00000033674|ENSSSCG00000037452|ENSSSCG00000034192|ENSSSCG00000004779|ENSSSCG00000017206|ENSSSCG00000010081|ENSSSCG00000001379	http://www.genome.jp/kegg-bin/show_pathway?ssc04540/ssc:100518074%09red/ssc:100155762%09red/ssc:100157641%09red/ssc:100152067%09red/ssc:733686%09red/ssc:397432%09red/ssc:100144421%09red/ssc:100154503%09red/ssc:100192436%09red/ssc:397652%09red/ssc:100153927%09red/ssc:100153507%09red
VEGF signaling pathway	KEGG PATHWAY	ssc04370	9	60	0.0202154477882	0.0354394269867	ENSSSCG00000003460|ENSSSCG00000007334|ENSSSCG00000033674|ENSSSCG00000027272|ENSSSCG00000035090|ENSSSCG00000017991|ENSSSCG00000002688|ENSSSCG00000021944|ENSSSCG00000010081	http://www.genome.jp/kegg-bin/show_pathway?ssc04370/ssc:100518074%09red/ssc:100518913%09red/ssc:100518663%09red/ssc:100621675%09red/ssc:396979%09red/ssc:100154503%09red/ssc:100627149%09red/ssc:100153927%09red/ssc:396851%09red
Autoimmune thyroid disease	KEGG PATHWAY	ssc05320	8	51	0.0224495208946	0.0391145	ENSSSCG00000011877|ENSSSCG00000001231|ENSSSCG00000015652|ENSSSCG00000011899|ENSSSCG00000001469|ENSSSCG00000001470|ENSSSCG00000001455|ENSSSCG00000016122	http://www.genome.jp/kegg-bin/show_pathway?ssc05320/ssc:445528%09red/ssc:100153386%09red/ssc:100135029%09red/ssc:397161%09red/ssc:397106%09red/ssc:397441%09red/ssc:397286%09red/ssc:100135050%09red
Tight junction	KEGG PATHWAY	ssc04530	16	140	0.0229857302923	0.0398045573355	ENSSSCG00000011884|ENSSSCG00000004199|ENSSSCG00000007334|ENSSSCG00000034192|ENSSSCG00000003687|ENSSSCG00000033674|ENSSSCG00000005247|ENSSSCG00000003691|ENSSSCG00000007680|ENSSSCG00000000145|ENSSSCG00000012253|ENSSSCG00000040183|ENSSSCG00000025092|ENSSSCG00000036702|ENSSSCG00000023503|ENSSSCG00000007585	http://www.genome.jp/kegg-bin/show_pathway?ssc04530/ssc:100518074%09red/ssc:100513412%09red/ssc:100519360%09red/ssc:100520913%09red/ssc:414396%09red/ssc:396904%09red/ssc:100513065%09red/ssc:733637%09red/ssc:100521992%09red/ssc:100152881%09red/ssc:100144421%09red/ssc:100154503%09red/ssc:100144492%09red/ssc:100622955%09red/ssc:100524836%09red
Thyroid hormone synthesis	KEGG PATHWAY	ssc04918	10	73	0.0246465803121	0.0424219927796	ENSSSCG00000001988|ENSSSCG00000038963|ENSSSCG00000033674|ENSSSCG00000011676|ENSSSCG00000015453|ENSSSCG00000006733|ENSSSCG00000004779|ENSSSCG00000014020|ENSSSCG00000033727|ENSSSCG00000000849	http://www.genome.jp/kegg-bin/show_pathway?ssc04918/ssc:100518074%09red/ssc:100156166%09red/ssc:100157641%09red/ssc:100152067%09red/ssc:397191%09red/ssc:100519184%09red/ssc:100522203%09red/ssc:397403%09red/ssc:100514493%09red/ssc:397652%09red
Fatty acid elongation	KEGG PATHWAY	ssc00062	5	24	0.0262321	0.0448789467289	ENSSSCG00000001045|ENSSSCG00000005164|ENSSSCG00000036673|ENSSSCG00000038007|ENSSSCG00000003377	http://www.genome.jp/kegg-bin/show_pathway?ssc00062/ssc:100514773%09red/ssc:100153368%09red/ssc:100517533%09red/ssc:100523711%09red/ssc:100523084%09red
##Databases: KEGG PATHWAY
##Statistical test method: hypergeometric test / Fisher's exact test
##FDR correction method: Benjamini and Hochberg
