# Supplementary material for: Gene Expression Profiling of Adipose Tissue in Enshi Black Pigs Subjected to Cold Stress
Source: Vet Sci. 2026 Apr 30;13(5):442. doi: 10.3390/vetsci13050442 (PMC13211509; doi:10.3390/vetsci13050442)
Supplement: Supplementary file 1 [file vetsci-13-00442-s001.zip › Table S/Table S12.xlsx]

## Sheet: Sheet1
Table S12 The KEGG pathway of the genes co-location with DE lncRNAs in acute cold stress group
#Term	Database	ID	Input number	Background number	P-Value	Corrected P-Value	Input	Hyperlink
Metabolic pathways	KEGG PATHWAY	ssc01100	58	1219	7.6762437283e-07	0.000191906093208	ENSSSCG00000040860|ENSSSCG00000040861|ENSSSCG00000013004|ENSSSCG00000034038|ENSSSCG00000009246|ENSSSCG00000003599|ENSSSCG00000008441|ENSSSCG00000003619|ENSSSCG00000003192|ENSSSCG00000013990|ENSSSCG00000038372|ENSSSCG00000008961|ENSSSCG00000000665|ENSSSCG00000002374|ENSSSCG00000036785|ENSSSCG00000012997|ENSSSCG00000006985|ENSSSCG00000007058|ENSSSCG00000008942|ENSSSCG00000017014|ENSSSCG00000032067|…	http://www.genome.jp/kegg-bin/show_pathway?ssc01100/ssc:448979%09red/ssc:397690%09red/ssc:100157292%09red/ssc:100113423%09red/ssc:100512746%09red/ssc:100520312%09red/ssc:100516203%09red/ssc:100515636%09red/ssc:100517493%09red/ssc:407245%09red/ssc:100627128%09red/ssc:100517354%09red/ssc:100156015%09red/ssc:606746%09red/ssc:100520618%09red/ssc:100525303%09red/ssc:100511394%09red/ssc:100511613%09red…
Pyruvate metabolism	KEGG PATHWAY	ssc00620	9	41	1.79936424036e-06	0.000224920530045	ENSSSCG00000025486|ENSSSCG00000027778|ENSSSCG00000013363|ENSSSCG00000004454|ENSSSCG00000002379|ENSSSCG00000034101|ENSSSCG00000018041|ENSSSCG00000013366|ENSSSCG00000028178	http://www.genome.jp/kegg-bin/show_pathway?ssc00620/ssc:397039%09red/ssc:100525303%09red/ssc:100523064%09red/ssc:100502559%09red/ssc:100156085%09red/ssc:100627128%09red/ssc:407245%09red/ssc:397538%09red/ssc:100155997%09red
Natural killer cell mediated cytotoxicity	KEGG PATHWAY	ssc04650	13	111	5.7901970254e-06	0.000482516418784	ENSSSCG00000000642|ENSSSCG00000031149|ENSSSCG00000035088|ENSSSCG00000013655|ENSSSCG00000016958|ENSSSCG00000037624|ENSSSCG00000030413|ENSSSCG00000036535|ENSSSCG00000010301|ENSSSCG00000001407|ENSSSCG00000009172|ENSSSCG00000037818|ENSSSCG00000040465	http://www.genome.jp/kegg-bin/show_pathway?ssc04650/ssc:100739353%09red/ssc:396737%09red/ssc:100270822%09red/ssc:396603%09red/ssc:100622915%09red/ssc:100514498%09red/ssc:397241%09red/ssc:396750%09red/ssc:100621789%09red/ssc:100157766%09red
Epstein-Barr virus infection	KEGG PATHWAY	ssc05169	16	188	2.16042684835e-05	0.00135026678022	ENSSSCG00000030368|ENSSSCG00000007692|ENSSSCG00000013655|ENSSSCG00000001231|ENSSSCG00000037567|ENSSSCG00000013648|ENSSSCG00000025744|ENSSSCG00000016958|ENSSSCG00000001341|ENSSSCG00000004110|ENSSSCG00000030767|ENSSSCG00000009401|ENSSSCG00000030413|ENSSSCG00000039962|ENSSSCG00000033447|ENSSSCG00000013771	http://www.genome.jp/kegg-bin/show_pathway?ssc05169/ssc:100523057%09red/ssc:100049703%09red/ssc:100135029%09red/ssc:100156182%09red/ssc:100135031%09red/ssc:100624812%09red/ssc:397363%09red/ssc:100151828%09red/ssc:100514498%09red/ssc:100153160%09red/ssc:397652%09red/ssc:396750%09red/ssc:100144518%09red/ssc:100621789%09red
Cysteine and methionine metabolism	KEGG PATHWAY	ssc00270	8	46	3.00750606557e-05	0.00150375303279	ENSSSCG00000016568|ENSSSCG00000025486|ENSSSCG00000013363|ENSSSCG00000013659|ENSSSCG00000003192|ENSSSCG00000009246|ENSSSCG00000021229|ENSSSCG00000013366	http://www.genome.jp/kegg-bin/show_pathway?ssc00270/ssc:397039%09red/ssc:100511394%09red/ssc:606746%09red/ssc:100502559%09red/ssc:100217381%09red/ssc:100522257%09red/ssc:100514931%09red/ssc:407245%09red
Jak-STAT signaling pathway	KEGG PATHWAY	ssc04630	14	156	4.07646843246e-05	0.00152275154804	ENSSSCG00000030088|ENSSSCG00000022066|ENSSSCG00000031149|ENSSSCG00000013648|ENSSSCG00000040502|ENSSSCG00000025744|ENSSSCG00000016958|ENSSSCG00000039633|ENSSSCG00000037624|ENSSSCG00000030413|ENSSSCG00000036535|ENSSSCG00000005136|ENSSSCG00000013766|ENSSSCG00000037818	http://www.genome.jp/kegg-bin/show_pathway?ssc04630/ssc:100627648%09red/ssc:100511742%09red/ssc:100049703%09red/ssc:100739353%09red/ssc:100620339%09red/ssc:397363%09red/ssc:100125969%09red/ssc:100152132%09red/ssc:100514498%09red/ssc:100624971%09red/ssc:100621789%09red/ssc:100157766%09red
Phosphatidylinositol signaling system	KEGG PATHWAY	ssc04070	11	99	4.64964287241e-05	0.00152275154804	ENSSSCG00000030345|ENSSSCG00000007058|ENSSSCG00000036785|ENSSSCG00000006985|ENSSSCG00000017642|ENSSSCG00000016958|ENSSSCG00000021501|ENSSSCG00000030413|ENSSSCG00000030707|ENSSSCG00000009994|ENSSSCG00000009050	http://www.genome.jp/kegg-bin/show_pathway?ssc04070/ssc:100516581%09red/ssc:100511393%09red/ssc:100510987%09red/ssc:100517493%09red/ssc:100157292%09red/ssc:100462756%09red/ssc:100514498%09red/ssc:100154056%09red/ssc:100621789%09red/ssc:100516469%09red
Pathways in cancer	KEGG PATHWAY	ssc05200	24	397	4.87280495372e-05	0.00152275154804	ENSSSCG00000030088|ENSSSCG00000036063|ENSSSCG00000035911|ENSSSCG00000013771|ENSSSCG00000002376|ENSSSCG00000013724|ENSSSCG00000007058|ENSSSCG00000005096|ENSSSCG00000016958|ENSSSCG00000002829|ENSSSCG00000029870|ENSSSCG00000006164|ENSSSCG00000023004|ENSSSCG00000027312|ENSSSCG00000009118|ENSSSCG00000025744|ENSSSCG00000030095|ENSSSCG00000009401|ENSSSCG00000030413|ENSSSCG00000028178|ENSSSCG00000003083|…	http://www.genome.jp/kegg-bin/show_pathway?ssc05200/ssc:100513655%09red/ssc:100516581%09red/ssc:100620339%09red/ssc:100627504%09red/ssc:100151828%09red/ssc:100511697%09red/ssc:397652%09red/ssc:100049703%09red/ssc:397391%09red/ssc:100156404%09red/ssc:100514498%09red/ssc:100625290%09red/ssc:100520008%09red/ssc:100621789%09red/ssc:100625784%09red/ssc:100127164%09red/ssc:100627128%09red/ssc:100521609…
Inositol phosphate metabolism	KEGG PATHWAY	ssc00562	9	69	7.40160564366e-05	0.00205600156768	ENSSSCG00000030345|ENSSSCG00000007058|ENSSSCG00000036785|ENSSSCG00000006985|ENSSSCG00000017642|ENSSSCG00000030413|ENSSSCG00000030707|ENSSSCG00000009994|ENSSSCG00000009050	http://www.genome.jp/kegg-bin/show_pathway?ssc00562/ssc:100516581%09red/ssc:100511393%09red/ssc:100510987%09red/ssc:100517493%09red/ssc:100157292%09red/ssc:100462756%09red/ssc:100621789%09red/ssc:100516469%09red
Autoimmune thyroid disease	KEGG PATHWAY	ssc05320	7	51	0.000351740412575	0.00795731011088	ENSSSCG00000001231|ENSSSCG00000031149|ENSSSCG00000001341|ENSSSCG00000030767|ENSSSCG00000037624|ENSSSCG00000036535|ENSSSCG00000037818	http://www.genome.jp/kegg-bin/show_pathway?ssc05320/ssc:100157766%09red/ssc:100135031%09red/ssc:100739353%09red/ssc:100135029%09red
RIG-I-like receptor signaling pathway	KEGG PATHWAY	ssc04622	8	69	0.000383283264741	0.00795731011088	ENSSSCG00000031149|ENSSSCG00000040502|ENSSSCG00000015897|ENSSSCG00000037624|ENSSSCG00000036535|ENSSSCG00000014349|ENSSSCG00000005136|ENSSSCG00000037818	http://www.genome.jp/kegg-bin/show_pathway?ssc04622/ssc:100101927%09red/ssc:100739353%09red/ssc:100125969%09red/ssc:100152132%09red/ssc:100217389%09red/ssc:100157766%09red
Tuberculosis	KEGG PATHWAY	ssc05152	13	173	0.000386381237278	0.00795731011088	ENSSSCG00000036310|ENSSSCG00000017300|ENSSSCG00000035088|ENSSSCG00000000648|ENSSSCG00000025744|ENSSSCG00000021501|ENSSSCG00000037624|ENSSSCG00000036535|ENSSSCG00000010301|ENSSSCG00000031149|ENSSSCG00000009172|ENSSSCG00000020864|ENSSSCG00000037818	http://www.genome.jp/kegg-bin/show_pathway?ssc05152/ssc:100049703%09red/ssc:100739353%09red/ssc:396603%09red/ssc:100038025%09red/ssc:100628226%09red/ssc:100154056%09red/ssc:397241%09red/ssc:100516106%09red/ssc:396628%09red/ssc:100157766%09red
Alzheimer's disease	KEGG PATHWAY	ssc05010	13	177	0.000473274565522	0.00795731011088	ENSSSCG00000011723|ENSSSCG00000007058|ENSSSCG00000024550|ENSSSCG00000035088|ENSSSCG00000037792|ENSSSCG00000035802|ENSSSCG00000012999|ENSSSCG00000023757|ENSSSCG00000021501|ENSSSCG00000010301|ENSSSCG00000006166|ENSSSCG00000009172|ENSSSCG00000016127	http://www.genome.jp/kegg-bin/show_pathway?ssc05010/ssc:448979%09red/ssc:100511536%09red/ssc:100516402%09red/ssc:100516581%09red/ssc:396603%09red/ssc:100155687%09red/ssc:100520312%09red/ssc:397027%09red/ssc:100154056%09red/ssc:397241%09red/ssc:399685%09red/ssc:100512624%09red
Regulation of autophagy	KEGG PATHWAY	ssc04140	6	38	0.000477141852818	0.00795731011088	ENSSSCG00000000645|ENSSSCG00000031149|ENSSSCG00000018045|ENSSSCG00000037624|ENSSSCG00000036535|ENSSSCG00000037818	http://www.genome.jp/kegg-bin/show_pathway?ssc04140/ssc:100525780%09red/ssc:100157766%09red/ssc:100739353%09red/ssc:100518837%09red
Wnt signaling pathway	KEGG PATHWAY	ssc04310	11	132	0.000477438606653	0.00795731011088	ENSSSCG00000023004|ENSSSCG00000006164|ENSSSCG00000007058|ENSSSCG00000035088|ENSSSCG00000038226|ENSSSCG00000023307|ENSSSCG00000013771|ENSSSCG00000014435|ENSSSCG00000010301|ENSSSCG00000029870|ENSSSCG00000009172	http://www.genome.jp/kegg-bin/show_pathway?ssc04310/ssc:100513655%09red/ssc:100516581%09red/ssc:100514516%09red/ssc:100157842%09red/ssc:396603%09red/ssc:100514950%09red/ssc:100624648%09red/ssc:397652%09red/ssc:100625784%09red/ssc:397241%09red
Measles	KEGG PATHWAY	ssc05162	11	135	0.000568833485568	0.00888802321199	ENSSSCG00000030368|ENSSSCG00000006016|ENSSSCG00000031149|ENSSSCG00000013648|ENSSSCG00000016958|ENSSSCG00000004110|ENSSSCG00000037624|ENSSSCG00000030413|ENSSSCG00000036535|ENSSSCG00000015897|ENSSSCG00000037818	http://www.genome.jp/kegg-bin/show_pathway?ssc05162/ssc:100739353%09red/ssc:100156182%09red/ssc:397363%09red/ssc:100514498%09red/ssc:100522801%09red/ssc:100621789%09red/ssc:100157766%09red/ssc:100144518%09red/ssc:100101927%09red
Oocyte meiosis	KEGG PATHWAY	ssc04114	10	117	0.000710401492561	0.0104471	ENSSSCG00000033447|ENSSSCG00000035088|ENSSSCG00000023307|ENSSSCG00000016981|ENSSSCG00000007692|ENSSSCG00000021501|ENSSSCG00000013771|ENSSSCG00000010301|ENSSSCG00000009172|ENSSSCG00000038112	http://www.genome.jp/kegg-bin/show_pathway?ssc04114/ssc:100523057%09red/ssc:100157842%09red/ssc:396603%09red/ssc:100518768%09red/ssc:100153160%09red/ssc:100154056%09red/ssc:397241%09red/ssc:100521758%09red/ssc:397652%09red
Oxytocin signaling pathway	KEGG PATHWAY	ssc04921	12	165	0.000835226617583	0.0108131383213	ENSSSCG00000007058|ENSSSCG00000028777|ENSSSCG00000035088|ENSSSCG00000016958|ENSSSCG00000035291|ENSSSCG00000021501|ENSSSCG00000030413|ENSSSCG00000025675|ENSSSCG00000010301|ENSSSCG00000009172|ENSSSCG00000033551|ENSSSCG00000013771	http://www.genome.jp/kegg-bin/show_pathway?ssc04921/ssc:100516581%09red/ssc:100157526%09red/ssc:100512654%09red/ssc:396603%09red/ssc:100524101%09red/ssc:100514498%09red/ssc:100154056%09red/ssc:397241%09red/ssc:100621789%09red/ssc:100624328%09red/ssc:397652%09red
VEGF signaling pathway	KEGG PATHWAY	ssc04370	7	60	0.000851951340041	0.0108131383213	ENSSSCG00000037567|ENSSSCG00000035088|ENSSSCG00000016958|ENSSSCG00000030413|ENSSSCG00000039962|ENSSSCG00000010301|ENSSSCG00000009172	http://www.genome.jp/kegg-bin/show_pathway?ssc04370/ssc:100624812%09red/ssc:100514498%09red/ssc:396603%09red/ssc:100621789%09red/ssc:397241%09red
Estrogen signaling pathway	KEGG PATHWAY	ssc04915	9	99	0.000865051065701	0.0108131383213	ENSSSCG00000030368|ENSSSCG00000021501|ENSSSCG00000014362|ENSSSCG00000016958|ENSSSCG00000002829|ENSSSCG00000030413|ENSSSCG00000007058|ENSSSCG00000023503|ENSSSCG00000013771	http://www.genome.jp/kegg-bin/show_pathway?ssc04915/ssc:397391%09red/ssc:100516581%09red/ssc:100622955%09red/ssc:397564%09red/ssc:100514498%09red/ssc:100154056%09red/ssc:397652%09red/ssc:100144518%09red/ssc:100621789%09red
Proteoglycans in cancer	KEGG PATHWAY	ssc05205	13	196	0.00114615033966	0.0129765215752	ENSSSCG00000023004|ENSSSCG00000027312|ENSSSCG00000005096|ENSSSCG00000014362|ENSSSCG00000016958|ENSSSCG00000015981|ENSSSCG00000003083|ENSSSCG00000002829|ENSSSCG00000030413|ENSSSCG00000036854|ENSSSCG00000029870|ENSSSCG00000006164|ENSSSCG00000013771	http://www.genome.jp/kegg-bin/show_pathway?ssc05205/ssc:397391%09red/ssc:100513655%09red/ssc:100170132%09red/ssc:100627504%09red/ssc:100515344%09red/ssc:100514950%09red/ssc:100514498%09red/ssc:100511697%09red/ssc:397652%09red/ssc:396696%09red/ssc:100621789%09red/ssc:100625784%09red/ssc:397564%09red
cGMP-PKG signaling pathway	KEGG PATHWAY	ssc04022	12	172	0.00116894272624	0.0129765215752	ENSSSCG00000028771|ENSSSCG00000030351|ENSSSCG00000028777|ENSSSCG00000035088|ENSSSCG00000011761|ENSSSCG00000033673|ENSSSCG00000016958|ENSSSCG00000007058|ENSSSCG00000021501|ENSSSCG00000030413|ENSSSCG00000010301|ENSSSCG00000009172	http://www.genome.jp/kegg-bin/show_pathway?ssc04022/ssc:733675%09red/ssc:100037273%09red/ssc:100516581%09red/ssc:100157526%09red/ssc:100271877%09red/ssc:396603%09red/ssc:100514498%09red/ssc:100154056%09red/ssc:397241%09red/ssc:100621789%09red/ssc:403155%09red
AGE-RAGE signaling pathway in diabetic complications	KEGG PATHWAY	ssc04933	9	104	0.00119383998492	0.0129765215752	ENSSSCG00000013655|ENSSSCG00000014387|ENSSSCG00000007058|ENSSSCG00000025744|ENSSSCG00000016958|ENSSSCG00000002829|ENSSSCG00000030413|ENSSSCG00000023503|ENSSSCG00000035062	http://www.genome.jp/kegg-bin/show_pathway?ssc04933/ssc:397391%09red/ssc:100049703%09red/ssc:100516581%09red/ssc:100514498%09red/ssc:396750%09red/ssc:100511072%09red/ssc:100621789%09red/ssc:100622955%09red
Phagosome	KEGG PATHWAY	ssc04145	11	152	0.00140576876537	0.0140576876537	ENSSSCG00000001231|ENSSSCG00000040861|ENSSSCG00000017300|ENSSSCG00000000647|ENSSSCG00000000648|ENSSSCG00000008441|ENSSSCG00000001341|ENSSSCG00000030767|ENSSSCG00000036019|ENSSSCG00000038914|ENSSSCG00000000137	http://www.genome.jp/kegg-bin/show_pathway?ssc04145/ssc:100152055%09red/ssc:100736975%09red/ssc:100135029%09red/ssc:733646%09red/ssc:100135031%09red/ssc:396724%09red/ssc:100038025%09red/ssc:100511362%09red/ssc:100516106%09red
Cell adhesion molecules (CAMs)	KEGG PATHWAY	ssc04514	11	152	0.00140576876537	0.0140576876537	ENSSSCG00000013655|ENSSSCG00000001231|ENSSSCG00000037319|ENSSSCG00000013650|ENSSSCG00000013649|ENSSSCG00000032131|ENSSSCG00000001341|ENSSSCG00000030767|ENSSSCG00000004067|ENSSSCG00000003090|ENSSSCG00000003079	http://www.genome.jp/kegg-bin/show_pathway?ssc04514/ssc:100038012%09red/ssc:100135029%09red/ssc:100135031%09red/ssc:100141403%09red/ssc:100533201%09red/ssc:100153817%09red/ssc:396750%09red/ssc:397328%09red/ssc:100525346%09red
Antigen processing and presentation	KEGG PATHWAY	ssc04612	7	67	0.00153636535053	0.0147727437551	ENSSSCG00000000640|ENSSSCG00000030368|ENSSSCG00000000642|ENSSSCG00000036310|ENSSSCG00000001231|ENSSSCG00000001341|ENSSSCG00000030767	http://www.genome.jp/kegg-bin/show_pathway?ssc04612/ssc:100135029%09red/ssc:100135031%09red/ssc:100622915%09red/ssc:100523789%09red/ssc:100144518%09red/ssc:100628226%09red
Renin secretion	KEGG PATHWAY	ssc04924	7	68	0.00166159401126	0.0149013422918	ENSSSCG00000021501|ENSSSCG00000035088|ENSSSCG00000007058|ENSSSCG00000021862|ENSSSCG00000013771|ENSSSCG00000010301|ENSSSCG00000009172	http://www.genome.jp/kegg-bin/show_pathway?ssc04924/ssc:100127164%09red/ssc:100516581%09red/ssc:396603%09red/ssc:100154056%09red/ssc:397652%09red/ssc:397241%09red
Pantothenate and CoA biosynthesis	KEGG PATHWAY	ssc00770	4	19	0.00171105247883	0.0149013422918	ENSSSCG00000017014|ENSSSCG00000004179|ENSSSCG00000004181|ENSSSCG00000004180	http://www.genome.jp/kegg-bin/show_pathway?ssc00770/ssc:100512746%09red/ssc:100152784%09red/ssc:100153984%09red/ssc:397246%09red
HTLV-I infection	KEGG PATHWAY	ssc05166	15	258	0.00172855570585	0.0149013422918	ENSSSCG00000023004|ENSSSCG00000013655|ENSSSCG00000001231|ENSSSCG00000035088|ENSSSCG00000009172|ENSSSCG00000033673|ENSSSCG00000016958|ENSSSCG00000001341|ENSSSCG00000030767|ENSSSCG00000009401|ENSSSCG00000030413|ENSSSCG00000010301|ENSSSCG00000029870|ENSSSCG00000006164|ENSSSCG00000013771	http://www.genome.jp/kegg-bin/show_pathway?ssc05166/ssc:100513655%09red/ssc:403155%09red/ssc:100135029%09red/ssc:100135031%09red/ssc:396603%09red/ssc:100514950%09red/ssc:100151828%09red/ssc:100514498%09red/ssc:397241%09red/ssc:396750%09red/ssc:100621789%09red/ssc:100625784%09red/ssc:397652%09red
Thyroid hormone signaling pathway	KEGG PATHWAY	ssc04919	9	115	0.0022746500708	0.0189554172567	ENSSSCG00000011714|ENSSSCG00000001716|ENSSSCG00000007058|ENSSSCG00000005096|ENSSSCG00000016958|ENSSSCG00000014388|ENSSSCG00000030413|ENSSSCG00000001880|ENSSSCG00000013771	http://www.genome.jp/kegg-bin/show_pathway?ssc04919/ssc:100516581%09red/ssc:100511372%09red/ssc:100738282%09red/ssc:100514498%09red/ssc:397652%09red/ssc:396696%09red/ssc:100621789%09red/ssc:100621221%09red/ssc:100524586%09red
Glucagon signaling pathway	KEGG PATHWAY	ssc04922	8	95	0.00257980990383	0.0208049185793	ENSSSCG00000007058|ENSSSCG00000035088|ENSSSCG00000013366|ENSSSCG00000013363|ENSSSCG00000021501|ENSSSCG00000013771|ENSSSCG00000010301|ENSSSCG00000009172	http://www.genome.jp/kegg-bin/show_pathway?ssc04922/ssc:100516581%09red/ssc:396603%09red/ssc:100502559%09red/ssc:100154056%09red/ssc:397241%09red/ssc:407245%09red/ssc:397652%09red
Ribosome	KEGG PATHWAY	ssc03010	10	142	0.00274277175514	0.0209424273962	ENSSSCG00000013656|ENSSSCG00000033992|ENSSSCG00000004177|ENSSSCG00000040448|ENSSSCG00000033401|XLOC_232447|ENSSSCG00000039740|ENSSSCG00000034699|ENSSSCG00000030977|ENSSSCG00000034129	http://www.genome.jp/kegg-bin/show_pathway?ssc03010/ssc:100049695%09red/ssc:100520487%09red/ssc:397047%09red/ssc:414395%09red/ssc:100623805%09red/ssc:397650%09red/ssc:100737826%09red/ssc:100511369%09red/ssc:100155047%09red/ssc:396977%09red
Viral carcinogenesis	KEGG PATHWAY	ssc05203	12	193	0.00288669621456	0.0209424273962	ENSSSCG00000016958|ENSSSCG00000001231|ENSSSCG00000013367|ENSSSCG00000037508|ENSSSCG00000001341|ENSSSCG00000007692|ENSSSCG00000030767|ENSSSCG00000009401|ENSSSCG00000030413|ENSSSCG00000014388|ENSSSCG00000033447|ENSSSCG00000013771	http://www.genome.jp/kegg-bin/show_pathway?ssc05203/ssc:100523057%09red/ssc:100135029%09red/ssc:100135031%09red/ssc:100511372%09red/ssc:100512981%09red/ssc:100151828%09red/ssc:100514498%09red/ssc:100153160%09red/ssc:100525504%09red/ssc:397652%09red/ssc:100621789%09red
Amoebiasis	KEGG PATHWAY	ssc05146	8	97	0.00290764381287	0.0209424273962	ENSSSCG00000037567|ENSSSCG00000016958|ENSSSCG00000030413|ENSSSCG00000031615|ENSSSCG00000039962|ENSSSCG00000007058|ENSSSCG00000001011|ENSSSCG00000013771	http://www.genome.jp/kegg-bin/show_pathway?ssc05146/ssc:100516581%09red/ssc:100126851%09red/ssc:100514498%09red/ssc:397652%09red/ssc:100621789%09red/ssc:100624812%09red/ssc:100155145%09red
Influenza A	KEGG PATHWAY	ssc05164	11	168	0.00293193983546	0.0209424273962	ENSSSCG00000030368|ENSSSCG00000013655|ENSSSCG00000031149|ENSSSCG00000013648|ENSSSCG00000033673|ENSSSCG00000016958|ENSSSCG00000015897|ENSSSCG00000037624|ENSSSCG00000030413|ENSSSCG00000036535|ENSSSCG00000037818	http://www.genome.jp/kegg-bin/show_pathway?ssc05164/ssc:100739353%09red/ssc:397363%09red/ssc:100514498%09red/ssc:403155%09red/ssc:396750%09red/ssc:100621789%09red/ssc:100157766%09red/ssc:100144518%09red/ssc:100101927%09red
Huntington's disease	KEGG PATHWAY	ssc05016	12	195	0.00312327510584	0.0216894104572	ENSSSCG00000001588|ENSSSCG00000024550|ENSSSCG00000033673|ENSSSCG00000037792|ENSSSCG00000015379|ENSSSCG00000035802|ENSSSCG00000023757|ENSSSCG00000001880|ENSSSCG00000016566|ENSSSCG00000006166|ENSSSCG00000007058|ENSSSCG00000016127	http://www.genome.jp/kegg-bin/show_pathway?ssc05016/ssc:100620543%09red/ssc:448979%09red/ssc:100516402%09red/ssc:100516581%09red/ssc:100155687%09red/ssc:100520312%09red/ssc:399685%09red/ssc:403155%09red/ssc:100156478%09red/ssc:100512624%09red/ssc:100621221%09red/ssc:100517203%09red
Focal adhesion	KEGG PATHWAY	ssc04510	12	196	0.0032473132705	0.0219413058818	ENSSSCG00000015508|ENSSSCG00000007061|ENSSSCG00000033812|ENSSSCG00000015507|ENSSSCG00000025744|ENSSSCG00000016958|ENSSSCG00000025523|ENSSSCG00000030413|ENSSSCG00000014387|ENSSSCG00000002376|ENSSSCG00000035062|ENSSSCG00000028777	http://www.genome.jp/kegg-bin/show_pathway?ssc04510/ssc:100520686%09red/ssc:100049703%09red/ssc:100157526%09red/ssc:100156404%09red/ssc:100152316%09red/ssc:100514498%09red/ssc:100511072%09red/ssc:100621789%09red/ssc:102163961%09red/ssc:100192444%09red/ssc:100621630%09red
PI3K-Akt signaling pathway	KEGG PATHWAY	ssc04151	17	336	0.0035238225042	0.0229327419504	ENSSSCG00000036063|ENSSSCG00000013724|ENSSSCG00000015508|ENSSSCG00000031149|ENSSSCG00000009118|ENSSSCG00000015507|ENSSSCG00000025744|ENSSSCG00000016958|ENSSSCG00000007692|ENSSSCG00000035911|ENSSSCG00000025523|ENSSSCG00000037624|ENSSSCG00000030413|ENSSSCG00000036535|ENSSSCG00000033447|ENSSSCG00000002376|ENSSSCG00000037818	http://www.genome.jp/kegg-bin/show_pathway?ssc04151/ssc:100738399%09red/ssc:100520686%09red/ssc:100523057%09red/ssc:100049703%09red/ssc:100739353%09red/ssc:100270820%09red/ssc:100157766%09red/ssc:100156404%09red/ssc:100514498%09red/ssc:100521609%09red/ssc:100520008%09red/ssc:100153160%09red/ssc:100621789%09red/ssc:102163961%09red/ssc:100621630%09red
Cytokine-cytokine receptor interaction	KEGG PATHWAY	ssc04060	13	225	0.00357750774426	0.0229327419504	ENSSSCG00000030088|ENSSSCG00000039405|ENSSSCG00000015669|ENSSSCG00000031149|ENSSSCG00000040502|ENSSSCG00000032578|ENSSSCG00000039633|ENSSSCG00000037624|ENSSSCG00000037579|ENSSSCG00000036535|ENSSSCG00000001405|ENSSSCG00000005136|ENSSSCG00000037818	http://www.genome.jp/kegg-bin/show_pathway?ssc04060/ssc:100627648%09red/ssc:100524373%09red/ssc:100739353%09red/ssc:100620339%09red/ssc:100517087%09red/ssc:100125969%09red/ssc:100152132%09red/ssc:100155581%09red/ssc:397282%09red/ssc:100157766%09red
Platelet activation	KEGG PATHWAY	ssc04611	9	125	0.00382724621808	0.0235592148984	ENSSSCG00000007058|ENSSSCG00000028777|ENSSSCG00000011713|ENSSSCG00000016958|ENSSSCG00000035911|ENSSSCG00000036123|ENSSSCG00000013771|ENSSSCG00000016504|ENSSSCG00000030413	http://www.genome.jp/kegg-bin/show_pathway?ssc04611/ssc:100516581%09red/ssc:100157526%09red/ssc:100620246%09red/ssc:503659%09red/ssc:100521609%09red/ssc:100514498%09red/ssc:397652%09red/ssc:397112%09red/ssc:100621789%09red
Hedgehog signaling pathway	KEGG PATHWAY	ssc04340	5	41	0.00393109552189	0.0235592148984	ENSSSCG00000023307|ENSSSCG00000027312|ENSSSCG00000025744|ENSSSCG00000013771|ENSSSCG00000014435	http://www.genome.jp/kegg-bin/show_pathway?ssc04340/ssc:100514516%09red/ssc:100157842%09red/ssc:100627504%09red/ssc:100049703%09red/ssc:397652%09red
Hepatitis B	KEGG PATHWAY	ssc05161	10	150	0.00395794810293	0.0235592148984	ENSSSCG00000031149|ENSSSCG00000025744|ENSSSCG00000016958|ENSSSCG00000015897|ENSSSCG00000037624|ENSSSCG00000030413|ENSSSCG00000036535|ENSSSCG00000009401|ENSSSCG00000033447|ENSSSCG00000037818	http://www.genome.jp/kegg-bin/show_pathway?ssc05161/ssc:100049703%09red/ssc:100739353%09red/ssc:100151828%09red/ssc:100514498%09red/ssc:100153160%09red/ssc:100621789%09red/ssc:100157766%09red/ssc:100101927%09red
Chemokine signaling pathway	KEGG PATHWAY	ssc04062	11	178	0.00442450878531	0.0257238882867	ENSSSCG00000013724|ENSSSCG00000007058|ENSSSCG00000009118|ENSSSCG00000033812|ENSSSCG00000016958|ENSSSCG00000037579|ENSSSCG00000013771|ENSSSCG00000008959|ENSSSCG00000008954|ENSSSCG00000023503|ENSSSCG00000030413	http://www.genome.jp/kegg-bin/show_pathway?ssc04062/ssc:100524373%09red/ssc:100516581%09red/ssc:100270820%09red/ssc:414904%09red/ssc:100514498%09red/ssc:102157763%09red/ssc:100520008%09red/ssc:397652%09red/ssc:100621789%09red/ssc:100622955%09red/ssc:100192444%09red
Nicotinate and nicotinamide metabolism	KEGG PATHWAY	ssc00760	4	26	0.00466564286926	0.0265093344844	ENSSSCG00000003662|ENSSSCG00000040860|ENSSSCG00000038372|ENSSSCG00000015435	http://www.genome.jp/kegg-bin/show_pathway?ssc00760/ssc:100516203%09red/ssc:100624588%09red/ssc:595123%09red/ssc:100144485%09red
Mineral absorption	KEGG PATHWAY	ssc04978	5	44	0.00517037287972	0.0279790455956	ENSSSCG00000033840|ENSSSCG00000015302|ENSSSCG00000027157|ENSSSCG00000035541|ENSSSCG00000020864	http://www.genome.jp/kegg-bin/show_pathway?ssc04978/ssc:397030%09red/ssc:100737517%09red/ssc:100624711%09red/ssc:396628%09red
Regulation of actin cytoskeleton	KEGG PATHWAY	ssc04810	12	209	0.00525332836893	0.0279790455956	ENSSSCG00000013724|ENSSSCG00000028777|ENSSSCG00000009118|ENSSSCG00000007061|ENSSSCG00000033812|ENSSSCG00000010025|ENSSSCG00000037508|ENSSSCG00000016958|ENSSSCG00000035911|ENSSSCG00000030413|ENSSSCG00000014387|ENSSSCG00000035062	http://www.genome.jp/kegg-bin/show_pathway?ssc04810/ssc:100270820%09red/ssc:100157526%09red/ssc:100156359%09red/ssc:100514498%09red/ssc:100521609%09red/ssc:100512981%09red/ssc:100520008%09red/ssc:100511072%09red/ssc:100621789%09red/ssc:100152316%09red/ssc:100192444%09red
Fc gamma R-mediated phagocytosis	KEGG PATHWAY	ssc04666	7	85	0.00526006057196	0.0279790455956	ENSSSCG00000033812|ENSSSCG00000010025|ENSSSCG00000037508|ENSSSCG00000016958|ENSSSCG00000037173|ENSSSCG00000030413|ENSSSCG00000023503	http://www.genome.jp/kegg-bin/show_pathway?ssc04666/ssc:100622955%09red/ssc:100156359%09red/ssc:100512981%09red/ssc:100514498%09red/ssc:100621789%09red/ssc:100628001%09red/ssc:100192444%09red
Herpes simplex infection	KEGG PATHWAY	ssc05168	11	184	0.00557577707011	0.0290405055735	ENSSSCG00000004110|ENSSSCG00000001231|ENSSSCG00000031149|ENSSSCG00000013648|ENSSSCG00000001341|ENSSSCG00000015897|ENSSSCG00000030767|ENSSSCG00000037624|ENSSSCG00000036535|ENSSSCG00000003090|ENSSSCG00000037818	http://www.genome.jp/kegg-bin/show_pathway?ssc05168/ssc:100038012%09red/ssc:100135029%09red/ssc:100156182%09red/ssc:100135031%09red/ssc:397363%09red/ssc:100739353%09red/ssc:100157766%09red/ssc:100101927%09red
Renal cell carcinoma	KEGG PATHWAY	ssc05211	6	65	0.00575625276141	0.0293686365378	ENSSSCG00000005096|ENSSSCG00000033812|ENSSSCG00000016958|ENSSSCG00000007061|ENSSSCG00000030413|ENSSSCG00000028178	http://www.genome.jp/kegg-bin/show_pathway?ssc05211/ssc:100627128%09red/ssc:100152316%09red/ssc:100514498%09red/ssc:396696%09red/ssc:100621789%09red/ssc:100192444%09red
T cell receptor signaling pathway	KEGG PATHWAY	ssc04660	8	110	0.00589889817963	0.0294944908981	ENSSSCG00000037319|ENSSSCG00000035088|ENSSSCG00000007061|ENSSSCG00000016958|ENSSSCG00000030413|ENSSSCG00000003083|ENSSSCG00000010301|ENSSSCG00000009172	http://www.genome.jp/kegg-bin/show_pathway?ssc04660/ssc:396603%09red/ssc:100152316%09red/ssc:100514498%09red/ssc:100511697%09red/ssc:397241%09red/ssc:100621789%09red/ssc:100533201%09red
TNF signaling pathway	KEGG PATHWAY	ssc04668	8	114	0.00717568532744	0.0351749280757	ENSSSCG00000027426|ENSSSCG00000013655|ENSSSCG00000008954|ENSSSCG00000013735|ENSSSCG00000008959|ENSSSCG00000016958|ENSSSCG00000004110|ENSSSCG00000030413	http://www.genome.jp/kegg-bin/show_pathway?ssc04668/ssc:100156182%09red/ssc:414904%09red/ssc:100738193%09red/ssc:102157763%09red/ssc:100514498%09red/ssc:100523358%09red/ssc:396750%09red/ssc:100621789%09red
Endocrine resistance	KEGG PATHWAY	ssc01522	7	91	0.00739132089503	0.0355351966107	ENSSSCG00000025744|ENSSSCG00000014362|ENSSSCG00000016958|ENSSSCG00000002829|ENSSSCG00000009401|ENSSSCG00000030413|ENSSSCG00000013771	http://www.genome.jp/kegg-bin/show_pathway?ssc01522/ssc:397391%09red/ssc:100049703%09red/ssc:100151828%09red/ssc:100514498%09red/ssc:397652%09red/ssc:100621789%09red/ssc:397564%09red
Long-term potentiation	KEGG PATHWAY	ssc04720	6	70	0.00798651211374	0.0376722269516	ENSSSCG00000007058|ENSSSCG00000035088|ENSSSCG00000021501|ENSSSCG00000013771|ENSSSCG00000010301|ENSSSCG00000009172	http://www.genome.jp/kegg-bin/show_pathway?ssc04720/ssc:396603%09red/ssc:100516581%09red/ssc:100154056%09red/ssc:397241%09red/ssc:397652%09red
Citrate cycle (TCA cycle)	KEGG PATHWAY	ssc00020	4	31	0.00814707269131	0.0377179291264	ENSSSCG00000028178|ENSSSCG00000025486|ENSSSCG00000016743|ENSSSCG00000002374	http://www.genome.jp/kegg-bin/show_pathway?ssc00020/ssc:397039%09red/ssc:397690%09red/ssc:100627128%09red/ssc:100515636%09red
Osteoclast differentiation	KEGG PATHWAY	ssc04380	9	143	0.00858933919435	0.0390424508834	ENSSSCG00000013735|ENSSSCG00000035088|ENSSSCG00000013648|ENSSSCG00000016958|ENSSSCG00000004110|ENSSSCG00000030413|ENSSSCG00000010301|ENSSSCG00000009172|ENSSSCG00000000137	http://www.genome.jp/kegg-bin/show_pathway?ssc04380/ssc:100152055%09red/ssc:100156182%09red/ssc:397363%09red/ssc:396603%09red/ssc:100514498%09red/ssc:397241%09red/ssc:100523358%09red/ssc:100621789%09red
Vascular smooth muscle contraction	KEGG PATHWAY	ssc04270	8	121	0.00989715318797	0.0436808	ENSSSCG00000007058|ENSSSCG00000028777|ENSSSCG00000010023|ENSSSCG00000011761|ENSSSCG00000031487|ENSSSCG00000021501|ENSSSCG00000013771|ENSSSCG00000023503	http://www.genome.jp/kegg-bin/show_pathway?ssc04270/ssc:100516581%09red/ssc:100157526%09red/ssc:100271877%09red/ssc:100511161%09red/ssc:100154056%09red/ssc:397652%09red/ssc:100524227%09red/ssc:100622955%09red
MAPK signaling pathway	KEGG PATHWAY	ssc04010	13	257	0.00995921191383	0.0436808	ENSSSCG00000030368|ENSSSCG00000013724|ENSSSCG00000037567|ENSSSCG00000035088|ENSSSCG00000009118|ENSSSCG00000033812|ENSSSCG00000004110|ENSSSCG00000035291|ENSSSCG00000013771|ENSSSCG00000039962|ENSSSCG00000010301|ENSSSCG00000009172|ENSSSCG00000033551	http://www.genome.jp/kegg-bin/show_pathway?ssc04010/ssc:100156182%09red/ssc:100624812%09red/ssc:396603%09red/ssc:100524101%09red/ssc:100270820%09red/ssc:100520008%09red/ssc:397241%09red/ssc:397652%09red/ssc:100144518%09red/ssc:100512654%09red/ssc:100192444%09red
Dopaminergic synapse	KEGG PATHWAY	ssc04728	8	123	0.0107993045095	0.0465487263342	ENSSSCG00000013724|ENSSSCG00000007058|ENSSSCG00000035088|ENSSSCG00000009118|ENSSSCG00000021501|ENSSSCG00000013771|ENSSSCG00000010301|ENSSSCG00000009172	http://www.genome.jp/kegg-bin/show_pathway?ssc04728/ssc:100516581%09red/ssc:100270820%09red/ssc:396603%09red/ssc:100520008%09red/ssc:100154056%09red/ssc:397241%09red/ssc:397652%09red
Axon guidance	KEGG PATHWAY	ssc04360	10	176	0.0110173	0.0466832812544	ENSSSCG00000027312|ENSSSCG00000035088|ENSSSCG00000007061|ENSSSCG00000010025|ENSSSCG00000016958|ENSSSCG00000017012|ENSSSCG00000008560|ENSSSCG00000030413|ENSSSCG00000010301|ENSSSCG00000009172	http://www.genome.jp/kegg-bin/show_pathway?ssc04360/ssc:100511810%09red/ssc:100156359%09red/ssc:100627504%09red/ssc:396603%09red/ssc:100152316%09red/ssc:100514498%09red/ssc:100513444%09red/ssc:397241%09red/ssc:100621789%09red
Other glycan degradation	KEGG PATHWAY	ssc00511	3	18	0.0117121852016	0.0482001875038	ENSSSCG00000001881|ENSSSCG00000037090|ENSSSCG00000013720	http://www.genome.jp/kegg-bin/show_pathway?ssc00511/ssc:100739223%09red/ssc:100156538%09red/ssc:100518647%09red
Glutamatergic synapse	KEGG PATHWAY	ssc04724	8	125	0.0117608457509	0.0482001875038	ENSSSCG00000013724|ENSSSCG00000007058|ENSSSCG00000035088|ENSSSCG00000009118|ENSSSCG00000003690|ENSSSCG00000013771|ENSSSCG00000010301|ENSSSCG00000009172	http://www.genome.jp/kegg-bin/show_pathway?ssc04724/ssc:100516581%09red/ssc:100270820%09red/ssc:396603%09red/ssc:100520008%09red/ssc:397241%09red/ssc:100626809%09red/ssc:397652%09red
