# Supplementary material for: Gene Expression Profiling of Adipose Tissue in Enshi Black Pigs Subjected to Cold Stress
Source: Vet Sci. 2026 Apr 30;13(5):442. doi: 10.3390/vetsci13050442 (PMC13211509; doi:10.3390/vetsci13050442)
Supplement: Supplementary file 1 [file vetsci-13-00442-s001.zip › Table S/Table S13.xlsx]

## Sheet: Sheet1
Table S13 The KEGG pathway of the genes co-expression with DE lncRNAs in acute cold stress group
#Term	Database	ID	Input number	Background number	P-Value	Corrected P-Value	Input	Hyperlink
Metabolic pathways	KEGG PATHWAY	ssc01100	221	1219	5.68199461688e-33	1.6477784389e-30	ENSSSCG00000030150|ENSSSCG00000039267|ENSSSCG00000029256|ENSSSCG00000039265|ENSSSCG00000012134|ENSSSCG00000021408|ENSSSCG00000013990|ENSSSCG00000010855|ENSSSCG00000016912|ENSSSCG00000012035|ENSSSCG00000000767|ENSSSCG00000000576|ENSSSCG00000025770|ENSSSCG00000023351|ENSSSCG00000017156|ENSSSCG00000005361|ENSSSCG00000008942|ENSSSCG00000017152|ENSSSCG00000008773|ENSSSCG00000004049|ENSSSCG00000006644|…	http://www.genome.jp/kegg-bin/show_pathway?ssc01100/ssc:100126844%09red/ssc:100523729%09red/ssc:396816%09red/ssc:100157162%09red/ssc:100620559%09red/ssc:100737146%09red/ssc:100511161%09red/ssc:100151982%09red/ssc:100157576%09red/ssc:396956%09red/ssc:100157572%09red/ssc:100623908%09red/ssc:100154650%09red/ssc:100521281%09red/ssc:396958%09red/ssc:100627727%09red/ssc:100621540%09red/ssc:100515954%09…
Systemic lupus erythematosus	KEGG PATHWAY	ssc05322	58	106	1.46282736635e-27	2.12109968121e-25	ENSSSCG00000035955|ENSSSCG00000011877|ENSSSCG00000036093|ENSSSCG00000035078|ENSSSCG00000034986|ENSSSCG00000040923|ENSSSCG00000001453|ENSSSCG00000036048|ENSSSCG00000001456|ENSSSCG00000035153|ENSSSCG00000036702|ENSSSCG00000039615|ENSSSCG00000001427|ENSSSCG00000011899|ENSSSCG00000001422|ENSSSCG00000032640|ENSSSCG00000015652|ENSSSCG00000040622|ENSSSCG00000036983|ENSSSCG00000033512|ENSSSCG00000035473|…	http://www.genome.jp/kegg-bin/show_pathway?ssc05322/ssc:100153387%09red/ssc:100157327%09red/ssc:100135040%09red/ssc:100154181%09red/ssc:396781%09red/ssc:445528%09red/ssc:397395%09red/ssc:100156741%09red/ssc:100141311%09red/ssc:397161%09red/ssc:397106%09red/ssc:100158117%09red/ssc:100518846%09red/ssc:100156932%09red/ssc:100512420%09red/ssc:100513412%09red/ssc:445460%09red/ssc:445461%09red/ssc:4454…
Lysosome	KEGG PATHWAY	ssc04142	60	125	3.76444488141e-26	3.63896338536e-24	ENSSSCG00000008056|ENSSSCG00000014924|ENSSSCG00000039267|ENSSSCG00000032381|ENSSSCG00000037595|ENSSSCG00000000050|ENSSSCG00000006138|ENSSSCG00000001770|ENSSSCG00000001418|ENSSSCG00000017865|ENSSSCG00000008769|ENSSSCG00000009555|ENSSSCG00000026097|ENSSSCG00000040847|ENSSSCG00000032282|ENSSSCG00000017156|ENSSSCG00000006263|ENSSSCG00000017152|ENSSSCG00000008867|ENSSSCG00000014101|ENSSSCG00000012604|…	http://www.genome.jp/kegg-bin/show_pathway?ssc04142/ssc:100155929%09red/ssc:100521769%09red/ssc:100517533%09red/ssc:100522387%09red/ssc:102159115%09red/ssc:100518302%09red/ssc:100519685%09red/ssc:100415928%09red/ssc:100737146%09red/ssc:397591%09red/ssc:100152208%09red/ssc:100523554%09red/ssc:396958%09red/ssc:100141405%09red/ssc:100515919%09red/ssc:100154477%09red/ssc:100624239%09red/ssc:100515283…
Phagosome	KEGG PATHWAY	ssc04145	62	152	5.29445242881e-24	3.83847801088e-22	ENSSSCG00000011916|ENSSSCG00000002639|ENSSSCG00000008056|ENSSSCG00000039267|ENSSSCG00000024927|ENSSSCG00000025618|ENSSSCG00000036983|ENSSSCG00000001453|ENSSSCG00000026592|ENSSSCG00000001456|ENSSSCG00000031493|ENSSSCG00000007523|ENSSSCG00000011038|ENSSSCG00000009555|ENSSSCG00000007585|ENSSSCG00000007722|ENSSSCG00000028355|ENSSSCG00000011621|ENSSSCG00000006263|ENSSSCG00000037682|ENSSSCG00000038992|…	http://www.genome.jp/kegg-bin/show_pathway?ssc04145/ssc:100521769%09red/ssc:100517415%09red/ssc:100511665%09red/ssc:100153387%09red/ssc:100037938%09red/ssc:414396%09red/ssc:100134983%09red/ssc:100170134%09red/ssc:100739822%09red/ssc:397653%09red/ssc:100135040%09red/ssc:100521692%09red/ssc:100519184%09red/ssc:396781%09red/ssc:100515919%09red/ssc:445528%09red/ssc:100135029%09red/ssc:733646%09red/ss…
Viral carcinogenesis	KEGG PATHWAY	ssc05203	60	193	1.54996976766e-18	8.98982465244e-17	ENSSSCG00000035955|ENSSSCG00000031513|ENSSSCG00000003613|ENSSSCG00000010580|ENSSSCG00000008388|ENSSSCG00000034688|ENSSSCG00000040923|ENSSSCG00000025092|ENSSSCG00000010224|ENSSSCG00000036702|ENSSSCG00000016263|ENSSSCG00000015353|ENSSSCG00000037682|ENSSSCG00000016590|ENSSSCG00000036093|ENSSSCG00000013094|ENSSSCG00000003144|ENSSSCG00000040183|ENSSSCG00000026790|ENSSSCG00000035610|ENSSSCG00000003949|…	http://www.genome.jp/kegg-bin/show_pathway?ssc05203/ssc:100125540%09red/ssc:100513412%09red/ssc:100521760%09red/ssc:100518262%09red/ssc:100157327%09red/ssc:396979%09red/ssc:100624444%09red/ssc:100192436%09red/ssc:397379%09red/ssc:100525104%09red/ssc:100135029%09red/ssc:100521494%09red/ssc:100622482%09red/ssc:414371%09red/ssc:100512981%09red/ssc:100158117%09red/ssc:100152890%09red/ssc:100156932%09…
Alcoholism	KEGG PATHWAY	ssc05034	53	154	4.24788819927e-18	2.05314596298e-16	ENSSSCG00000035955|ENSSSCG00000034986|ENSSSCG00000031513|ENSSSCG00000003613|ENSSSCG00000032640|ENSSSCG00000034688|ENSSSCG00000040923|ENSSSCG00000034192|ENSSSCG00000036048|ENSSSCG00000039615|ENSSSCG00000009601|ENSSSCG00000022009|ENSSSCG00000036093|ENSSSCG00000040622|ENSSSCG00000037964|ENSSSCG00000035473|ENSSSCG00000035610|ENSSSCG00000035051|ENSSSCG00000006539|ENSSSCG00000031122|ENSSSCG00000015952|…	http://www.genome.jp/kegg-bin/show_pathway?ssc05034/ssc:100622317%09red/ssc:100157327%09red/ssc:100515992%09red/ssc:100144421%09red/ssc:100516546%09red/ssc:100156321%09red/ssc:100154181%09red/ssc:397378%09red/ssc:100623799%09red/ssc:100156741%09red/ssc:100141311%09red/ssc:100622482%09red/ssc:100158117%09red/ssc:100156932%09red/ssc:100627582%09red/ssc:503661%09red/ssc:100739349%09red/ssc:100144516…
Rheumatoid arthritis	KEGG PATHWAY	ssc05323	41	89	7.76681432154e-18	3.21768021892e-16	ENSSSCG00000011916|ENSSSCG00000011877|ENSSSCG00000008056|ENSSSCG00000039267|ENSSSCG00000001453|ENSSSCG00000001456|ENSSSCG00000006648|ENSSSCG00000000767|ENSSSCG00000015037|ENSSSCG00000004898|ENSSSCG00000008090|ENSSSCG00000011899|ENSSSCG00000006263|ENSSSCG00000036983|ENSSSCG00000016990|ENSSSCG00000007797|ENSSSCG00000005503|ENSSSCG00000020970|ENSSSCG00000010948|ENSSSCG00000035966|ENSSSCG00000037310|…	http://www.genome.jp/kegg-bin/show_pathway?ssc05323/ssc:100521769%09red/ssc:100153387%09red/ssc:397094%09red/ssc:100521706%09red/ssc:100135040%09red/ssc:100155546%09red/ssc:396781%09red/ssc:100515919%09red/ssc:445528%09red/ssc:397414%09red/ssc:733646%09red/ssc:100521494%09red/ssc:397161%09red/ssc:397472%09red/ssc:396623%09red/ssc:399541%09red/ssc:396943%09red/ssc:397286%09red/ssc:100154942%09red/…
Tuberculosis	KEGG PATHWAY	ssc05152	55	173	1.81908757834e-17	6.5941924715e-16	ENSSSCG00000012604|ENSSSCG00000039267|ENSSSCG00000003928|ENSSSCG00000001453|ENSSSCG00000000769|ENSSSCG00000008056|ENSSSCG00000001456|ENSSSCG00000000884|ENSSSCG00000011038|ENSSSCG00000009555|ENSSSCG00000004917|ENSSSCG00000008090|ENSSSCG00000006263|ENSSSCG00000011570|ENSSSCG00000015652|ENSSSCG00000036983|ENSSSCG00000025691|ENSSSCG00000003144|ENSSSCG00000033520|ENSSSCG00000005503|ENSSSCG00000003017|…	http://www.genome.jp/kegg-bin/show_pathway?ssc05152/ssc:100125540%09red/ssc:100521769%09red/ssc:100153387%09red/ssc:100037938%09red/ssc:100153830%09red/ssc:397094%09red/ssc:100125838%09red/ssc:100154503%09red/ssc:595129%09red/ssc:100155546%09red/ssc:397078%09red/ssc:100525654%09red/ssc:494568%09red/ssc:396781%09red/ssc:613131%09red/ssc:445528%09red/ssc:100624181%09red/ssc:396607%09red/ssc:1005214…
Chemokine signaling pathway	KEGG PATHWAY	ssc04062	52	178	2.44055658402e-15	7.86401565963e-14	ENSSSCG00000037081|ENSSSCG00000031513|ENSSSCG00000000396|ENSSSCG00000040940|ENSSSCG00000023852|ENSSSCG00000034192|ENSSSCG00000024024|ENSSSCG00000012034|ENSSSCG00000026707|ENSSSCG00000021893|ENSSSCG00000007722|ENSSSCG00000006250|ENSSSCG00000023503|ENSSSCG00000017918|ENSSSCG00000007240|ENSSSCG00000003578|ENSSSCG00000007669|ENSSSCG00000024344|ENSSSCG00000010548|ENSSSCG00000014310|ENSSSCG00000007030|…	http://www.genome.jp/kegg-bin/show_pathway?ssc04062/ssc:100622126%09red/ssc:100522109%09red/ssc:100135662%09red/ssc:100152890%09red/ssc:100621675%09red/ssc:397447%09red/ssc:396979%09red/ssc:100515992%09red/ssc:100144421%09red/ssc:100192436%09red/ssc:100521141%09red/ssc:100101471%09red/ssc:100622955%09red/ssc:100156321%09red/ssc:100525148%09red/ssc:100526085%09red/ssc:414374%09red/ssc:100519821%09…
HTLV-I infection	KEGG PATHWAY	ssc05166	63	258	3.92876692159e-15	1.13934240726e-13	ENSSSCG00000014296|ENSSSCG00000017317|ENSSSCG00000031513|ENSSSCG00000010580|ENSSSCG00000003949|ENSSSCG00000000033|ENSSSCG00000035078|ENSSSCG00000027506|ENSSSCG00000001453|ENSSSCG00000001456|ENSSSCG00000025092|ENSSSCG00000012397|ENSSSCG00000025028|ENSSSCG00000007268|ENSSSCG00000003216|ENSSSCG00000004167|ENSSSCG00000007366|ENSSSCG00000036256|ENSSSCG00000005317|ENSSSCG00000027443|ENSSSCG00000027872|…	http://www.genome.jp/kegg-bin/show_pathway?ssc05166/ssc:100153387%09red/ssc:100101471%09red/ssc:100521651%09red/ssc:396979%09red/ssc:102164975%09red/ssc:397010%09red/ssc:100523455%09red/ssc:100514950%09red/ssc:100152439%09red/ssc:100135040%09red/ssc:100626052%09red/ssc:100524984%09red/ssc:100126276%09red/ssc:100154407%09red/ssc:397379%09red/ssc:445528%09red/ssc:397395%09red/ssc:100525205%09red/ss…
Hepatitis B	KEGG PATHWAY	ssc05161	47	150	6.05419845749e-15	1.59610686607e-13	ENSSSCG00000031103|ENSSSCG00000031513|ENSSSCG00000000396|ENSSSCG00000025092|ENSSSCG00000024771|ENSSSCG00000033115|ENSSSCG00000015644|ENSSSCG00000000884|ENSSSCG00000010224|ENSSSCG00000038141|ENSSSCG00000032710|ENSSSCG00000007268|ENSSSCG00000003256|ENSSSCG00000003514|ENSSSCG00000010548|ENSSSCG00000013094|ENSSSCG00000003144|ENSSSCG00000040183|ENSSSCG00000007030|ENSSSCG00000030642|ENSSSCG00000033447|…	http://www.genome.jp/kegg-bin/show_pathway?ssc05161/ssc:100135662%09red/ssc:100153846%09red/ssc:100520421%09red/ssc:396979%09red/ssc:100154503%09red/ssc:100192436%09red/ssc:100101471%09red/ssc:595129%09red/ssc:396617%09red/ssc:100154407%09red/ssc:100519508%09red/ssc:397244%09red/ssc:397266%09red/ssc:100144492%09red/ssc:396623%09red/ssc:396646%09red/ssc:100513283%09red/ssc:100623776%09red/ssc:1005…
Pathways in cancer	KEGG PATHWAY	ssc05200	78	397	6.16968965859e-14	1.49100833416e-12	ENSSSCG00000002866|ENSSSCG00000030088|ENSSSCG00000016174|ENSSSCG00000031513|ENSSSCG00000024439|ENSSSCG00000003613|ENSSSCG00000010580|ENSSSCG00000029039|ENSSSCG00000008428|ENSSSCG00000017317|ENSSSCG00000034192|ENSSSCG00000000769|ENSSSCG00000002960|ENSSSCG00000022486|ENSSSCG00000025092|ENSSSCG00000021893|ENSSSCG00000013566|ENSSSCG00000025028|ENSSSCG00000007268|ENSSSCG00000005511|ENSSSCG00000014441|…	http://www.genome.jp/kegg-bin/show_pathway?ssc05200/ssc:100521638%09red/ssc:100620339%09red/ssc:100622336%09red/ssc:100621675%09red/ssc:100520933%09red/ssc:396979%09red/ssc:102166994%09red/ssc:100515992%09red/ssc:100624444%09red/ssc:100192436%09red/ssc:100153248%09red/ssc:100101471%09red/ssc:595129%09red/ssc:397497%09red/ssc:100739496%09red/ssc:100517053%09red/ssc:100155053%09red/ssc:100154407%09…
Cell cycle	KEGG PATHWAY	ssc04110	41	124	7.36473581909e-14	1.53750959664e-12	ENSSSCG00000011624|ENSSSCG00000003017|ENSSSCG00000003613|ENSSSCG00000003949|ENSSSCG00000029326|ENSSSCG00000010625|ENSSSCG00000003861|ENSSSCG00000004588|ENSSSCG00000025092|ENSSSCG00000030469|ENSSSCG00000032710|ENSSSCG00000007268|ENSSSCG00000029264|ENSSSCG00000021494|ENSSSCG00000036256|ENSSSCG00000000265|ENSSSCG00000014147|ENSSSCG00000040183|ENSSSCG00000017032|ENSSSCG00000030642|ENSSSCG00000032180|…	http://www.genome.jp/kegg-bin/show_pathway?ssc04110/ssc:100624915%09red/ssc:100522031%09red/ssc:100519111%09red/ssc:100520746%09red/ssc:102164975%09red/ssc:100523455%09red/ssc:100286809%09red/ssc:100515638%09red/ssc:100154407%09red/ssc:100737380%09red/ssc:100151864%09red/ssc:397379%09red/ssc:100135668%09red/ssc:100622482%09red/ssc:100144492%09red/ssc:100153846%09red/ssc:100153121%09red/ssc:100329…
Osteoclast differentiation	KEGG PATHWAY	ssc04380	44	143	7.42246012171e-14	1.53750959664e-12	ENSSSCG00000003017|ENSSSCG00000000396|ENSSSCG00000004898|ENSSSCG00000010580|ENSSSCG00000026742|ENSSSCG00000031493|ENSSSCG00000007722|ENSSSCG00000007181|ENSSSCG00000008090|ENSSSCG00000006648|ENSSSCG00000032282|ENSSSCG00000014441|ENSSSCG00000003259|ENSSSCG00000013648|ENSSSCG00000027665|ENSSSCG00000010504|ENSSSCG00000003272|ENSSSCG00000007030|ENSSSCG00000036246|ENSSSCG00000013237|ENSSSCG00000039270|…	http://www.genome.jp/kegg-bin/show_pathway?ssc04380/ssc:100125540%09red/ssc:397094%09red/ssc:396979%09red/ssc:100739822%09red/ssc:100192436%09red/ssc:100517988%09red/ssc:100101471%09red/ssc:100521706%09red/ssc:100517099%09red/ssc:100622873%09red/ssc:100518788%09red/ssc:397569%09red/ssc:397108%09red/ssc:100525205%09red/ssc:100737974%09red/ssc:397414%09red/ssc:100511843%09red/ssc:100525227%09red/ss…
NF-kappa B signaling pathway	KEGG PATHWAY	ssc04064	35	90	1.06532807436e-13	2.05963427709e-12	ENSSSCG00000004898|ENSSSCG00000010580|ENSSSCG00000035078|ENSSSCG00000024771|ENSSSCG00000001009|ENSSSCG00000026742|ENSSSCG00000036321|ENSSSCG00000006250|ENSSSCG00000038141|ENSSSCG00000025028|ENSSSCG00000006175|ENSSSCG00000010504|ENSSSCG00000036983|ENSSSCG00000025691|ENSSSCG00000007030|ENSSSCG00000005503|ENSSSCG00000000799|ENSSSCG00000004154|ENSSSCG00000026695|ENSSSCG00000040010|ENSSSCG00000035966|…	http://www.genome.jp/kegg-bin/show_pathway?ssc04064/ssc:100125540%09red/ssc:100153830%09red/ssc:100037938%09red/ssc:100152890%09red/ssc:100125555%09red/ssc:100624444%09red/ssc:100517988%09red/ssc:100101471%09red/ssc:100521706%09red/ssc:396781%09red/ssc:397395%09red/ssc:100037300%09red/ssc:100622156%09red/ssc:396646%09red/ssc:100622609%09red/ssc:100125346%09red/ssc:100623776%09red/ssc:100620340%09…
Regulation of actin cytoskeleton	KEGG PATHWAY	ssc04810	53	209	1.64357940729e-13	2.97898767571e-12	ENSSSCG00000016174|ENSSSCG00000031513|ENSSSCG00000009448|ENSSSCG00000016009|ENSSSCG00000012974|ENSSSCG00000007680|ENSSSCG00000024960|ENSSSCG00000012034|ENSSSCG00000021893|ENSSSCG00000028185|ENSSSCG00000028355|ENSSSCG00000012119|ENSSSCG00000016185|ENSSSCG00000015353|ENSSSCG00000011552|ENSSSCG00000017054|ENSSSCG00000001814|ENSSSCG00000006475|ENSSSCG00000015560|ENSSSCG00000016887|ENSSSCG00000003140|…	http://www.genome.jp/kegg-bin/show_pathway?ssc04810/ssc:100157656%09red/ssc:100037938%09red/ssc:100515079%09red/ssc:100521477%09red/ssc:414396%09red/ssc:100153175%09red/ssc:100155875%09red/ssc:100515267%09red/ssc:100621675%09red/ssc:396979%09red/ssc:100154503%09red/ssc:397653%09red/ssc:100153248%09red/ssc:397497%09red/ssc:100518103%09red/ssc:100517053%09red/ssc:100302504%09red/ssc:397378%09red/ss…
Hematopoietic cell lineage	KEGG PATHWAY	ssc04640	32	80	6.48929710472e-13	1.10699774139e-11	ENSSSCG00000030088|ENSSSCG00000007817|ENSSSCG00000028331|ENSSSCG00000016009|ENSSSCG00000008090|ENSSSCG00000016832|ENSSSCG00000014441|ENSSSCG00000013297|ENSSSCG00000036983|ENSSSCG00000025795|ENSSSCG00000006452|ENSSSCG00000006450|ENSSSCG00000033849|ENSSSCG00000015955|ENSSSCG00000020970|ENSSSCG00000013115|ENSSSCG00000037449|ENSSSCG00000028674|ENSSSCG00000023909|ENSSSCG00000007754|ENSSSCG00000001849|…	http://www.genome.jp/kegg-bin/show_pathway?ssc04640/ssc:100037938%09red/ssc:100620258%09red/ssc:100521477%09red/ssc:100620339%09red/ssc:397094%09red/ssc:100623585%09red/ssc:396785%09red/ssc:100517053%09red/ssc:397614%09red/ssc:102161349%09red/ssc:397067%09red/ssc:100271930%09red/ssc:397459%09red/ssc:396743%09red/ssc:396781%09red/ssc:399522%09red/ssc:100517086%09red/ssc:100158200%09red/ssc:1006223…
Pertussis	KEGG PATHWAY	ssc05133	30	74	2.57221877772e-12	4.14413025299e-11	ENSSSCG00000034980|ENSSSCG00000034192|ENSSSCG00000024771|ENSSSCG00000011251|ENSSSCG00000001427|ENSSSCG00000008090|ENSSSCG00000001422|ENSSSCG00000015652|ENSSSCG00000012974|ENSSSCG00000033512|ENSSSCG00000005503|ENSSSCG00000034012|ENSSSCG00000000799|ENSSSCG00000020970|ENSSSCG00000038706|ENSSSCG00000038141|ENSSSCG00000040811|ENSSSCG00000028711|ENSSSCG00000013940|ENSSSCG00000000675|ENSSSCG00000033238|…	http://www.genome.jp/kegg-bin/show_pathway?ssc05133/ssc:100037938%09red/ssc:100522011%09red/ssc:397094%09red/ssc:100144421%09red/ssc:100125555%09red/ssc:100155546%09red/ssc:397244%09red/ssc:397319%09red/ssc:397106%09red/ssc:397459%09red/ssc:399541%09red/ssc:396982%09red/ssc:100518846%09red/ssc:396646%09red/ssc:396645%09red/ssc:100514823%09red/ssc:100623776%09red/ssc:100127166%09red/ssc:396900%09r…
Transcriptional misregulation in cancer	KEGG PATHWAY	ssc05202	43	158	4.41353366647e-12	6.7364461225e-11	ENSSSCG00000002866|ENSSSCG00000008388|ENSSSCG00000011877|ENSSSCG00000024591|ENSSSCG00000003613|ENSSSCG00000035078|ENSSSCG00000000257|ENSSSCG00000034986|ENSSSCG00000015307|ENSSSCG00000008645|ENSSSCG00000013307|ENSSSCG00000013566|ENSSSCG00000012287|ENSSSCG00000014441|ENSSSCG00000036314|ENSSSCG00000005621|ENSSSCG00000036469|ENSSSCG00000024549|ENSSSCG00000036983|ENSSSCG00000017950|ENSSSCG00000035261|…	http://www.genome.jp/kegg-bin/show_pathway?ssc05202/ssc:100037938%09red/ssc:100523949%09red/ssc:100624444%09red/ssc:396933%09red/ssc:100511298%09red/ssc:100626235%09red/ssc:396781%09red/ssc:100525104%09red/ssc:100512825%09red/ssc:397395%09red/ssc:100156741%09red/ssc:100622482%09red/ssc:397459%09red/ssc:397350%09red/ssc:100621559%09red/ssc:414912%09red/ssc:100157726%09red/ssc:100517086%09red/ssc:3…
Endocytosis	KEGG PATHWAY	ssc04144	57	265	6.70179458592e-12	9.71760214958e-11	ENSSSCG00000030153|ENSSSCG00000005177|ENSSSCG00000026239|ENSSSCG00000014852|ENSSSCG00000027348|ENSSSCG00000031147|ENSSSCG00000028108|ENSSSCG00000000037|ENSSSCG00000037499|ENSSSCG00000022486|ENSSSCG00000003983|ENSSSCG00000005012|ENSSSCG00000009925|ENSSSCG00000037264|ENSSSCG00000012400|ENSSSCG00000012397|ENSSSCG00000013566|ENSSSCG00000017918|ENSSSCG00000016185|ENSSSCG00000039416|ENSSSCG00000011552|…	http://www.genome.jp/kegg-bin/show_pathway?ssc04144/ssc:100516416%09red/ssc:100153175%09red/ssc:100155875%09red/ssc:414900%09red/ssc:100155580%09red/ssc:100511006%09red/ssc:100521141%09red/ssc:100627914%09red/ssc:100155053%09red/ssc:396659%09red/ssc:100519746%09red/ssc:100623578%09red/ssc:100135029%09red/ssc:100301570%09red/ssc:100152185%09red/ssc:100511806%09red/ssc:414371%09red/ssc:780425%09red…
Cytokine-cytokine receptor interaction	KEGG PATHWAY	ssc04060	51	225	1.65727576162e-11	2.28861890891e-10	ENSSSCG00000030088|ENSSSCG00000014310|ENSSSCG00000000136|ENSSSCG00000004898|ENSSSCG00000034469|ENSSSCG00000007817|ENSSSCG00000035078|ENSSSCG00000038351|ENSSSCG00000039633|ENSSSCG00000010974|ENSSSCG00000013894|ENSSSCG00000024024|ENSSSCG00000026707|ENSSSCG00000009542|ENSSSCG00000012397|ENSSSCG00000036457|ENSSSCG00000008090|ENSSSCG00000016832|ENSSSCG00000039416|ENSSSCG00000007816|ENSSSCG00000014441|…	http://www.genome.jp/kegg-bin/show_pathway?ssc04060/ssc:100627648%09red/ssc:574055%09red/ssc:396613%09red/ssc:100516458%09red/ssc:100622025%09red/ssc:100620339%09red/ssc:100038026%09red/ssc:397094%09red/ssc:397106%09red/ssc:100521706%09red/ssc:396880%09red/ssc:100626347%09red/ssc:100155546%09red/ssc:100525654%09red/ssc:397614%09red/ssc:100620258%09red/ssc:397395%09red/ssc:100037306%09red/ssc:4143…
Influenza A	KEGG PATHWAY	ssc05164	43	168	2.38463018869e-11	3.14337615782e-10	ENSSSCG00000014296|ENSSSCG00000031103|ENSSSCG00000000396|ENSSSCG00000024771|ENSSSCG00000009881|ENSSSCG00000001453|ENSSSCG00000033115|ENSSSCG00000001456|ENSSSCG00000007585|ENSSSCG00000028355|ENSSSCG00000008090|ENSSSCG00000001817|ENSSSCG00000001469|ENSSSCG00000007030|ENSSSCG00000005503|ENSSSCG00000013940|ENSSSCG00000020970|ENSSSCG00000033673|ENSSSCG00000027272|ENSSSCG00000028711|ENSSSCG00000029005|…	http://www.genome.jp/kegg-bin/show_pathway?ssc05164/ssc:100153387%09red/ssc:100522011%09red/ssc:414396%09red/ssc:397094%09red/ssc:396979%09red/ssc:397653%09red/ssc:100101471%09red/ssc:100135040%09red/ssc:595128%09red/ssc:100523784%09red/ssc:100519508%09red/ssc:445528%09red/ssc:100624181%09red/ssc:100522198%09red/ssc:100037296%09red/ssc:397319%09red/ssc:396646%09red/ssc:100514823%09red/ssc:397128%…
Fc gamma R-mediated phagocytosis	KEGG PATHWAY	ssc04666	30	85	4.22261749116e-11	5.32416988016e-10	ENSSSCG00000005012|ENSSSCG00000028108|ENSSSCG00000036983|ENSSSCG00000007722|ENSSSCG00000006250|ENSSSCG00000016185|ENSSSCG00000015353|ENSSSCG00000011552|ENSSSCG00000003256|ENSSSCG00000017912|ENSSSCG00000015560|ENSSSCG00000012974|ENSSSCG00000023503|ENSSSCG00000016298|ENSSSCG00000021944|ENSSSCG00000007240|ENSSSCG00000031380|ENSSSCG00000010908|ENSSSCG00000033674|ENSSSCG00000027272|ENSSSCG00000011750|…	http://www.genome.jp/kegg-bin/show_pathway?ssc04666/ssc:100125540%09red/ssc:100515451%09red/ssc:100152890%09red/ssc:100153175%09red/ssc:100155875%09red/ssc:100621675%09red/ssc:414900%09red/ssc:396979%09red/ssc:100522631%09red/ssc:100622955%09red/ssc:396781%09red/ssc:100526085%09red/ssc:100519821%09red/ssc:100628001%09red/ssc:100512981%09red/ssc:100154518%09red/ssc:100626125%09red/ssc:100526019%09…
Toll-like receptor signaling pathway	KEGG PATHWAY	ssc04620	33	104	4.74793701739e-11	5.51903432404e-10	ENSSSCG00000031103|ENSSSCG00000011877|ENSSSCG00000035078|ENSSSCG00000024771|ENSSSCG00000012117|ENSSSCG00000026592|ENSSSCG00000033115|ENSSSCG00000012118|ENSSSCG00000011899|ENSSSCG00000016573|ENSSSCG00000007030|ENSSSCG00000020705|ENSSSCG00000005503|ENSSSCG00000000799|ENSSSCG00000020970|ENSSSCG00000038141|ENSSSCG00000011436|ENSSSCG00000027272|ENSSSCG00000006648|ENSSSCG00000017991|ENSSSCG00000026583|…	http://www.genome.jp/kegg-bin/show_pathway?ssc04620/ssc:100037938%09red/ssc:100125555%09red/ssc:396979%09red/ssc:100515633%09red/ssc:100101471%09red/ssc:595129%09red/ssc:100519508%09red/ssc:397395%09red/ssc:396607%09red/ssc:397161%09red/ssc:100037296%09red/ssc:396621%09red/ssc:396646%09red/ssc:396623%09red/ssc:100624078%09red/ssc:397007%09red/ssc:100623776%09red/ssc:100127166%09red/ssc:399541%09r…
Staphylococcus aureus infection	KEGG PATHWAY	ssc05150	23	47	4.75778821038e-11	5.51903432404e-10	ENSSSCG00000001456|ENSSSCG00000001453|ENSSSCG00000001470|ENSSSCG00000001427|ENSSSCG00000001422|ENSSSCG00000015652|ENSSSCG00000036983|ENSSSCG00000033512|ENSSSCG00000007797|ENSSSCG00000038706|ENSSSCG00000024914|ENSSSCG00000036618|ENSSSCG00000009138|ENSSSCG00000001469|ENSSSCG00000000675|ENSSSCG00000007754|ENSSSCG00000006350|ENSSSCG00000029371|ENSSSCG00000025133|ENSSSCG00000003524|ENSSSCG00000031788|…	http://www.genome.jp/kegg-bin/show_pathway?ssc05150/ssc:100153387%09red/ssc:100135040%09red/ssc:100048955%09red/ssc:396781%09red/ssc:445528%09red/ssc:397106%09red/ssc:397459%09red/ssc:100518846%09red/ssc:396943%09red/ssc:100523973%09red/ssc:445461%09red/ssc:445460%09red/ssc:733681%09red/ssc:445467%09red/ssc:445464%09red/ssc:100621559%09red/ssc:100516921%09red/ssc:100135050%09red/ssc:448981%09red/…
Epstein-Barr virus infection	KEGG PATHWAY	ssc05169	45	188	5.5198404776e-11	6.15674514809e-10	ENSSSCG00000031103|ENSSSCG00000003613|ENSSSCG00000010580|ENSSSCG00000035078|ENSSSCG00000002433|ENSSSCG00000001009|ENSSSCG00000011033|ENSSSCG00000036321|ENSSSCG00000006250|ENSSSCG00000003578|ENSSSCG00000037682|ENSSSCG00000017273|ENSSSCG00000016590|ENSSSCG00000013648|ENSSSCG00000010548|ENSSSCG00000015652|ENSSSCG00000036983|ENSSSCG00000007030|ENSSSCG00000007797|ENSSSCG00000033447|ENSSSCG00000007381|…	http://www.genome.jp/kegg-bin/show_pathway?ssc05169/ssc:100125540%09red/ssc:100521760%09red/ssc:100518262%09red/ssc:100623585%09red/ssc:396979%09red/ssc:100624444%09red/ssc:100101471%09red/ssc:100525654%09red/ssc:396781%09red/ssc:100524394%09red/ssc:100135029%09red/ssc:100622482%09red/ssc:100152890%09red/ssc:397106%09red/ssc:100627477%09red/ssc:100622156%09red/ssc:100513738%09red/ssc:397276%09red…
Proteoglycans in cancer	KEGG PATHWAY	ssc05205	45	196	1.76418303693e-10	1.89486326189e-09	ENSSSCG00000017317|ENSSSCG00000031513|ENSSSCG00000008601|ENSSSCG00000022486|ENSSSCG00000012034|ENSSSCG00000021893|ENSSSCG00000033299|ENSSSCG00000028355|ENSSSCG00000013566|ENSSSCG00000000182|ENSSSCG00000001814|ENSSSCG00000003256|ENSSSCG00000003514|ENSSSCG00000000361|ENSSSCG00000015115|ENSSSCG00000026958|ENSSSCG00000007585|ENSSSCG00000008540|ENSSSCG00000034012|ENSSSCG00000003040|ENSSSCG00000016174|…	http://www.genome.jp/kegg-bin/show_pathway?ssc05205/ssc:100155929%09red/ssc:100157656%09red/ssc:414396%09red/ssc:396979%09red/ssc:100154503%09red/ssc:100192436%09red/ssc:100153248%09red/ssc:397078%09red/ssc:100126276%09red/ssc:397378%09red/ssc:100515919%09red/ssc:100271932%09red/ssc:397244%09red/ssc:397350%09red/ssc:100621398%09red/ssc:100171389%09red/ssc:100524587%09red/ssc:396623%09red/ssc:3995…
PI3K-Akt signaling pathway	KEGG PATHWAY	ssc04151	62	336	2.086811691e-10	2.16134067996e-09	ENSSSCG00000037081|ENSSSCG00000016174|ENSSSCG00000031513|ENSSSCG00000007817|ENSSSCG00000000257|ENSSSCG00000024960|ENSSSCG00000033115|ENSSSCG00000025092|ENSSSCG00000038466|ENSSSCG00000012397|ENSSSCG00000013566|ENSSSCG00000037449|ENSSSCG00000016832|ENSSSCG00000010509|ENSSSCG00000004167|ENSSSCG00000038701|ENSSSCG00000002009|ENSSSCG00000009216|ENSSSCG00000010548|ENSSSCG00000036983|ENSSSCG00000025795|…	http://www.genome.jp/kegg-bin/show_pathway?ssc04151/ssc:100125540%09red/ssc:100521477%09red/ssc:100101471%09red/ssc:100622336%09red/ssc:397350%09red/ssc:396979%09red/ssc:780440%09red/ssc:100515992%09red/ssc:100192436%09red/ssc:100153248%09red/ssc:100152439%09red/ssc:403165%09red/ssc:397497%09red/ssc:100739496%09red/ssc:100517053%09red/ssc:100302504%09red/ssc:397614%09red/ssc:100153940%09red/ssc:1…
DNA replication	KEGG PATHWAY	ssc03030	20	38	3.22459644838e-10	3.22459644838e-09	ENSSSCG00000012997|ENSSSCG00000011624|ENSSSCG00000028696|ENSSSCG00000006273|ENSSSCG00000003583|ENSSSCG00000025488|ENSSSCG00000026055|ENSSSCG00000035564|ENSSSCG00000022823|ENSSSCG00000027506|ENSSSCG00000010240|ENSSSCG00000005008|ENSSSCG00000024385|ENSSSCG00000001493|ENSSSCG00000030642|ENSSSCG00000011804|ENSSSCG00000003216|ENSSSCG00000032180|ENSSSCG00000003128|ENSSSCG00000033051	http://www.genome.jp/kegg-bin/show_pathway?ssc03030/ssc:100624915%09red/ssc:100626052%09red/ssc:100517749%09red/ssc:100157731%09red/ssc:692192%09red/ssc:100156398%09red/ssc:100156829%09red/ssc:100513971%09red/ssc:100525752%09red/ssc:100157576%09red/ssc:100519111%09red/ssc:100620959%09red/ssc:100154824%09red/ssc:100521651%09red/ssc:100153906%09red/ssc:100514295%09red/ssc:100625239%09red/ssc:100520…
Natural killer cell mediated cytotoxicity	KEGG PATHWAY	ssc04650	32	111	6.96194078589e-10	6.72987609303e-09	ENSSSCG00000031513|ENSSSCG00000000769|ENSSSCG00000033115|ENSSSCG00000006379|ENSSSCG00000006374|ENSSSCG00000003256|ENSSSCG00000022004|ENSSSCG00000036983|ENSSSCG00000025537|ENSSSCG00000039841|ENSSSCG00000007797|ENSSSCG00000006539|ENSSSCG00000039909|ENSSSCG00000034012|ENSSSCG00000026042|ENSSSCG00000036618|ENSSSCG00000033674|ENSSSCG00000027272|ENSSSCG00000002918|ENSSSCG00000002919|ENSSSCG00000017991|…	http://www.genome.jp/kegg-bin/show_pathway?ssc04650/ssc:100125540%09red/ssc:100738183%09red/ssc:100621675%09red/ssc:396979%09red/ssc:100192436%09red/ssc:100153635%09red/ssc:100156321%09red/ssc:396781%09red/ssc:100519821%09red/ssc:100622915%09red/ssc:397244%09red/ssc:100511843%09red/ssc:100171389%09red/ssc:397267%09red/ssc:100626548%09red/ssc:414387%09red/ssc:733681%09red/ssc:100739349%09red/ssc:1…
Viral myocarditis	KEGG PATHWAY	ssc05416	23	57	9.57557755787e-10	8.95779836059e-09	ENSSSCG00000011877|ENSSSCG00000038354|ENSSSCG00000035078|ENSSSCG00000001453|ENSSSCG00000000769|ENSSSCG00000024674|ENSSSCG00000001456|ENSSSCG00000028355|ENSSSCG00000011899|ENSSSCG00000037682|ENSSSCG00000036983|ENSSSCG00000001470|ENSSSCG00000007797|ENSSSCG00000034012|ENSSSCG00000001231|ENSSSCG00000001469|ENSSSCG00000028561|ENSSSCG00000015664|ENSSSCG00000007585|ENSSSCG00000025133|ENSSSCG00000021944|…	http://www.genome.jp/kegg-bin/show_pathway?ssc05416/ssc:100153387%09red/ssc:100627019%09red/ssc:100621675%09red/ssc:397653%09red/ssc:100135040%09red/ssc:100520826%09red/ssc:396781%09red/ssc:445528%09red/ssc:397395%09red/ssc:397161%09red/ssc:397244%09red/ssc:414396%09red/ssc:396743%09red/ssc:396943%09red/ssc:733681%09red/ssc:100621559%09red/ssc:100626428%09red/ssc:594852%09red/ssc:100135050%09red/…
Measles	KEGG PATHWAY	ssc05162	35	135	1.237582654e-09	1.12155928019e-08	ENSSSCG00000031103|ENSSSCG00000000396|ENSSSCG00000009881|ENSSSCG00000033115|ENSSSCG00000025092|ENSSSCG00000012397|ENSSSCG00000008090|ENSSSCG00000013648|ENSSSCG00000010548|ENSSSCG00000036983|ENSSSCG00000040183|ENSSSCG00000005503|ENSSSCG00000000799|ENSSSCG00000020970|ENSSSCG00000004154|ENSSSCG00000011436|ENSSSCG00000027272|ENSSSCG00000028561|ENSSSCG00000017991|ENSSSCG00000008496|ENSSSCG00000012365|…	http://www.genome.jp/kegg-bin/show_pathway?ssc05162/ssc:397094%09red/ssc:396979%09red/ssc:595128%09red/ssc:100523784%09red/ssc:100519508%09red/ssc:613131%09red/ssc:100170134%09red/ssc:100037296%09red/ssc:100622156%09red/ssc:396646%09red/ssc:396623%09red/ssc:397128%09red/ssc:396781%09red/ssc:397007%09red/ssc:100127166%09red/ssc:399541%09red/ssc:100512048%09red/ssc:397588%09red/ssc:100621559%09red/…
B cell receptor signaling pathway	KEGG PATHWAY	ssc04662	26	76	1.40952587488e-09	1.23867425369e-08	ENSSSCG00000031513|ENSSSCG00000026742|ENSSSCG00000032477|ENSSSCG00000006250|ENSSSCG00000010509|ENSSSCG00000010504|ENSSSCG00000005311|ENSSSCG00000036983|ENSSSCG00000025691|ENSSSCG00000025537|ENSSSCG00000007030|ENSSSCG00000010548|ENSSSCG00000016298|ENSSSCG00000027272|ENSSSCG00000028674|ENSSSCG00000017991|ENSSSCG00000002688|ENSSSCG00000013553|ENSSSCG00000006350|ENSSSCG00000039327|ENSSSCG00000001703|…	http://www.genome.jp/kegg-bin/show_pathway?ssc04662/ssc:100125540%09red/ssc:100153830%09red/ssc:100152890%09red/ssc:100623585%09red/ssc:396979%09red/ssc:100525936%09red/ssc:100192436%09red/ssc:100517988%09red/ssc:100101471%09red/ssc:396781%09red/ssc:102161349%09red/ssc:100038011%09red/ssc:100519821%09red/ssc:100171389%09red/ssc:100125346%09red/ssc:100153486%09red/ssc:100739349%09red/ssc:100621675…
Ras signaling pathway	KEGG PATHWAY	ssc04014	47	232	2.42818518594e-09	2.07109912918e-08	ENSSSCG00000031103|ENSSSCG00000008388|ENSSSCG00000031513|ENSSSCG00000005012|ENSSSCG00000037081|ENSSSCG00000024960|ENSSSCG00000002960|ENSSSCG00000012034|ENSSSCG00000013566|ENSSSCG00000023351|ENSSSCG00000037449|ENSSSCG00000007669|ENSSSCG00000014441|ENSSSCG00000038701|ENSSSCG00000003256|ENSSSCG00000017912|ENSSSCG00000014146|ENSSSCG00000011895|ENSSSCG00000015235|ENSSSCG00000007030|ENSSSCG00000039841|…	http://www.genome.jp/kegg-bin/show_pathway?ssc04014/ssc:100521638%09red/ssc:100627019%09red/ssc:100515267%09red/ssc:100621675%09red/ssc:414900%09red/ssc:396979%09red/ssc:102166994%09red/ssc:100515992%09red/ssc:100192436%09red/ssc:100153248%09red/ssc:100101471%09red/ssc:100154368%09red/ssc:397497%09red/ssc:100156321%09red/ssc:100524424%09red/ssc:100302504%09red/ssc:100520687%09red/ssc:100525104%09…
Apoptosis	KEGG PATHWAY	ssc04210	36	148	3.08467589309e-09	2.55445964382e-08	ENSSSCG00000031513|ENSSSCG00000000136|ENSSSCG00000006496|ENSSSCG00000001009|ENSSSCG00000000769|ENSSSCG00000000884|ENSSSCG00000014924|ENSSSCG00000036321|ENSSSCG00000000190|ENSSSCG00000028355|ENSSSCG00000025028|ENSSSCG00000006648|ENSSSCG00000001770|ENSSSCG00000008867|ENSSSCG00000010548|ENSSSCG00000005524|ENSSSCG00000003144|ENSSSCG00000023666|ENSSSCG00000007030|ENSSSCG00000040486|ENSSSCG00000040010|…	http://www.genome.jp/kegg-bin/show_pathway?ssc04210/ssc:100522387%09red/ssc:414396%09red/ssc:396979%09red/ssc:100624444%09red/ssc:397653%09red/ssc:100101471%09red/ssc:595129%09red/ssc:100141405%09red/ssc:100515919%09red/ssc:100513342%09red/ssc:100524751%09red/ssc:100151951%09red/ssc:100037300%09red/ssc:397244%09red/ssc:397266%09red/ssc:494568%09red/ssc:100513283%09red/ssc:100126859%09red/ssc:1000…
Intestinal immune network for IgA production	KEGG PATHWAY	ssc04672	20	45	3.17105335095e-09	2.55445964382e-08	ENSSSCG00000020970|ENSSSCG00000011899|ENSSSCG00000035078|ENSSSCG00000035966|ENSSSCG00000016009|ENSSSCG00000015652|ENSSSCG00000000257|ENSSSCG00000028561|ENSSSCG00000015657|ENSSSCG00000036983|ENSSSCG00000001453|ENSSSCG00000001469|ENSSSCG00000039416|ENSSSCG00000001456|ENSSSCG00000016479|ENSSSCG00000003017|ENSSSCG00000001470|ENSSSCG00000009542|ENSSSCG00000011877|ENSSSCG00000025042	http://www.genome.jp/kegg-bin/show_pathway?ssc04672/ssc:733597%09red/ssc:396659%09red/ssc:445528%09red/ssc:100153387%09red/ssc:396781%09red/ssc:397395%09red/ssc:100038026%09red/ssc:100521477%09red/ssc:397161%09red/ssc:397106%09red/ssc:100626600%09red/ssc:100515419%09red/ssc:397078%09red/ssc:397441%09red/ssc:397315%09red/ssc:100135040%09red/ssc:100621559%09red/ssc:100628202%09red/ssc:100135050%09r…
Leukocyte transendothelial migration	KEGG PATHWAY	ssc04670	32	120	3.49598719782e-09	2.74009807396e-08	ENSSSCG00000016009|ENSSSCG00000007680|ENSSSCG00000031493|ENSSSCG00000021893|ENSSSCG00000007722|ENSSSCG00000028355|ENSSSCG00000036246|ENSSSCG00000039416|ENSSSCG00000003256|ENSSSCG00000007797|ENSSSCG00000013553|ENSSSCG00000038323|ENSSSCG00000012229|ENSSSCG00000033674|ENSSSCG00000027272|ENSSSCG00000017991|ENSSSCG00000002688|ENSSSCG00000007436|ENSSSCG00000012365|ENSSSCG00000036702|ENSSSCG00000031970|…	http://www.genome.jp/kegg-bin/show_pathway?ssc04670/ssc:100521638%09red/ssc:100521477%09red/ssc:414396%09red/ssc:100621675%09red/ssc:396979%09red/ssc:100739822%09red/ssc:100144421%09red/ssc:397653%09red/ssc:397108%09red/ssc:100519821%09red/ssc:397459%09red/ssc:396943%09red/ssc:396659%09red/ssc:100736973%09red/ssc:100513412%09red/ssc:733681%09red/ssc:654325%09red/ssc:100142665%09red/ssc:396925%09r…
Herpes simplex infection	KEGG PATHWAY	ssc05168	40	184	6.72660281534e-09	5.13346004329e-08	ENSSSCG00000031103|ENSSSCG00000000396|ENSSSCG00000012278|ENSSSCG00000003943|ENSSSCG00000025618|ENSSSCG00000024771|ENSSSCG00000009881|ENSSSCG00000001453|ENSSSCG00000033115|ENSSSCG00000001456|ENSSSCG00000010187|ENSSSCG00000037682|ENSSSCG00000016263|ENSSSCG00000026653|ENSSSCG00000013648|ENSSSCG00000010548|ENSSSCG00000017626|ENSSSCG00000007030|ENSSSCG00000032655|ENSSSCG00000008540|ENSSSCG00000034012|…	http://www.genome.jp/kegg-bin/show_pathway?ssc05168/ssc:100153038%09red/ssc:100153387%09red/ssc:100517766%09red/ssc:100135040%09red/ssc:100624444%09red/ssc:100514951%09red/ssc:100101471%09red/ssc:595129%09red/ssc:595128%09red/ssc:100519508%09red/ssc:397378%09red/ssc:445528%09red/ssc:100135029%09red/ssc:397244%09red/ssc:396646%09red/ssc:396623%09red/ssc:100522293%09red/ssc:100135050%09red/ssc:3970…
Leishmaniasis	KEGG PATHWAY	ssc05140	22	64	2.36346810503e-08	1.7574506422e-07	ENSSSCG00000015559|ENSSSCG00000016009|ENSSSCG00000001453|ENSSSCG00000001456|ENSSSCG00000031493|ENSSSCG00000007722|ENSSSCG00000008090|ENSSSCG00000015652|ENSSSCG00000036983|ENSSSCG00000025537|ENSSSCG00000005503|ENSSSCG00000000799|ENSSSCG00000031380|ENSSSCG00000036618|ENSSSCG00000001469|ENSSSCG00000011251|ENSSSCG00000007754|ENSSSCG00000003017|ENSSSCG00000025133|ENSSSCG00000009002|ENSSSCG00000001470|…	http://www.genome.jp/kegg-bin/show_pathway?ssc05140/ssc:100153387%09red/ssc:100521477%09red/ssc:397094%09red/ssc:100135040%09red/ssc:396781%09red/ssc:445528%09red/ssc:100628001%09red/ssc:397106%09red/ssc:397459%09red/ssc:396646%09red/ssc:396623%09red/ssc:100134857%09red/ssc:100171389%09red/ssc:100127166%09red/ssc:399541%09red/ssc:100142665%09red/ssc:100135050%09red/ssc:397507%09red/ssc:397078%09r…
Amoebiasis	KEGG PATHWAY	ssc05146	27	97	2.68795112919e-08	1.94876456866e-07	ENSSSCG00000028331|ENSSSCG00000036983|ENSSSCG00000013473|ENSSSCG00000003256|ENSSSCG00000015652|ENSSSCG00000036352|ENSSSCG00000004889|ENSSSCG00000005503|ENSSSCG00000034012|ENSSSCG00000032467|ENSSSCG00000020970|ENSSSCG00000016174|ENSSSCG00000038323|ENSSSCG00000033674|ENSSSCG00000027272|ENSSSCG00000004195|ENSSSCG00000013034|ENSSSCG00000017991|ENSSSCG00000036702|ENSSSCG00000007754|ENSSSCG00000008953|…	http://www.genome.jp/kegg-bin/show_pathway?ssc05146/ssc:100037938%09red/ssc:396979%09red/ssc:100739496%09red/ssc:396781%09red/ssc:100525148%09red/ssc:397244%09red/ssc:100518537%09red/ssc:100519531%09red/ssc:100157641%09red/ssc:397106%09red/ssc:100154994%09red/ssc:397459%09red/ssc:396623%09red/ssc:100627693%09red/ssc:100513412%09red/ssc:100523862%09red/ssc:399541%09red/ssc:396880%09red/ssc:1006282…
Cell adhesion molecules (CAMs)	KEGG PATHWAY	ssc04514	34	152	4.88587359232e-08	3.45586180921e-07	ENSSSCG00000011877|ENSSSCG00000035078|ENSSSCG00000016009|ENSSSCG00000008601|ENSSSCG00000001453|ENSSSCG00000001456|ENSSSCG00000006862|ENSSSCG00000016122|ENSSSCG00000011899|ENSSSCG00000029267|ENSSSCG00000006287|ENSSSCG00000007797|ENSSSCG00000039909|ENSSSCG00000015955|ENSSSCG00000025042|ENSSSCG00000035256|ENSSSCG00000001231|ENSSSCG00000037319|ENSSSCG00000000257|ENSSSCG00000010908|ENSSSCG00000002642|…	http://www.genome.jp/kegg-bin/show_pathway?ssc04514/ssc:100153387%09red/ssc:100521477%09red/ssc:100515322%09red/ssc:100522631%09red/ssc:102161349%09red/ssc:100135040%09red/ssc:445528%09red/ssc:733597%09red/ssc:100135029%09red/ssc:100521592%09red/ssc:397161%09red/ssc:397459%09red/ssc:100624099%09red/ssc:100533201%09red/ssc:100621559%09red/ssc:397269%09red/ssc:397286%09red/ssc:733681%09red/ssc:1006…
Platelet activation	KEGG PATHWAY	ssc04611	30	125	7.90238371169e-08	5.45640780093e-07	ENSSSCG00000030156|ENSSSCG00000013041|ENSSSCG00000034192|ENSSSCG00000026742|ENSSSCG00000026602|ENSSSCG00000021893|ENSSSCG00000028355|ENSSSCG00000023351|ENSSSCG00000022820|ENSSSCG00000005317|ENSSSCG00000006250|ENSSSCG00000028901|ENSSSCG00000008540|ENSSSCG00000003040|ENSSSCG00000011713|ENSSSCG00000027272|ENSSSCG00000013034|ENSSSCG00000017991|ENSSSCG00000002688|ENSSSCG00000039336|ENSSSCG00000007334|…	http://www.genome.jp/kegg-bin/show_pathway?ssc04611/ssc:100514179%09red/ssc:100125540%09red/ssc:100152890%09red/ssc:100626178%09red/ssc:396979%09red/ssc:100154503%09red/ssc:397653%09red/ssc:100517988%09red/ssc:100525326%09red/ssc:397378%09red/ssc:100520687%09red/ssc:414396%09red/ssc:100511843%09red/ssc:100736973%09red/ssc:100525148%09red/ssc:100620246%09red/ssc:100522824%09red/ssc:100157641%09red…
Phospholipase D signaling pathway	KEGG PATHWAY	ssc04072	33	148	8.14567054922e-08	5.49359176575e-07	ENSSSCG00000000130|ENSSSCG00000031513|ENSSSCG00000005012|ENSSSCG00000011423|ENSSSCG00000024960|ENSSSCG00000023351|ENSSSCG00000017912|ENSSSCG00000036983|ENSSSCG00000034506|ENSSSCG00000039841|ENSSSCG00000006539|ENSSSCG00000000699|ENSSSCG00000005641|ENSSSCG00000009134|ENSSSCG00000027272|ENSSSCG00000013034|ENSSSCG00000011750|ENSSSCG00000017991|ENSSSCG00000027443|ENSSSCG00000016912|ENSSSCG00000039336|…	http://www.genome.jp/kegg-bin/show_pathway?ssc04072/ssc:100125540%09red/ssc:100515451%09red/ssc:100515267%09red/ssc:397097%09red/ssc:414900%09red/ssc:396979%09red/ssc:100192436%09red/ssc:100156321%09red/ssc:100520271%09red/ssc:396781%09red/ssc:100525148%09red/ssc:100520687%09red/ssc:397166%09red/ssc:780425%09red/ssc:100621398%09red/ssc:100153921%09red/ssc:100522824%09red/ssc:100157641%09red/ssc:3…
Jak-STAT signaling pathway	KEGG PATHWAY	ssc04630	34	156	8.36858303147e-08	5.51565699801e-07	ENSSSCG00000030088|ENSSSCG00000000136|ENSSSCG00000034469|ENSSSCG00000007817|ENSSSCG00000008437|ENSSSCG00000039633|ENSSSCG00000010974|ENSSSCG00000032936|ENSSSCG00000000396|ENSSSCG00000012397|ENSSSCG00000016832|ENSSSCG00000007816|ENSSSCG00000030906|ENSSSCG00000013648|ENSSSCG00000015652|ENSSSCG00000013766|ENSSSCG00000025795|ENSSSCG00000023909|ENSSSCG00000025537|ENSSSCG00000009997|ENSSSCG00000020970|…	http://www.genome.jp/kegg-bin/show_pathway?ssc04630/ssc:100627648%09red/ssc:100620258%09red/ssc:100620339%09red/ssc:100524518%09red/ssc:100622336%09red/ssc:396979%09red/ssc:100192436%09red/ssc:100155546%09red/ssc:100525654%09red/ssc:397614%09red/ssc:100518723%09red/ssc:396562%09red/ssc:397106%09red/ssc:100171401%09red/ssc:397363%09red/ssc:100626347%09red/ssc:100302367%09red/ssc:399522%09red/ssc:1…
Complement and coagulation cascades	KEGG PATHWAY	ssc04610	24	84	1.03887032462e-07	6.69494209197e-07	ENSSSCG00000024914|ENSSSCG00000000660|ENSSSCG00000001427|ENSSSCG00000006289|ENSSSCG00000001422|ENSSSCG00000033512|ENSSSCG00000028901|ENSSSCG00000035170|ENSSSCG00000038706|ENSSSCG00000032434|ENSSSCG00000009138|ENSSSCG00000028674|ENSSSCG00000026585|ENSSSCG00000000675|ENSSSCG00000016859|ENSSSCG00000007754|ENSSSCG00000029371|ENSSSCG00000024310|ENSSSCG00000015662|ENSSSCG00000025133|ENSSSCG00000015664|…	http://www.genome.jp/kegg-bin/show_pathway?ssc04610/ssc:100626178%09red/ssc:100623585%09red/ssc:100516921%09red/ssc:403166%09red/ssc:100048955%09red/ssc:397459%09red/ssc:397025%09red/ssc:396982%09red/ssc:100518846%09red/ssc:396743%09red/ssc:654289%09red/ssc:445460%09red/ssc:445461%09red/ssc:445467%09red/ssc:445464%09red/ssc:100521017%09red/ssc:100156239%09red/ssc:396943%09red/ssc:397217%09red/ssc…
Sphingolipid signaling pathway	KEGG PATHWAY	ssc04071	28	114	1.40573934322e-07	8.8622697725e-07	ENSSSCG00000031513|ENSSSCG00000034192|ENSSSCG00000000769|ENSSSCG00000021893|ENSSSCG00000006236|ENSSSCG00000036321|ENSSSCG00000003256|ENSSSCG00000017912|ENSSSCG00000006644|ENSSSCG00000003144|ENSSSCG00000034506|ENSSSCG00000033674|ENSSSCG00000027272|ENSSSCG00000006995|ENSSSCG00000011750|ENSSSCG00000017991|ENSSSCG00000028558|ENSSSCG00000039336|ENSSSCG00000013034|ENSSSCG00000017950|ENSSSCG00000040793|…	http://www.genome.jp/kegg-bin/show_pathway?ssc04071/ssc:100153039%09red/ssc:100621675%09red/ssc:414900%09red/ssc:396979%09red/ssc:100144421%09red/ssc:100525187%09red/ssc:100525148%09red/ssc:397166%09red/ssc:494568%09red/ssc:100620340%09red/ssc:100522824%09red/ssc:100157641%09red/ssc:100739349%09red/ssc:100152155%09red/ssc:100512932%09red/ssc:594852%09red/ssc:100518074%09red/ssc:100519446%09red/ss…
Chagas disease (American trypanosomiasis)	KEGG PATHWAY	ssc05142	27	109	2.01842124133e-07	1.24540885103e-06	ENSSSCG00000024771|ENSSSCG00000034192|ENSSSCG00000026592|ENSSSCG00000038706|ENSSSCG00000010548|ENSSSCG00000015652|ENSSSCG00000033512|ENSSSCG00000007030|ENSSSCG00000005503|ENSSSCG00000000799|ENSSSCG00000020970|ENSSSCG00000013473|ENSSSCG00000011436|ENSSSCG00000027272|ENSSSCG00000013034|ENSSSCG00000017991|ENSSSCG00000016479|ENSSSCG00000011251|ENSSSCG00000030888|ENSSSCG00000008953|ENSSSCG00000017705|…	http://www.genome.jp/kegg-bin/show_pathway?ssc05142/ssc:396979%09red/ssc:100144421%09red/ssc:100101471%09red/ssc:595129%09red/ssc:100525148%09red/ssc:100518537%09red/ssc:397106%09red/ssc:100518846%09red/ssc:396621%09red/ssc:396646%09red/ssc:396623%09red/ssc:397007%09red/ssc:100623776%09red/ssc:100127166%09red/ssc:100157641%09red/ssc:399541%09red/ssc:445460%09red/ssc:445461%09red/ssc:100621559%09r…
Rap1 signaling pathway	KEGG PATHWAY	ssc04015	40	214	2.34847050832e-07	1.41886759878e-06	ENSSSCG00000031513|ENSSSCG00000030156|ENSSSCG00000027206|ENSSSCG00000034192|ENSSSCG00000024960|ENSSSCG00000012034|ENSSSCG00000028355|ENSSSCG00000013566|ENSSSCG00000025133|ENSSSCG00000014441|ENSSSCG00000038701|ENSSSCG00000003256|ENSSSCG00000005317|ENSSSCG00000003140|ENSSSCG00000007797|ENSSSCG00000000699|ENSSSCG00000009134|ENSSSCG00000037449|ENSSSCG00000033674|ENSSSCG00000027272|ENSSSCG00000013034|…	http://www.genome.jp/kegg-bin/show_pathway?ssc04015/ssc:100514179%09red/ssc:503661%09red/ssc:100521638%09red/ssc:414396%09red/ssc:100515267%09red/ssc:100621675%09red/ssc:396979%09red/ssc:100144421%09red/ssc:397653%09red/ssc:100153248%09red/ssc:397497%09red/ssc:100302504%09red/ssc:100525148%09red/ssc:397459%09red/ssc:100511843%09red/ssc:397350%09red/ssc:100621398%09red/ssc:396943%09red/ssc:1007369…
NOD-like receptor signaling pathway	KEGG PATHWAY	ssc04621	18	50	2.49616462299e-07	1.47732191973e-06	ENSSSCG00000020970|ENSSSCG00000004154|ENSSSCG00000008953|ENSSSCG00000017705|ENSSSCG00000001701|ENSSSCG00000017723|ENSSSCG00000029367|ENSSSCG00000010548|ENSSSCG00000038073|ENSSSCG00000040811|ENSSSCG00000033238|ENSSSCG00000001867|ENSSSCG00000028711|ENSSSCG00000016954|ENSSSCG00000007030|ENSSSCG00000015037|ENSSSCG00000012203|ENSSSCG00000013940	http://www.genome.jp/kegg-bin/show_pathway?ssc04621/ssc:100125838%09red/ssc:100522011%09red/ssc:100511602%09red/ssc:100622156%09red/ssc:100627238%09red/ssc:397057%09red/ssc:396613%09red/ssc:100152628%09red/ssc:100514823%09red/ssc:397319%09red/ssc:100135662%09red/ssc:100101471%09red/ssc:396742%09red/ssc:396880%09red/ssc:100517796%09red/ssc:100628202%09red/ssc:397422%09red
Salmonella infection	KEGG PATHWAY	ssc05132	23	84	3.59091587008e-07	2.08273120464e-06	ENSSSCG00000033238|ENSSSCG00000021893|ENSSSCG00000033299|ENSSSCG00000028355|ENSSSCG00000008090|ENSSSCG00000011552|ENSSSCG00000015560|ENSSSCG00000036352|ENSSSCG00000013779|ENSSSCG00000005503|ENSSSCG00000020970|ENSSSCG00000016185|ENSSSCG00000040811|ENSSSCG00000028711|ENSSSCG00000015335|ENSSSCG00000011251|ENSSSCG00000015037|ENSSSCG00000039656|ENSSSCG00000008953|ENSSSCG00000014369|ENSSSCG00000007585|…	http://www.genome.jp/kegg-bin/show_pathway?ssc05132/ssc:100037938%09red/ssc:100522011%09red/ssc:414396%09red/ssc:100153175%09red/ssc:100155875%09red/ssc:397094%09red/ssc:397653%09red/ssc:100144504%09red/ssc:397319%09red/ssc:396646%09red/ssc:100627693%09red/ssc:399541%09red/ssc:100515528%09red/ssc:396880%09red/ssc:100628202%09red/ssc:100154518%09red/ssc:397057%09red/ssc:100523985%09red/ssc:1001749…
Malaria	KEGG PATHWAY	ssc05144	18	52	4.00802491551e-07	2.27907299117e-06	ENSSSCG00000020970|ENSSSCG00000023746|ENSSSCG00000015652|ENSSSCG00000017723|ENSSSCG00000035078|ENSSSCG00000008601|ENSSSCG00000004012|ENSSSCG00000025133|ENSSSCG00000007797|ENSSSCG00000011436|ENSSSCG00000009002|ENSSSCG00000016479|ENSSSCG00000011251|ENSSSCG00000006862|ENSSSCG00000015037|ENSSSCG00000005503|ENSSSCG00000003017|ENSSSCG00000008953	http://www.genome.jp/kegg-bin/show_pathway?ssc05144/ssc:397422%09red/ssc:733681%09red/ssc:100153940%09red/ssc:397395%09red/ssc:399541%09red/ssc:397057%09red/ssc:397007%09red/ssc:397106%09red/ssc:397078%09red/ssc:100519770%09red/ssc:396925%09red/ssc:396646%09red/ssc:396623%09red/ssc:396880%09red/ssc:100621559%09red/ssc:100628202%09red/ssc:100627964%09red/ssc:396943%09red
Inflammatory bowel disease (IBD)	KEGG PATHWAY	ssc05321	20	65	4.42262914277e-07	2.4664662527e-06	ENSSSCG00000020970|ENSSSCG00000008090|ENSSSCG00000038073|ENSSSCG00000005503|ENSSSCG00000007816|ENSSSCG00000007817|ENSSSCG00000015652|ENSSSCG00000040435|ENSSSCG00000001453|ENSSSCG00000001469|ENSSSCG00000009002|ENSSSCG00000001456|ENSSSCG00000013894|ENSSSCG00000004505|ENSSSCG00000016479|ENSSSCG00000001470|ENSSSCG00000015037|ENSSSCG00000033520|ENSSSCG00000003017|ENSSSCG00000012397	http://www.genome.jp/kegg-bin/show_pathway?ssc05321/ssc:100271900%09red/ssc:445528%09red/ssc:100153387%09red/ssc:397156%09red/ssc:100518723%09red/ssc:399541%09red/ssc:397057%09red/ssc:397094%09red/ssc:100135050%09red/ssc:397106%09red/ssc:100135040%09red/ssc:397078%09red/ssc:396623%09red/ssc:100155546%09red/ssc:100125838%09red/ssc:100155304%09red/ssc:100621559%09red/ssc:100628202%09red/ssc:1006276…
Focal adhesion	KEGG PATHWAY	ssc04510	37	196	5.29616190282e-07	2.89789990909e-06	ENSSSCG00000016174|ENSSSCG00000024960|ENSSSCG00000000025|ENSSSCG00000016009|ENSSSCG00000007680|ENSSSCG00000021893|ENSSSCG00000033299|ENSSSCG00000028355|ENSSSCG00000013566|ENSSSCG00000025028|ENSSSCG00000003256|ENSSSCG00000005317|ENSSSCG00000007585|ENSSSCG00000016461|ENSSSCG00000039841|ENSSSCG00000006539|ENSSSCG00000015955|ENSSSCG00000005494|ENSSSCG00000009134|ENSSSCG00000038323|ENSSSCG00000000257|…	http://www.genome.jp/kegg-bin/show_pathway?ssc04510/ssc:100521477%09red/ssc:414396%09red/ssc:100515267%09red/ssc:100621675%09red/ssc:396979%09red/ssc:100154503%09red/ssc:100192436%09red/ssc:100156321%09red/ssc:100517053%09red/ssc:100520379%09red/ssc:397378%09red/ssc:100739496%09red/ssc:100153940%09red/ssc:100519821%09red/ssc:100037300%09red/ssc:397350%09red/ssc:100736973%09red/ssc:100513412%09red…
Toxoplasmosis	KEGG PATHWAY	ssc05145	26	109	6.24184314096e-07	3.35210094607e-06	ENSSSCG00000035078|ENSSSCG00000001453|ENSSSCG00000001470|ENSSSCG00000025028|ENSSSCG00000024344|ENSSSCG00000013648|ENSSSCG00000010548|ENSSSCG00000015652|ENSSSCG00000010404|ENSSSCG00000007030|ENSSSCG00000015955|ENSSSCG00000034012|ENSSSCG00000000799|ENSSSCG00000027272|ENSSSCG00000017991|ENSSSCG00000001469|ENSSSCG00000011251|ENSSSCG00000005503|ENSSSCG00000034192|ENSSSCG00000005710|ENSSSCG00000003017|…	http://www.genome.jp/kegg-bin/show_pathway?ssc05145/ssc:100153387%09red/ssc:414371%09red/ssc:396979%09red/ssc:100144421%09red/ssc:100101471%09red/ssc:100135040%09red/ssc:100739496%09red/ssc:100156205%09red/ssc:445528%09red/ssc:397395%09red/ssc:100525654%09red/ssc:397106%09red/ssc:100037300%09red/ssc:397244%09red/ssc:396646%09red/ssc:396623%09red/ssc:100125555%09red/ssc:100127166%09red/ssc:399541%…
T cell receptor signaling pathway	KEGG PATHWAY	ssc04660	26	110	7.24010649906e-07	3.8175106995e-06	ENSSSCG00000031513|ENSSSCG00000022486|ENSSSCG00000025092|ENSSSCG00000025691|ENSSSCG00000010548|ENSSSCG00000015652|ENSSSCG00000015115|ENSSSCG00000025537|ENSSSCG00000040183|ENSSSCG00000007030|ENSSSCG00000016122|ENSSSCG00000020705|ENSSSCG00000025042|ENSSSCG00000037319|ENSSSCG00000010908|ENSSSCG00000027272|ENSSSCG00000017991|ENSSSCG00000038003|ENSSSCG00000013553|ENSSSCG00000028561|ENSSSCG00000001703|…	http://www.genome.jp/kegg-bin/show_pathway?ssc04660/ssc:100153830%09red/ssc:396979%09red/ssc:100522631%09red/ssc:100192436%09red/ssc:100101471%09red/ssc:733597%09red/ssc:100519821%09red/ssc:397106%09red/ssc:100144492%09red/ssc:397286%09red/ssc:100511843%09red/ssc:100125346%09red/ssc:404277%09red/ssc:100153486%09red/ssc:100739349%09red/ssc:100621559%09red/ssc:100135662%09red/ssc:100621690%09red/ss…
MAPK signaling pathway	KEGG PATHWAY	ssc04010	43	257	1.18106750848e-06	6.11624245463e-06	ENSSSCG00000002962|ENSSSCG00000031513|ENSSSCG00000017271|ENSSSCG00000010580|ENSSSCG00000028331|ENSSSCG00000002960|ENSSSCG00000033299|ENSSSCG00000017918|ENSSSCG00000008090|ENSSSCG00000003256|ENSSSCG00000003558|ENSSSCG00000010548|ENSSSCG00000014146|ENSSSCG00000030820|ENSSSCG00000007030|ENSSSCG00000020705|ENSSSCG00000034012|ENSSSCG00000009134|ENSSSCG00000013269|ENSSSCG00000014852|ENSSSCG00000023351|…	http://www.genome.jp/kegg-bin/show_pathway?ssc04010/ssc:100037938%09red/ssc:100517574%09red/ssc:397094%09red/ssc:100621675%09red/ssc:100192436%09red/ssc:100521141%09red/ssc:100153248%09red/ssc:100101471%09red/ssc:397497%09red/ssc:397078%09red/ssc:100302504%09red/ssc:100520687%09red/ssc:396617%09red/ssc:397244%09red/ssc:100621398%09red/ssc:100622609%09red/ssc:100523972%09red/ssc:100624078%09red/ss…
TNF signaling pathway	KEGG PATHWAY	ssc04668	26	114	1.28868044882e-06	6.55644438874e-06	ENSSSCG00000002716|ENSSSCG00000001009|ENSSSCG00000036321|ENSSSCG00000037449|ENSSSCG00000010548|ENSSSCG00000005524|ENSSSCG00000022208|ENSSSCG00000007030|ENSSSCG00000020705|ENSSSCG00000034012|ENSSSCG00000020970|ENSSSCG00000004154|ENSSSCG00000028806|ENSSSCG00000012203|ENSSSCG00000027272|ENSSSCG00000017991|ENSSSCG00000007436|ENSSSCG00000002039|ENSSSCG00000030888|ENSSSCG00000001430|ENSSSCG00000017705|…	http://www.genome.jp/kegg-bin/show_pathway?ssc04668/ssc:396979%09red/ssc:595129%09red/ssc:100624444%09red/ssc:100101471%09red/ssc:100125838%09red/ssc:100524751%09red/ssc:100037306%09red/ssc:397244%09red/ssc:100622156%09red/ssc:397471%09red/ssc:100517796%09red/ssc:100624078%09red/ssc:100626270%09red/ssc:100620340%09red/ssc:654325%09red/ssc:396925%09red/ssc:100144516%09red/ssc:100135662%09red/ssc:1…
Amino sugar and nucleotide sugar metabolism	KEGG PATHWAY	ssc00520	17	52	1.60140929874e-06	8.00704649368e-06	ENSSSCG00000020677|ENSSSCG00000008057|ENSSSCG00000014048|ENSSSCG00000040003|ENSSSCG00000014073|ENSSSCG00000008773|ENSSSCG00000008143|ENSSSCG00000010253|ENSSSCG00000008368|ENSSSCG00000030150|ENSSSCG00000001927|ENSSSCG00000006793|ENSSSCG00000008316|ENSSSCG00000022292|ENSSSCG00000010969|ENSSSCG00000014012|ENSSSCG00000012792	http://www.genome.jp/kegg-bin/show_pathway?ssc00520/ssc:100523729%09red/ssc:397141%09red/ssc:100513145%09red/ssc:100627727%09red/ssc:100518539%09red/ssc:100142664%09red/ssc:100622386%09red/ssc:396934%09red/ssc:100522855%09red/ssc:100522261%09red/ssc:397040%09red/ssc:100623908%09red/ssc:100156649%09red/ssc:100518775%09red/ssc:396958%09red/ssc:100152344%09red/ssc:100621421%09red
Glycolysis / Gluconeogenesis	KEGG PATHWAY	ssc00010	18	62	3.27204592429e-06	1.6082937594e-05	ENSSSCG00000031174|ENSSSCG00000028501|ENSSSCG00000005361|ENSSSCG00000038300|ENSSSCG00000002009|ENSSSCG00000000576|ENSSSCG00000010517|ENSSSCG00000010253|ENSSSCG00000028197|ENSSSCG00000008773|ENSSSCG00000001925|ENSSSCG00000015443|ENSSSCG00000018041|ENSSSCG00000011158|ENSSSCG00000014048|ENSSSCG00000029256|ENSSSCG00000022343|ENSSSCG00000021129	http://www.genome.jp/kegg-bin/show_pathway?ssc00010/ssc:100739347%09red/ssc:397038%09red/ssc:100512013%09red/ssc:100525303%09red/ssc:100621540%09red/ssc:100154776%09red/ssc:100522855%09red/ssc:100623786%09red/ssc:100157750%09red/ssc:397129%09red/ssc:396924%09red/ssc:733601%09red/ssc:100156278%09red/ssc:100522261%09red/ssc:403165%09red/ssc:100152344%09red/ssc:100621757%09red
Bacterial invasion of epithelial cells	KEGG PATHWAY	ssc05100	20	76	3.39876205041e-06	1.64273499103e-05	ENSSSCG00000011884|ENSSSCG00000016185|ENSSSCG00000016174|ENSSSCG00000016370|ENSSSCG00000011552|ENSSSCG00000007334|ENSSSCG00000039656|ENSSSCG00000015560|ENSSSCG00000027272|ENSSSCG00000015115|ENSSSCG00000017991|ENSSSCG00000009821|ENSSSCG00000022486|ENSSSCG00000016656|ENSSSCG00000007625|ENSSSCG00000039841|ENSSSCG00000006539|ENSSSCG00000007585|ENSSSCG00000028355|ENSSSCG00000005641	http://www.genome.jp/kegg-bin/show_pathway?ssc05100/ssc:100522109%09red/ssc:397620%09red/ssc:396851%09red/ssc:100174965%09red/ssc:100510936%09red/ssc:414396%09red/ssc:100153175%09red/ssc:100155875%09red/ssc:100521992%09red/ssc:396979%09red/ssc:100518854%09red/ssc:100154503%09red/ssc:100174964%09red/ssc:100144504%09red/ssc:100621690%09red/ssc:397653%09red/ssc:100156321%09red/ssc:100153921%09red/ss…
Fanconi anemia pathway	KEGG PATHWAY	ssc03460	17	56	3.69320224662e-06	1.75578467462e-05	ENSSSCG00000033654|ENSSSCG00000022149|ENSSSCG00000001837|ENSSSCG00000003820|ENSSSCG00000003583|ENSSSCG00000029039|ENSSSCG00000017571|ENSSSCG00000011563|ENSSSCG00000012130|ENSSSCG00000004766|ENSSSCG00000040905|ENSSSCG00000008022|ENSSSCG00000037304|ENSSSCG00000021384|ENSSSCG00000010923|ENSSSCG00000007881|ENSSSCG00000005000	http://www.genome.jp/kegg-bin/show_pathway?ssc03460/ssc:100525658%09red/ssc:100518832%09red/ssc:100156260%09red/ssc:100155917%09red/ssc:100514221%09red/ssc:100522343%09red/ssc:100141309%09red/ssc:100516427%09red/ssc:100153762%09red/ssc:100525359%09red/ssc:100516510%09red/ssc:100621643%09red/ssc:102158362%09red/ssc:100499567%09red/ssc:100156438%09red/ssc:100523071%09red/ssc:100514295%09red
Pentose phosphate pathway	KEGG PATHWAY	ssc00030	12	27	4.48931091361e-06	2.07306810671e-05	ENSSSCG00000031174|ENSSSCG00000038300|ENSSSCG00000012847|ENSSSCG00000025108|ENSSSCG00000008773|ENSSSCG00000021129|ENSSSCG00000021408|ENSSSCG00000003402|ENSSSCG00000013878|ENSSSCG00000000599|ENSSSCG00000011158|ENSSSCG00000028197	http://www.genome.jp/kegg-bin/show_pathway?ssc00030/ssc:100514210%09red/ssc:397038%09red/ssc:100512013%09red/ssc:100153841%09red/ssc:100127150%09red/ssc:100622986%09red/ssc:733601%09red/ssc:100522261%09red/ssc:397546%09red/ssc:100517636%09red/ssc:100621757%09red
Legionellosis	KEGG PATHWAY	ssc05134	17	57	4.50356174905e-06	2.07306810671e-05	ENSSSCG00000020970|ENSSSCG00000008953|ENSSSCG00000005503|ENSSSCG00000010580|ENSSSCG00000014369|ENSSSCG00000040811|ENSSSCG00000033238|ENSSSCG00000025133|ENSSSCG00000028711|ENSSSCG00000009002|ENSSSCG00000000884|ENSSSCG00000008359|ENSSSCG00000011251|ENSSSCG00000015037|ENSSSCG00000016077|ENSSSCG00000034012|ENSSSCG00000007754	http://www.genome.jp/kegg-bin/show_pathway?ssc05134/ssc:100513283%09red/ssc:492279%09red/ssc:100037938%09red/ssc:100522011%09red/ssc:399541%09red/ssc:397057%09red/ssc:100153829%09red/ssc:397459%09red/ssc:595116%09red/ssc:397319%09red/ssc:396646%09red/ssc:396623%09red/ssc:396880%09red/ssc:397244%09red/ssc:100628202%09red/ssc:396943%09red
Pyrimidine metabolism	KEGG PATHWAY	ssc00240	23	102	6.05858092202e-06	2.74529448029e-05	ENSSSCG00000026055|ENSSSCG00000038130|ENSSSCG00000033051|ENSSSCG00000012997|ENSSSCG00000003216|ENSSSCG00000008942|ENSSSCG00000032141|ENSSSCG00000006878|ENSSSCG00000028978|ENSSSCG00000038348|ENSSSCG00000031741|ENSSSCG00000005008|ENSSSCG00000010497|ENSSSCG00000027506|ENSSSCG00000003973|ENSSSCG00000002135|ENSSSCG00000040678|ENSSSCG00000030388|ENSSSCG00000021259|ENSSSCG00000005717|ENSSSCG00000001493|…	http://www.genome.jp/kegg-bin/show_pathway?ssc00240/ssc:100626052%09red/ssc:100156829%09red/ssc:100513971%09red/ssc:100525976%09red/ssc:100157576%09red/ssc:100621123%09red/ssc:100517354%09red/ssc:100627477%09red/ssc:397109%09red/ssc:100625277%09red/ssc:100316853%09red/ssc:100620107%09red/ssc:100525752%09red/ssc:100515954%09red/ssc:102166900%09red/ssc:100157138%09red/ssc:100521651%09red/ssc:100142…
Purine metabolism	KEGG PATHWAY	ssc00230	33	187	7.45577665505e-06	3.32642343072e-05	ENSSSCG00000026055|ENSSSCG00000013388|ENSSSCG00000010874|ENSSSCG00000038130|ENSSSCG00000013990|ENSSSCG00000031901|ENSSSCG00000011113|ENSSSCG00000033051|ENSSSCG00000012997|ENSSSCG00000003216|ENSSSCG00000008942|ENSSSCG00000031741|ENSSSCG00000031125|ENSSSCG00000001493|ENSSSCG00000038348|ENSSSCG00000034896|ENSSSCG00000004193|ENSSSCG00000005008|ENSSSCG00000010497|ENSSSCG00000027506|ENSSSCG00000008902|…	http://www.genome.jp/kegg-bin/show_pathway?ssc00230/ssc:100626052%09red/ssc:100626559%09red/ssc:100157006%09red/ssc:100156829%09red/ssc:100513971%09red/ssc:100157576%09red/ssc:100522503%09red/ssc:100521281%09red/ssc:100517354%09red/ssc:100156262%09red/ssc:100512698%09red/ssc:100037271%09red/ssc:100316853%09red/ssc:100620107%09red/ssc:100525752%09red/ssc:100627477%09red/ssc:397351%09red/ssc:100620…
AGE-RAGE signaling pathway in diabetic complications	KEGG PATHWAY	ssc04933	23	104	7.97291829044e-06	3.47121485301e-05	ENSSSCG00000031513|ENSSSCG00000032936|ENSSSCG00000025092|ENSSSCG00000036246|ENSSSCG00000008090|ENSSSCG00000003144|ENSSSCG00000040183|ENSSSCG00000023503|ENSSSCG00000034012|ENSSSCG00000020970|ENSSSCG00000016174|ENSSSCG00000012229|ENSSSCG00000027272|ENSSSCG00000013034|ENSSSCG00000017991|ENSSSCG00000002688|ENSSSCG00000008953|ENSSSCG00000017723|ENSSSCG00000003017|ENSSSCG00000004505|ENSSSCG00000006862|…	http://www.genome.jp/kegg-bin/show_pathway?ssc04933/ssc:100525148%09red/ssc:397244%09red/ssc:397620%09red/ssc:396851%09red/ssc:100518663%09red/ssc:100157641%09red/ssc:100739349%09red/ssc:397422%09red/ssc:100157844%09red/ssc:397094%09red/ssc:397108%09red/ssc:397078%09red/ssc:396979%09red/ssc:100739822%09red/ssc:396925%09red/ssc:396633%09red/ssc:100155304%09red/ssc:396880%09red/ssc:100622955%09red/…
Galactose metabolism	KEGG PATHWAY	ssc00052	12	29	8.01970328108e-06	3.47121485301e-05	ENSSSCG00000017156|ENSSSCG00000038423|ENSSSCG00000035454|ENSSSCG00000008773|ENSSSCG00000010253|ENSSSCG00000008368|ENSSSCG00000021129|ENSSSCG00000040608|ENSSSCG00000010969|ENSSSCG00000011158|ENSSSCG00000014048|ENSSSCG00000028197	http://www.genome.jp/kegg-bin/show_pathway?ssc00052/ssc:396816%09red/ssc:100415928%09red/ssc:397040%09red/ssc:100522855%09red/ssc:733601%09red/ssc:100522261%09red/ssc:100526132%09red/ssc:100623908%09red/ssc:100511655%09red/ssc:100152344%09red/ssc:100621757%09red
Non-small cell lung cancer	KEGG PATHWAY	ssc05223	16	56	1.33966432471e-05	5.71327432596e-05	ENSSSCG00000009134|ENSSSCG00000031513|ENSSSCG00000003256|ENSSSCG00000033674|ENSSSCG00000027272|ENSSSCG00000008533|ENSSSCG00000017991|ENSSSCG00000002688|ENSSSCG00000007268|ENSSSCG00000040183|ENSSSCG00000025092|ENSSSCG00000017206|ENSSSCG00000032710|ENSSSCG00000017950|ENSSSCG00000032477|ENSSSCG00000031970	http://www.genome.jp/kegg-bin/show_pathway?ssc05223/ssc:100518074%09red/ssc:100518423%09red/ssc:100521638%09red/ssc:100518663%09red/ssc:397083%09red/ssc:100739349%09red/ssc:100153846%09red/ssc:396979%09red/ssc:100192436%09red/ssc:100144492%09red/ssc:397276%09red/ssc:100154407%09red/ssc:396851%09red
Chronic myeloid leukemia	KEGG PATHWAY	ssc05220	18	71	1.58761589996e-05	6.57726587126e-05	ENSSSCG00000031513|ENSSSCG00000003613|ENSSSCG00000025092|ENSSSCG00000006539|ENSSSCG00000010548|ENSSSCG00000003017|ENSSSCG00000027272|ENSSSCG00000015115|ENSSSCG00000017991|ENSSSCG00000007268|ENSSSCG00000040183|ENSSSCG00000007030|ENSSSCG00000039841|ENSSSCG00000022486|ENSSSCG00000017206|ENSSSCG00000032710|ENSSSCG00000017950|ENSSSCG00000032477	http://www.genome.jp/kegg-bin/show_pathway?ssc05220/ssc:100153846%09red/ssc:100621690%09red/ssc:100622482%09red/ssc:100739349%09red/ssc:397078%09red/ssc:396979%09red/ssc:100518854%09red/ssc:397276%09red/ssc:100192436%09red/ssc:100144492%09red/ssc:100135662%09red/ssc:100101471%09red/ssc:100156321%09red/ssc:100154407%09red/ssc:396851%09red
p53 signaling pathway	KEGG PATHWAY	ssc04115	18	71	1.58761589996e-05	6.57726587126e-05	ENSSSCG00000000002|ENSSSCG00000029438|ENSSSCG00000012307|ENSSSCG00000010214|ENSSSCG00000034864|ENSSSCG00000031741|ENSSSCG00000029326|ENSSSCG00000034012|ENSSSCG00000003144|ENSSSCG00000000769|ENSSSCG00000004588|ENSSSCG00000040183|ENSSSCG00000000884|ENSSSCG00000029304|ENSSSCG00000015215|ENSSSCG00000006095|ENSSSCG00000017950|ENSSSCG00000025092	http://www.genome.jp/kegg-bin/show_pathway?ssc04115/ssc:100513283%09red/ssc:100511709%09red/ssc:100520739%09red/ssc:100316853%09red/ssc:100155762%09red/ssc:100135668%09red/ssc:100512048%09red/ssc:100192447%09red/ssc:397244%09red/ssc:100620966%09red/ssc:100620912%09red/ssc:397662%09red/ssc:100144492%09red/ssc:397276%09red/ssc:100515638%09red/ssc:594852%09red/ssc:396633%09red
Carbon metabolism	KEGG PATHWAY	ssc01200	23	110	1.74537016299e-05	7.12897672208e-05	ENSSSCG00000031174|ENSSSCG00000021408|ENSSSCG00000011158|ENSSSCG00000025108|ENSSSCG00000012847|ENSSSCG00000004049|ENSSSCG00000001925|ENSSSCG00000015443|ENSSSCG00000009870|ENSSSCG00000022343|ENSSSCG00000014048|ENSSSCG00000038300|ENSSSCG00000016159|ENSSSCG00000028197|ENSSSCG00000010368|ENSSSCG00000023264|ENSSSCG00000010517|ENSSSCG00000004522|ENSSSCG00000010253|ENSSSCG00000021129|ENSSSCG00000003402|…	http://www.genome.jp/kegg-bin/show_pathway?ssc01200/ssc:100514210%09red/ssc:100157162%09red/ssc:100144529%09red/ssc:100127150%09red/ssc:100522855%09red/ssc:100154365%09red/ssc:100623786%09red/ssc:100152344%09red/ssc:100152303%09red/ssc:100524659%09red/ssc:100154776%09red/ssc:733601%09red/ssc:397129%09red/ssc:100517636%09red/ssc:100622986%09red/ssc:397038%09red/ssc:102166364%09red/ssc:100157750%09…
Allograft rejection	KEGG PATHWAY	ssc05330	13	38	1.788576193e-05	7.16610274294e-05	ENSSSCG00000011899|ENSSSCG00000035078|ENSSSCG00000037682|ENSSSCG00000015652|ENSSSCG00000028561|ENSSSCG00000036983|ENSSSCG00000001453|ENSSSCG00000001469|ENSSSCG00000001231|ENSSSCG00000001456|ENSSSCG00000016479|ENSSSCG00000001470|ENSSSCG00000011877	http://www.genome.jp/kegg-bin/show_pathway?ssc05330/ssc:445528%09red/ssc:100153387%09red/ssc:396781%09red/ssc:100135029%09red/ssc:397395%09red/ssc:397161%09red/ssc:397106%09red/ssc:100621559%09red/ssc:100515419%09red/ssc:100626428%09red/ssc:100135040%09red/ssc:397441%09red/ssc:100135050%09red
FoxO signaling pathway	KEGG PATHWAY	ssc04068	26	135	1.80388103529e-05	7.16610274294e-05	ENSSSCG00000031513|ENSSSCG00000003928|ENSSSCG00000004588|ENSSSCG00000002009|ENSSSCG00000013566|ENSSSCG00000017936|ENSSSCG00000016832|ENSSSCG00000000185|ENSSSCG00000010548|ENSSSCG00000015652|ENSSSCG00000005981|ENSSSCG00000007030|ENSSSCG00000020970|ENSSSCG00000009134|ENSSSCG00000012307|ENSSSCG00000000107|ENSSSCG00000027272|ENSSSCG00000017991|ENSSSCG00000006206|ENSSSCG00000029326|ENSSSCG00000021443|…	http://www.genome.jp/kegg-bin/show_pathway?ssc04068/ssc:100462752%09red/ssc:396979%09red/ssc:100192436%09red/ssc:100101471%09red/ssc:403165%09red/ssc:100515638%09red/ssc:100523244%09red/ssc:100271930%09red/ssc:397106%09red/ssc:397350%09red/ssc:414426%09red/ssc:397083%09red/ssc:100739349%09red/ssc:100521447%09red/ssc:100135662%09red/ssc:100628202%09red/ssc:100135668%09red/ssc:100625739%09red/ssc:1…
Autoimmune thyroid disease	KEGG PATHWAY	ssc05320	15	51	1.85841656739e-05	7.28298384518e-05	ENSSSCG00000036983|ENSSSCG00000011899|ENSSSCG00000035078|ENSSSCG00000037682|ENSSSCG00000015652|ENSSSCG00000028561|ENSSSCG00000031771|ENSSSCG00000001453|ENSSSCG00000001469|ENSSSCG00000001231|ENSSSCG00000001456|ENSSSCG00000016479|ENSSSCG00000016122|ENSSSCG00000001470|ENSSSCG00000011877	http://www.genome.jp/kegg-bin/show_pathway?ssc05320/ssc:445528%09red/ssc:100153387%09red/ssc:396781%09red/ssc:100135029%09red/ssc:397395%09red/ssc:397161%09red/ssc:397106%09red/ssc:100621559%09red/ssc:100515419%09red/ssc:100626428%09red/ssc:100135040%09red/ssc:397560%09red/ssc:397441%09red/ssc:397286%09red/ssc:100135050%09red
Glioma	KEGG PATHWAY	ssc05214	17	65	1.92794697384e-05	7.45472829884e-05	ENSSSCG00000009134|ENSSSCG00000031513|ENSSSCG00000003256|ENSSSCG00000033674|ENSSSCG00000027272|ENSSSCG00000017991|ENSSSCG00000002688|ENSSSCG00000007268|ENSSSCG00000040183|ENSSSCG00000025092|ENSSSCG00000039841|ENSSSCG00000006539|ENSSSCG00000017206|ENSSSCG00000032710|ENSSSCG00000017950|ENSSSCG00000032477|ENSSSCG00000013566	http://www.genome.jp/kegg-bin/show_pathway?ssc05214/ssc:100518074%09red/ssc:100153846%09red/ssc:100518663%09red/ssc:397083%09red/ssc:100739349%09red/ssc:396979%09red/ssc:100192436%09red/ssc:100144492%09red/ssc:397350%09red/ssc:397276%09red/ssc:100156321%09red/ssc:100154407%09red/ssc:396851%09red
Fc epsilon RI signaling pathway	KEGG PATHWAY	ssc04664	17	66	2.27769904287e-05	8.69122003201e-05	ENSSSCG00000016298|ENSSSCG00000023351|ENSSSCG00000031513|ENSSSCG00000034506|ENSSSCG00000006357|ENSSSCG00000017006|ENSSSCG00000027272|ENSSSCG00000036983|ENSSSCG00000009589|ENSSSCG00000017991|ENSSSCG00000002688|ENSSSCG00000026742|ENSSSCG00000021944|ENSSSCG00000017206|ENSSSCG00000006250|ENSSSCG00000032477|ENSSSCG00000013553	http://www.genome.jp/kegg-bin/show_pathway?ssc04664/ssc:100125540%09red/ssc:397406%09red/ssc:100520687%09red/ssc:100518663%09red/ssc:100152890%09red/ssc:100519821%09red/ssc:397166%09red/ssc:100739349%09red/ssc:100621675%09red/ssc:396979%09red/ssc:100192436%09red/ssc:100517988%09red/ssc:100526019%09red/ssc:396781%09red/ssc:100511843%09red/ssc:396851%09red
Antigen processing and presentation	KEGG PATHWAY	ssc04612	17	67	2.68272467197e-05	0.000101037682451	ENSSSCG00000004700|ENSSSCG00000000642|ENSSSCG00000001231|ENSSSCG00000037682|ENSSSCG00000010948|ENSSSCG00000001701|ENSSSCG00000002452|ENSSSCG00000013901|ENSSSCG00000025618|ENSSSCG00000001453|ENSSSCG00000001469|ENSSSCG00000023666|ENSSSCG00000001456|ENSSSCG00000014020|ENSSSCG00000016479|ENSSSCG00000001470|ENSSSCG00000007901	http://www.genome.jp/kegg-bin/show_pathway?ssc04612/ssc:100515919%09red/ssc:100037961%09red/ssc:100153387%09red/ssc:100135029%09red/ssc:100624181%09red/ssc:733649%09red/ssc:100622915%09red/ssc:100519184%09red/ssc:100135040%09red/ssc:100154477%09red/ssc:445528%09red/ssc:396742%09red/ssc:100174943%09red/ssc:100621559%09red/ssc:100156204%09red/ssc:100626428%09red/ssc:100135050%09red
Cytosolic DNA-sensing pathway	KEGG PATHWAY	ssc04623	16	61	3.2585894993e-05	0.000121152686512	ENSSSCG00000020970|ENSSSCG00000031103|ENSSSCG00000006543|ENSSSCG00000017705|ENSSSCG00000010548|ENSSSCG00000040811|ENSSSCG00000012853|ENSSSCG00000015644|ENSSSCG00000033238|ENSSSCG00000001009|ENSSSCG00000028711|ENSSSCG00000007030|ENSSSCG00000009310|ENSSSCG00000007508|ENSSSCG00000015037|ENSSSCG00000021383	http://www.genome.jp/kegg-bin/show_pathway?ssc04623/ssc:100125828%09red/ssc:396613%09red/ssc:100522011%09red/ssc:100037289%09red/ssc:100524751%09red/ssc:397057%09red/ssc:100144524%09red/ssc:100516408%09red/ssc:100627477%09red/ssc:397319%09red/ssc:100135662%09red/ssc:100101471%09red/ssc:100628202%09red/ssc:100523784%09red/ssc:100519508%09red
EGFR tyrosine kinase inhibitor resistance	KEGG PATHWAY	ssc01521	19	84	3.64365690631e-05	0.000130194140954	ENSSSCG00000020970|ENSSSCG00000009134|ENSSSCG00000031513|ENSSSCG00000007334|ENSSSCG00000003256|ENSSSCG00000015839|ENSSSCG00000033674|ENSSSCG00000027272|ENSSSCG00000027628|ENSSSCG00000032477|ENSSSCG00000017991|ENSSSCG00000003144|ENSSSCG00000024960|ENSSSCG00000002688|ENSSSCG00000039841|ENSSSCG00000006539|ENSSSCG00000017206|ENSSSCG00000038466|ENSSSCG00000013566	http://www.genome.jp/kegg-bin/show_pathway?ssc01521/ssc:100518074%09red/ssc:100628202%09red/ssc:100518663%09red/ssc:397083%09red/ssc:100739349%09red/ssc:100515267%09red/ssc:396979%09red/ssc:100620584%09red/ssc:100154503%09red/ssc:100192436%09red/ssc:396633%09red/ssc:397350%09red/ssc:100156321%09red/ssc:100101924%09red/ssc:399522%09red/ssc:396851%09red
Small cell lung cancer	KEGG PATHWAY	ssc05222	19	84	3.64365690631e-05	0.000130194140954	ENSSSCG00000025028|ENSSSCG00000007268|ENSSSCG00000000884|ENSSSCG00000025092|ENSSSCG00000016174|ENSSSCG00000005710|ENSSSCG00000010548|ENSSSCG00000027272|ENSSSCG00000021161|ENSSSCG00000017991|ENSSSCG00000016887|ENSSSCG00000040183|ENSSSCG00000005511|ENSSSCG00000007030|ENSSSCG00000006095|ENSSSCG00000015955|ENSSSCG00000017950|ENSSSCG00000017578|ENSSSCG00000032710	http://www.genome.jp/kegg-bin/show_pathway?ssc05222/ssc:397620%09red/ssc:100513283%09red/ssc:100153846%09red/ssc:100512048%09red/ssc:100158200%09red/ssc:100624444%09red/ssc:100520933%09red/ssc:100037300%09red/ssc:396979%09red/ssc:397276%09red/ssc:100144492%09red/ssc:100135662%09red/ssc:100101471%09red/ssc:100739496%09red/ssc:100517053%09red/ssc:397483%09red/ssc:100154407%09red/ssc:396851%09red
Graft-versus-host disease	KEGG PATHWAY	ssc05332	12	35	3.67351684434e-05	0.000130194140954	ENSSSCG00000020970|ENSSSCG00000008090|ENSSSCG00000011899|ENSSSCG00000001231|ENSSSCG00000037682|ENSSSCG00000028561|ENSSSCG00000001453|ENSSSCG00000001469|ENSSSCG00000001456|ENSSSCG00000016479|ENSSSCG00000001470|ENSSSCG00000011877	http://www.genome.jp/kegg-bin/show_pathway?ssc05332/ssc:445528%09red/ssc:100153387%09red/ssc:100135029%09red/ssc:397161%09red/ssc:397094%09red/ssc:100621559%09red/ssc:100515419%09red/ssc:397441%09red/ssc:100135040%09red/ssc:100628202%09red/ssc:100626428%09red/ssc:100135050%09red
Insulin signaling pathway	KEGG PATHWAY	ssc04910	25	133	3.6813515718e-05	0.000130194140954	ENSSSCG00000038466|ENSSSCG00000031513|ENSSSCG00000013388|ENSSSCG00000022486|ENSSSCG00000002009|ENSSSCG00000039354|ENSSSCG00000000185|ENSSSCG00000015115|ENSSSCG00000007030|ENSSSCG00000039841|ENSSSCG00000006539|ENSSSCG00000014048|ENSSSCG00000031174|ENSSSCG00000005024|ENSSSCG00000027272|ENSSSCG00000017991|ENSSSCG00000003898|ENSSSCG00000007530|ENSSSCG00000022815|ENSSSCG00000008540|ENSSSCG00000010253|…	http://www.genome.jp/kegg-bin/show_pathway?ssc04910/ssc:100522855%09red/ssc:396979%09red/ssc:100192436%09red/ssc:100101471%09red/ssc:403165%09red/ssc:100156321%09red/ssc:100152344%09red/ssc:397378%09red/ssc:414426%09red/ssc:100739349%09red/ssc:397583%09red/ssc:100310801%09red/ssc:100101924%09red/ssc:100141306%09red/ssc:397038%09red/ssc:733659%09red/ssc:100233194%09red/ssc:100521997%09red/ssc:1006…
Gap junction	KEGG PATHWAY	ssc04540	20	92	3.74416404146e-05	0.0001308201894	ENSSSCG00000009134|ENSSSCG00000002639|ENSSSCG00000031513|ENSSSCG00000038992|ENSSSCG00000010214|ENSSSCG00000003256|ENSSSCG00000031076|ENSSSCG00000033674|ENSSSCG00000037452|ENSSSCG00000013034|ENSSSCG00000034192|ENSSSCG00000024960|ENSSSCG00000016214|ENSSSCG00000007523|ENSSSCG00000004779|ENSSSCG00000017206|ENSSSCG00000000190|ENSSSCG00000032477|ENSSSCG00000001379|ENSSSCG00000007334	http://www.genome.jp/kegg-bin/show_pathway?ssc04540/ssc:100518074%09red/ssc:100155762%09red/ssc:100157641%09red/ssc:733686%09red/ssc:397083%09red/ssc:100153507%09red/ssc:100739349%09red/ssc:397432%09red/ssc:100515267%09red/ssc:100144421%09red/ssc:100192436%09red/ssc:100154503%09red/ssc:100525148%09red/ssc:100134983%09red/ssc:100151951%09red/ssc:102164433%09red/ssc:100135051%09red
Asthma	KEGG PATHWAY	ssc05310	10	24	4.35855657214e-05	0.000150473976895	ENSSSCG00000035078|ENSSSCG00000006357|ENSSSCG00000015652|ENSSSCG00000036983|ENSSSCG00000001453|ENSSSCG00000001469|ENSSSCG00000001456|ENSSSCG00000034506|ENSSSCG00000016479|ENSSSCG00000001470	http://www.genome.jp/kegg-bin/show_pathway?ssc05310/ssc:445528%09red/ssc:100153387%09red/ssc:397395%09red/ssc:397166%09red/ssc:397106%09red/ssc:100621559%09red/ssc:397406%09red/ssc:100135040%09red/ssc:396781%09red/ssc:100135050%09red
Glutathione metabolism	KEGG PATHWAY	ssc00480	15	56	4.64525824915e-05	0.000158485281442	ENSSSCG00000025108|ENSSSCG00000033727|ENSSSCG00000001849|ENSSSCG00000023264|ENSSSCG00000002623|ENSSSCG00000031741|ENSSSCG00000002279|ENSSSCG00000010056|ENSSSCG00000032580|ENSSSCG00000027689|ENSSSCG00000012166|ENSSSCG00000016679|ENSSSCG00000010055|ENSSSCG00000014791|ENSSSCG00000003402	http://www.genome.jp/kegg-bin/show_pathway?ssc00480/ssc:397567%09red/ssc:414385%09red/ssc:100316853%09red/ssc:100622986%09red/ssc:397095%09red/ssc:102166364%09red/ssc:100153052%09red/ssc:100624445%09red/ssc:767625%09red/ssc:397520%09red/ssc:100157523%09red/ssc:102166900%09red/ssc:397403%09red/ssc:396850%09red/ssc:397546%09red
Central carbon metabolism in cancer	KEGG PATHWAY	ssc05230	16	65	6.24399296197e-05	0.000210553251043	ENSSSCG00000003105|ENSSSCG00000025108|ENSSSCG00000031513|ENSSSCG00000021129|ENSSSCG00000010517|ENSSSCG00000027272|ENSSSCG00000010253|ENSSSCG00000028197|ENSSSCG00000040222|ENSSSCG00000017991|ENSSSCG00000024018|ENSSSCG00000010199|ENSSSCG00000011158|ENSSSCG00000014048|ENSSSCG00000017950|ENSSSCG00000032477	http://www.genome.jp/kegg-bin/show_pathway?ssc05230/ssc:100158243%09red/ssc:100622986%09red/ssc:100621779%09red/ssc:100739349%09red/ssc:100154776%09red/ssc:100522855%09red/ssc:396979%09red/ssc:733601%09red/ssc:100153248%09red/ssc:397276%09red/ssc:100155053%09red/ssc:100621757%09red/ssc:100152344%09red/ssc:396851%09red
MicroRNAs in cancer	KEGG PATHWAY	ssc05206	37	250	6.68077627137e-05	0.000222692542379	ENSSSCG00000017317|ENSSSCG00000031513|ENSSSCG00000013008|ENSSSCG00000013297|ENSSSCG00000011033|ENSSSCG00000032936|ENSSSCG00000015246|ENSSSCG00000021893|ENSSSCG00000007151|ENSSSCG00000007268|ENSSSCG00000026547|ENSSSCG00000003256|ENSSSCG00000021343|ENSSSCG00000033844|ENSSSCG00000007030|ENSSSCG00000039841|ENSSSCG00000006539|ENSSSCG00000032710|ENSSSCG00000034012|ENSSSCG00000005494|ENSSSCG00000031076|…	http://www.genome.jp/kegg-bin/show_pathway?ssc05206/ssc:100522116%09red/ssc:100192436%09red/ssc:100101471%09red/ssc:100156321%09red/ssc:100620940%09red/ssc:100737380%09red/ssc:606746%09red/ssc:397244%09red/ssc:100154407%09red/ssc:100522394%09red/ssc:102164433%09red/ssc:100625479%09red/ssc:100153846%09red/ssc:100626235%09red/ssc:100329127%09red/ssc:100739349%09red/ssc:100512048%09red/ssc:654325%09…
Type I diabetes mellitus	KEGG PATHWAY	ssc04940	13	45	7.70622798762e-05	0.000253955240501	ENSSSCG00000008090|ENSSSCG00000011899|ENSSSCG00000001231|ENSSSCG00000037682|ENSSSCG00000028561|ENSSSCG00000001470|ENSSSCG00000001453|ENSSSCG00000001469|ENSSSCG00000001456|ENSSSCG00000016479|ENSSSCG00000008854|ENSSSCG00000011877|ENSSSCG00000016077	http://www.genome.jp/kegg-bin/show_pathway?ssc04940/ssc:492279%09red/ssc:445528%09red/ssc:100153387%09red/ssc:100135029%09red/ssc:100037304%09red/ssc:397161%09red/ssc:397094%09red/ssc:100621559%09red/ssc:100515419%09red/ssc:100626428%09red/ssc:100135040%09red/ssc:397441%09red/ssc:100135050%09red
Neurotrophin signaling pathway	KEGG PATHWAY	ssc04722	23	123	7.92636786597e-05	0.000258274907992	ENSSSCG00000031513|ENSSSCG00000002340|ENSSSCG00000011570|ENSSSCG00000003558|ENSSSCG00000009833|ENSSSCG00000003144|ENSSSCG00000007030|ENSSSCG00000039841|ENSSSCG00000033337|ENSSSCG00000034058|ENSSSCG00000023503|ENSSSCG00000000799|ENSSSCG00000031076|ENSSSCG00000027272|ENSSSCG00000017991|ENSSSCG00000002688|ENSSSCG00000016918|ENSSSCG00000006539|ENSSSCG00000017950|ENSSSCG00000001703|ENSSSCG00000032595|…	http://www.genome.jp/kegg-bin/show_pathway?ssc04722/ssc:100736973%09red/ssc:100155466%09red/ssc:780411%09red/ssc:100518663%09red/ssc:100127166%09red/ssc:100153486%09red/ssc:100101471%09red/ssc:100739349%09red/ssc:396617%09red/ssc:396979%09red/ssc:100529116%09red/ssc:100192436%09red/ssc:396633%09red/ssc:397276%09red/ssc:100154922%09red/ssc:102161037%09red/ssc:100622955%09red/ssc:100156321%09red/ss…
Primary immunodeficiency	KEGG PATHWAY	ssc05340	12	39	8.740928215e-05	0.000281652131372	ENSSSCG00000016832|ENSSSCG00000011049|ENSSSCG00000010908|ENSSSCG00000035078|ENSSSCG00000036983|ENSSSCG00000025618|ENSSSCG00000025042|ENSSSCG00000026742|ENSSSCG00000009938|ENSSSCG00000010504|ENSSSCG00000012397|ENSSSCG00000007901	http://www.genome.jp/kegg-bin/show_pathway?ssc05340/ssc:100512855%09red/ssc:396781%09red/ssc:733597%09red/ssc:397156%09red/ssc:100624181%09red/ssc:100271930%09red/ssc:397395%09red/ssc:733649%09red/ssc:100522631%09red/ssc:100517988%09red/ssc:100519979%09red/ssc:100152350%09red
Synaptic vesicle cycle	KEGG PATHWAY	ssc04721	15	60	9.03800582639e-05	0.0002880243615	ENSSSCG00000011916|ENSSSCG00000017316|ENSSSCG00000006263|ENSSSCG00000006138|ENSSSCG00000039267|ENSSSCG00000009601|ENSSSCG00000008634|ENSSSCG00000040931|ENSSSCG00000016990|ENSSSCG00000008056|ENSSSCG00000013119|ENSSSCG00000012890|ENSSSCG00000000767|ENSSSCG00000005641|ENSSSCG00000006054	http://www.genome.jp/kegg-bin/show_pathway?ssc04721/ssc:100521769%09red/ssc:100154942%09red/ssc:100156112%09red/ssc:733646%09red/ssc:100521494%09red/ssc:100624659%09red/ssc:100520886%09red/ssc:397472%09red/ssc:100154435%09red/ssc:100512277%09red/ssc:100518959%09red/ssc:100519886%09red/ssc:100153921%09red/ssc:445531%09red
Biosynthesis of amino acids	KEGG PATHWAY	ssc01230	16	69	0.000114073938598	0.000358890437253	ENSSSCG00000028197|ENSSSCG00000023264|ENSSSCG00000016159|ENSSSCG00000029163|ENSSSCG00000021129|ENSSSCG00000012847|ENSSSCG00000038300|ENSSSCG00000024179|ENSSSCG00000010517|ENSSSCG00000021408|ENSSSCG00000010855|ENSSSCG00000009870|ENSSSCG00000011158|ENSSSCG00000022343|ENSSSCG00000004195|ENSSSCG00000006717	http://www.genome.jp/kegg-bin/show_pathway?ssc01230/ssc:100514210%09red/ssc:100048960%09red/ssc:100512013%09red/ssc:100144529%09red/ssc:100127150%09red/ssc:100154776%09red/ssc:102166364%09red/ssc:100157750%09red/ssc:397115%09red/ssc:100518784%09red/ssc:733601%09red/ssc:100154365%09red/ssc:100157716%09red/ssc:100524702%09red/ssc:100621757%09red
HIF-1 signaling pathway	KEGG PATHWAY	ssc04066	20	101	0.000115092450567	0.000358890437253	ENSSSCG00000020970|ENSSSCG00000009134|ENSSSCG00000014048|ENSSSCG00000005503|ENSSSCG00000003256|ENSSSCG00000012277|ENSSSCG00000033674|ENSSSCG00000027272|ENSSSCG00000027628|ENSSSCG00000010253|ENSSSCG00000017991|ENSSSCG00000002688|ENSSSCG00000006646|ENSSSCG00000003898|ENSSSCG00000007198|ENSSSCG00000012229|ENSSSCG00000022343|ENSSSCG00000013566|ENSSSCG00000038466|ENSSSCG00000036246	http://www.genome.jp/kegg-bin/show_pathway?ssc04066/ssc:100518074%09red/ssc:100157750%09red/ssc:100233194%09red/ssc:397350%09red/ssc:100518663%09red/ssc:396653%09red/ssc:399541%09red/ssc:100101924%09red/ssc:100522855%09red/ssc:396979%09red/ssc:100739822%09red/ssc:397108%09red/ssc:396862%09red/ssc:100515978%09red/ssc:397083%09red/ssc:100628202%09red/ssc:100152344%09red/ssc:399522%09red/ssc:396851%…
African trypanosomiasis	KEGG PATHWAY	ssc05143	11	34	0.000118268328068	0.000364870373828	ENSSSCG00000020970|ENSSSCG00000011436|ENSSSCG00000003256|ENSSSCG00000015652|ENSSSCG00000036983|ENSSSCG00000013034|ENSSSCG00000006862|ENSSSCG00000011251|ENSSSCG00000004779|ENSSSCG00000015037|ENSSSCG00000033674	http://www.genome.jp/kegg-bin/show_pathway?ssc05143/ssc:100518074%09red/ssc:100525148%09red/ssc:396781%09red/ssc:100157641%09red/ssc:397057%09red/ssc:397106%09red/ssc:396925%09red/ssc:397007%09red/ssc:100628202%09red/ssc:396646%09red
Oxidative phosphorylation	KEGG PATHWAY	ssc00190	24	137	0.000136124501979	0.00041553795341	ENSSSCG00000011916|ENSSSCG00000018082|ENSSSCG00000008056|ENSSSCG00000039267|ENSSSCG00000004480|ENSSSCG00000000767|ENSSSCG00000006054|ENSSSCG00000018023|ENSSSCG00000006263|ENSSSCG00000034527|ENSSSCG00000008466|ENSSSCG00000016990|ENSSSCG00000039494|ENSSSCG00000032009|ENSSSCG00000040549|ENSSSCG00000035840|ENSSSCG00000037743|ENSSSCG00000035802|ENSSSCG00000037310|ENSSSCG00000008634|ENSSSCG00000006138|…	http://www.genome.jp/kegg-bin/show_pathway?ssc00190/ssc:808511%09red/ssc:100038000%09red/ssc:100154942%09red/ssc:100156112%09red/ssc:808507%09red/ssc:100521769%09red/ssc:100513030%09red/ssc:733646%09red/ssc:100621056%09red/ssc:100521494%09red/ssc:102159115%09red/ssc:100520312%09red/ssc:397472%09red/ssc:100516606%09red/ssc:445531%09red/ssc:100512277%09red/ssc:100518959%09red/ssc:100512624%09red/ss…
Serotonergic synapse	KEGG PATHWAY	ssc04726	21	112	0.00015362194732	0.000461299356861	ENSSSCG00000023351|ENSSSCG00000037081|ENSSSCG00000031513|ENSSSCG00000035251|ENSSSCG00000009601|ENSSSCG00000022009|ENSSSCG00000003256|ENSSSCG00000033674|ENSSSCG00000007669|ENSSSCG00000014213|ENSSSCG00000037583|ENSSSCG00000017797|ENSSSCG00000034192|ENSSSCG00000037964|ENSSSCG00000010404|ENSSSCG00000033558|ENSSSCG00000037452|ENSSSCG00000004779|ENSSSCG00000013034|ENSSSCG00000034012|ENSSSCG00000032477	http://www.genome.jp/kegg-bin/show_pathway?ssc04726/ssc:100518074%09red/ssc:100519705%09red/ssc:100520687%09red/ssc:100157641%09red/ssc:100518812%09red/ssc:102166994%09red/ssc:100739349%09red/ssc:397432%09red/ssc:397244%09red/ssc:100517063%09red/ssc:100515992%09red/ssc:100144421%09red/ssc:100516546%09red/ssc:100154435%09red/ssc:100525148%09red/ssc:100517307%09red/ssc:396857%09red/ssc:100156205%09…
Glycerophospholipid metabolism	KEGG PATHWAY	ssc00564	18	87	0.000154296681433	0.000461299356861	ENSSSCG00000001078|ENSSSCG00000006260|ENSSSCG00000002554|ENSSSCG00000025109|ENSSSCG00000023351|ENSSSCG00000000370|ENSSSCG00000023191|ENSSSCG00000034756|ENSSSCG00000027629|ENSSSCG00000003267|ENSSSCG00000011750|ENSSSCG00000038494|ENSSSCG00000004033|ENSSSCG00000017116|ENSSSCG00000016912|ENSSSCG00000010023|ENSSSCG00000009231|ENSSSCG00000017912	http://www.genome.jp/kegg-bin/show_pathway?ssc00564/ssc:100187579%09red/ssc:733582%09red/ssc:100519446%09red/ssc:100217397%09red/ssc:100521498%09red/ssc:100519306%09red/ssc:100625322%09red/ssc:100621493%09red/ssc:397097%09red/ssc:414900%09red/ssc:100511161%09red/ssc:100520687%09red/ssc:100156632%09red/ssc:100524095%09red/ssc:100515451%09red/ssc:100152491%09red/ssc:100312963%09red/ssc:100152017%09…
Other glycan degradation	KEGG PATHWAY	ssc00511	8	18	0.000179801795282	0.00053206653706	ENSSSCG00000013720|ENSSSCG00000014073|ENSSSCG00000004133|ENSSSCG00000001927|ENSSSCG00000006522|ENSSSCG00000001418|ENSSSCG00000009166|ENSSSCG00000027659	http://www.genome.jp/kegg-bin/show_pathway?ssc00511/ssc:100154940%09red/ssc:100518647%09red/ssc:100524511%09red/ssc:100142664%09red/ssc:449572%09red/ssc:100124381%09red/ssc:396958%09red/ssc:100621112%09red
Protein processing in endoplasmic reticulum	KEGG PATHWAY	ssc04141	26	159	0.000195141528993	0.000570484291687	ENSSSCG00000011621|ENSSSCG00000027165|ENSSSCG00000034197|ENSSSCG00000004700|ENSSSCG00000007097|ENSSSCG00000009077|ENSSSCG00000035434|ENSSSCG00000003144|ENSSSCG00000014020|ENSSSCG00000038914|ENSSSCG00000022786|ENSSSCG00000002446|ENSSSCG00000007291|ENSSSCG00000008633|ENSSSCG00000028227|ENSSSCG00000008496|ENSSSCG00000027526|ENSSSCG00000013627|ENSSSCG00000036481|ENSSSCG00000001430|ENSSSCG00000033690|…	http://www.genome.jp/kegg-bin/show_pathway?ssc04141/ssc:100517415%09red/ssc:100152894%09red/ssc:100144422%09red/ssc:100522203%09red/ssc:100516540%09red/ssc:100156204%09red/ssc:100524115%09red/ssc:100513204%09red/ssc:100626802%09red/ssc:100621927%09red/ssc:396742%09red/ssc:100627465%09red/ssc:100620714%09red/ssc:100524597%09red/ssc:100517839%09red/ssc:100511362%09red/ssc:100154432%09red/ssc:100144…
mTOR signaling pathway	KEGG PATHWAY	ssc04150	25	150	0.00019817574005	0.000570484291687	ENSSSCG00000011916|ENSSSCG00000017317|ENSSSCG00000031513|ENSSSCG00000000767|ENSSSCG00000038466|ENSSSCG00000013566|ENSSSCG00000000182|ENSSSCG00000006263|ENSSSCG00000003256|ENSSSCG00000003558|ENSSSCG00000010548|ENSSSCG00000026958|ENSSSCG00000018045|ENSSSCG00000007030|ENSSSCG00000006054|ENSSSCG00000029438|ENSSSCG00000033674|ENSSSCG00000027272|ENSSSCG00000008634|ENSSSCG00000017991|ENSSSCG00000021443|…	http://www.genome.jp/kegg-bin/show_pathway?ssc04150/ssc:396979%09red/ssc:100620966%09red/ssc:100192436%09red/ssc:100101471%09red/ssc:100126276%09red/ssc:100156112%09red/ssc:100152201%09red/ssc:397472%09red/ssc:397350%09red/ssc:100523972%09red/ssc:100154942%09red/ssc:100514221%09red/ssc:100525780%09red/ssc:100739349%09red/ssc:100135662%09red/ssc:100101924%09red/ssc:100518074%09red/ssc:100625739%09…
Melanoma	KEGG PATHWAY	ssc05218	16	73	0.000199677632103	0.000570484291687	ENSSSCG00000024960|ENSSSCG00000009134|ENSSSCG00000031513|ENSSSCG00000025092|ENSSSCG00000017991|ENSSSCG00000027272|ENSSSCG00000040222|ENSSSCG00000012871|ENSSSCG00000007268|ENSSSCG00000040183|ENSSSCG00000003140|ENSSSCG00000032710|ENSSSCG00000017950|ENSSSCG00000032477|ENSSSCG00000024954|ENSSSCG00000013566	http://www.genome.jp/kegg-bin/show_pathway?ssc05218/ssc:100153846%09red/ssc:397350%09red/ssc:397083%09red/ssc:100739349%09red/ssc:100515267%09red/ssc:396979%09red/ssc:100518950%09red/ssc:100144492%09red/ssc:100153248%09red/ssc:397276%09red/ssc:397497%09red/ssc:100302504%09red/ssc:100154407%09red/ssc:396851%09red
Platinum drug resistance	KEGG PATHWAY	ssc01524	17	81	0.000200653095697	0.000570484291687	ENSSSCG00000025028|ENSSSCG00000011213|ENSSSCG00000002623|ENSSSCG00000008428|ENSSSCG00000017473|ENSSSCG00000034012|ENSSSCG00000027272|ENSSSCG00000003144|ENSSSCG00000032580|ENSSSCG00000017991|ENSSSCG00000000769|ENSSSCG00000040486|ENSSSCG00000020931|ENSSSCG00000000884|ENSSSCG00000030888|ENSSSCG00000034278|ENSSSCG00000017950	http://www.genome.jp/kegg-bin/show_pathway?ssc01524/ssc:100337661%09red/ssc:100624450%09red/ssc:397186%09red/ssc:397567%09red/ssc:396917%09red/ssc:100156319%09red/ssc:100037300%09red/ssc:396979%09red/ssc:397244%09red/ssc:397266%09red/ssc:396633%09red/ssc:397276%09red/ssc:595129%09red/ssc:100513283%09red/ssc:594852%09red/ssc:396850%09red/ssc:396851%09red
Pancreatic cancer	KEGG PATHWAY	ssc05212	15	66	0.000222800651323	0.000627302804695	ENSSSCG00000004505|ENSSSCG00000007268|ENSSSCG00000021944|ENSSSCG00000009134|ENSSSCG00000029039|ENSSSCG00000010548|ENSSSCG00000003017|ENSSSCG00000027272|ENSSSCG00000004766|ENSSSCG00000040183|ENSSSCG00000007030|ENSSSCG00000032710|ENSSSCG00000017950|ENSSSCG00000025092|ENSSSCG00000017991	http://www.genome.jp/kegg-bin/show_pathway?ssc05212/ssc:100153846%09red/ssc:397083%09red/ssc:397276%09red/ssc:100141309%09red/ssc:100621675%09red/ssc:100153762%09red/ssc:396979%09red/ssc:100144492%09red/ssc:100135662%09red/ssc:100101471%09red/ssc:100155304%09red/ssc:397078%09red/ssc:100154407%09red/ssc:396851%09red
ECM-receptor interaction	KEGG PATHWAY	ssc04512	17	82	0.000227652809428	0.000634801103211	ENSSSCG00000016174|ENSSSCG00000016009|ENSSSCG00000004012|ENSSSCG00000013297|ENSSSCG00000003514|ENSSSCG00000000257|ENSSSCG00000017022|ENSSSCG00000008601|ENSSSCG00000016887|ENSSSCG00000005494|ENSSSCG00000034357|ENSSSCG00000005710|ENSSSCG00000034062|ENSSSCG00000009216|ENSSSCG00000015955|ENSSSCG00000017578|ENSSSCG00000040618	http://www.genome.jp/kegg-bin/show_pathway?ssc04512/ssc:100153940%09red/ssc:397620%09red/ssc:100515063%09red/ssc:100620392%09red/ssc:100517288%09red/ssc:100521477%09red/ssc:397460%09red/ssc:100158200%09red/ssc:397087%09red/ssc:100626600%09red/ssc:100519770%09red/ssc:100739496%09red/ssc:100525150%09red/ssc:100517053%09red/ssc:397483%09red/ssc:100156610%09red
Progesterone-mediated oocyte maturation	KEGG PATHWAY	ssc04914	18	91	0.000250285058401	0.00069126349463	ENSSSCG00000007151|ENSSSCG00000034192|ENSSSCG00000029326|ENSSSCG00000012307|ENSSSCG00000010214|ENSSSCG00000001701|ENSSSCG00000021494|ENSSSCG00000003558|ENSSSCG00000014329|ENSSSCG00000027272|ENSSSCG00000017991|ENSSSCG00000004588|ENSSSCG00000038112|ENSSSCG00000013388|ENSSSCG00000030469|ENSSSCG00000036256|ENSSSCG00000029264|ENSSSCG00000013566	http://www.genome.jp/kegg-bin/show_pathway?ssc04914/ssc:100518768%09red/ssc:100286809%09red/ssc:100155762%09red/ssc:397662%09red/ssc:100516060%09red/ssc:100329127%09red/ssc:100523455%09red/ssc:396979%09red/ssc:100627208%09red/ssc:100144421%09red/ssc:397350%09red/ssc:100515638%09red/ssc:396742%09red/ssc:100144474%09red/ssc:100737380%09red/ssc:100135668%09red/ssc:100523972%09red/ssc:396851%09red
Oocyte meiosis	KEGG PATHWAY	ssc04114	21	117	0.000259648170124	0.000710358201282	ENSSSCG00000011207|ENSSSCG00000008540|ENSSSCG00000010214|ENSSSCG00000000265|ENSSSCG00000003558|ENSSSCG00000010625|ENSSSCG00000014329|ENSSSCG00000004077|ENSSSCG00000007493|ENSSSCG00000006062|ENSSSCG00000017032|ENSSSCG00000030469|ENSSSCG00000004588|ENSSSCG00000038112|ENSSSCG00000003949|ENSSSCG00000006095|ENSSSCG00000033447|ENSSSCG00000036256|ENSSSCG00000007381|ENSSSCG00000029264|ENSSSCG00000013566	http://www.genome.jp/kegg-bin/show_pathway?ssc04114/ssc:100151864%09red/ssc:100155762%09red/ssc:100520101%09red/ssc:100153121%09red/ssc:100514379%09red/ssc:397379%09red/ssc:780440%09red/ssc:100512048%09red/ssc:574063%09red/ssc:100523455%09red/ssc:100518768%09red/ssc:100153160%09red/ssc:397015%09red/ssc:397350%09red/ssc:100627208%09red/ssc:100144474%09red/ssc:100286809%09red/ssc:100135668%09red/ss…
RNA degradation	KEGG PATHWAY	ssc03018	16	76	0.000296207910965	0.000802806487662	ENSSSCG00000028197|ENSSSCG00000032220|ENSSSCG00000039021|ENSSSCG00000021129|ENSSSCG00000014204|ENSSSCG00000040773|ENSSSCG00000016077|ENSSSCG00000006063|ENSSSCG00000040474|ENSSSCG00000001424|ENSSSCG00000012014|ENSSSCG00000011158|ENSSSCG00000023976|ENSSSCG00000022343|ENSSSCG00000039574|ENSSSCG00000007109	http://www.genome.jp/kegg-bin/show_pathway?ssc03018/ssc:100516785%09red/ssc:492279%09red/ssc:100153958%09red/ssc:100514071%09red/ssc:100623377%09red/ssc:100144534%09red/ssc:100157750%09red/ssc:100516183%09red/ssc:100124376%09red/ssc:733601%09red/ssc:100144440%09red/ssc:100517201%09red/ssc:100620800%09red/ssc:100048957%09red/ssc:100621757%09red
Base excision repair	KEGG PATHWAY	ssc03410	10	32	0.000302232047987	0.000811549017744	ENSSSCG00000028696|ENSSSCG00000003216|ENSSSCG00000015771|ENSSSCG00000005008|ENSSSCG00000027506|ENSSSCG00000009938|ENSSSCG00000030642|ENSSSCG00000009327|ENSSSCG00000003128|ENSSSCG00000033051	http://www.genome.jp/kegg-bin/show_pathway?ssc03410/ssc:100626052%09red/ssc:100517749%09red/ssc:692192%09red/ssc:100521651%09red/ssc:100525752%09red/ssc:100620959%09red/ssc:100156631%09red/ssc:100519979%09red/ssc:445521%09red/ssc:100520434%09red
Pentose and glucuronate interconversions	KEGG PATHWAY	ssc00040	9	26	0.000324469324237	0.000855419127534	ENSSSCG00000030150|ENSSSCG00000005361|ENSSSCG00000009268|ENSSSCG00000008368|ENSSSCG00000007739|ENSSSCG00000018041|ENSSSCG00000040608|ENSSSCG00000029256|ENSSSCG00000011254	http://www.genome.jp/kegg-bin/show_pathway?ssc00040/ssc:100628009%09red/ssc:396816%09red/ssc:100525303%09red/ssc:396914%09red/ssc:397040%09red/ssc:396924%09red/ssc:100156278%09red/ssc:100144519%09red/ssc:100627727%09red
Mismatch repair	KEGG PATHWAY	ssc03430	9	26	0.000324469324237	0.000855419127534	ENSSSCG00000003216|ENSSSCG00000003583|ENSSSCG00000008428|ENSSSCG00000010865|ENSSSCG00000027506|ENSSSCG00000020931|ENSSSCG00000011804|ENSSSCG00000030642|ENSSSCG00000003128	http://www.genome.jp/kegg-bin/show_pathway?ssc03430/ssc:100337661%09red/ssc:100626052%09red/ssc:100157731%09red/ssc:692192%09red/ssc:100525752%09red/ssc:100624450%09red/ssc:100514295%09red/ssc:100512301%09red/ssc:100520434%09red
Nucleotide excision repair	KEGG PATHWAY	ssc03420	12	47	0.000378637328641	0.000989232660414	ENSSSCG00000003216|ENSSSCG00000003583|ENSSSCG00000033051|ENSSSCG00000014147|ENSSSCG00000005008|ENSSSCG00000027506|ENSSSCG00000007881|ENSSSCG00000011804|ENSSSCG00000030642|ENSSSCG00000003128|ENSSSCG00000013094|ENSSSCG00000029478	http://www.genome.jp/kegg-bin/show_pathway?ssc03420/ssc:100517912%09red/ssc:100522239%09red/ssc:100157731%09red/ssc:692192%09red/ssc:100521651%09red/ssc:100516427%09red/ssc:100525752%09red/ssc:100626052%09red/ssc:100620959%09red/ssc:100310796%09red/ssc:100514295%09red/ssc:100520434%09red
Hepatitis C	KEGG PATHWAY	ssc05160	22	130	0.000386218672646	0.00100003049167	ENSSSCG00000031103|ENSSSCG00000031513|ENSSSCG00000000396|ENSSSCG00000024771|ENSSSCG00000009881|ENSSSCG00000033115|ENSSSCG00000036321|ENSSSCG00000013648|ENSSSCG00000010548|ENSSSCG00000007030|ENSSSCG00000009134|ENSSSCG00000027272|ENSSSCG00000017991|ENSSSCG00000008496|ENSSSCG00000017950|ENSSSCG00000001009|ENSSSCG00000008953|ENSSSCG00000010452|ENSSSCG00000012853|ENSSSCG00000015644|ENSSSCG00000017206|…	http://www.genome.jp/kegg-bin/show_pathway?ssc05160/ssc:100125828%09red/ssc:100623776%09red/ssc:100620340%09red/ssc:100037289%09red/ssc:100153038%09red/ssc:397083%09red/ssc:100192436%09red/ssc:397276%09red/ssc:100739349%09red/ssc:100524751%09red/ssc:397588%09red/ssc:396979%09red/ssc:397363%09red/ssc:595128%09red/ssc:396923%09red/ssc:100135662%09red/ssc:100101471%09red/ssc:396880%09red/ssc:396851%…
Arginine and proline metabolism	KEGG PATHWAY	ssc00330	12	48	0.00044539443983	0.00114304767744	ENSSSCG00000012173|ENSSSCG00000004870|ENSSSCG00000012166|ENSSSCG00000005361|ENSSSCG00000004672|ENSSSCG00000033787|ENSSSCG00000004195|ENSSSCG00000010855|ENSSSCG00000018041|ENSSSCG00000021220|ENSSSCG00000031003|ENSSSCG00000027689	http://www.genome.jp/kegg-bin/show_pathway?ssc00330/ssc:100126844%09red/ssc:100525303%09red/ssc:397115%09red/ssc:414385%09red/ssc:100153052%09red/ssc:100627332%09red/ssc:100156278%09red/ssc:397645%09red/ssc:100524089%09red/ssc:100524702%09red/ssc:100158127%09red
Collecting duct acid secretion	KEGG PATHWAY	ssc04966	9	28	0.000507636497623	0.00129135600272	ENSSSCG00000011916|ENSSSCG00000008056|ENSSSCG00000006138|ENSSSCG00000039267|ENSSSCG00000008634|ENSSSCG00000016990|ENSSSCG00000012890|ENSSSCG00000000767|ENSSSCG00000006054	http://www.genome.jp/kegg-bin/show_pathway?ssc04966/ssc:100521769%09red/ssc:100154942%09red/ssc:100156112%09red/ssc:733646%09red/ssc:100521494%09red/ssc:445531%09red/ssc:100512277%09red/ssc:100518959%09red
Glycosaminoglycan degradation	KEGG PATHWAY	ssc00531	8	22	0.00053240133827	0.00134257728781	ENSSSCG00000035147|ENSSSCG00000017152|ENSSSCG00000014073|ENSSSCG00000002645|ENSSSCG00000001927|ENSSSCG00000007739|ENSSSCG00000007003|ENSSSCG00000009237	http://www.genome.jp/kegg-bin/show_pathway?ssc00531/ssc:100144519%09red/ssc:100519685%09red/ssc:100271932%09red/ssc:100142664%09red/ssc:100737146%09red/ssc:100517562%09red/ssc:397000%09red/ssc:396958%09red
Bladder cancer	KEGG PATHWAY	ssc05219	11	42	0.000547476420536	0.00136869105134	ENSSSCG00000009134|ENSSSCG00000007268|ENSSSCG00000007334|ENSSSCG00000031513|ENSSSCG00000040183|ENSSSCG00000025092|ENSSSCG00000007436|ENSSSCG00000032710|ENSSSCG00000017950|ENSSSCG00000032477|ENSSSCG00000008953	http://www.genome.jp/kegg-bin/show_pathway?ssc05219/ssc:100153846%09red/ssc:654325%09red/ssc:397083%09red/ssc:100739349%09red/ssc:100154503%09red/ssc:100144492%09red/ssc:397276%09red/ssc:396880%09red/ssc:100154407%09red
Phosphatidylinositol signaling system	KEGG PATHWAY	ssc04070	18	99	0.000606005334391	0.00149652422954	ENSSSCG00000016298|ENSSSCG00000012315|ENSSSCG00000040863|ENSSSCG00000003256|ENSSSCG00000002457|ENSSSCG00000033674|ENSSSCG00000027272|ENSSSCG00000027340|ENSSSCG00000016147|ENSSSCG00000017991|ENSSSCG00000002688|ENSSSCG00000010525|ENSSSCG00000013034|ENSSSCG00000004779|ENSSSCG00000012035|ENSSSCG00000027629|ENSSSCG00000009231|ENSSSCG00000000370	http://www.genome.jp/kegg-bin/show_pathway?ssc04070/ssc:100518074%09red/ssc:100623323%09red/ssc:733582%09red/ssc:100152339%09red/ssc:100525664%09red/ssc:100518663%09red/ssc:100157641%09red/ssc:397097%09red/ssc:396979%09red/ssc:100525148%09red/ssc:100156818%09red/ssc:100526019%09red/ssc:100516167%09red/ssc:100521692%09red/ssc:100312963%09red/ssc:396851%09red
N-Glycan biosynthesis	KEGG PATHWAY	ssc00510	12	50	0.00060893054857	0.00149652422954	ENSSSCG00000022786|ENSSSCG00000028227|ENSSSCG00000025770|ENSSSCG00000035454|ENSSSCG00000003505|ENSSSCG00000002283|ENSSSCG00000014538|ENSSSCG00000027526|ENSSSCG00000001819|ENSSSCG00000014887|ENSSSCG00000014017|ENSSSCG00000036406	http://www.genome.jp/kegg-bin/show_pathway?ssc00510/ssc:397385%09red/ssc:780412%09red/ssc:100513204%09red/ssc:100511030%09red/ssc:100154432%09red/ssc:100627465%09red/ssc:396933%09red/ssc:100521073%09red/ssc:100302026%09red/ssc:100154397%09red/ssc:100511655%09red
Endocrine resistance	KEGG PATHWAY	ssc01522	17	91	0.000649971427422	0.00158396398279	ENSSSCG00000031513|ENSSSCG00000007334|ENSSSCG00000002555|ENSSSCG00000006539|ENSSSCG00000027272|ENSSSCG00000017991|ENSSSCG00000003144|ENSSSCG00000007268|ENSSSCG00000040183|ENSSSCG00000025092|ENSSSCG00000039841|ENSSSCG00000007436|ENSSSCG00000017206|ENSSSCG00000032710|ENSSSCG00000017950|ENSSSCG00000032477|ENSSSCG00000013566	http://www.genome.jp/kegg-bin/show_pathway?ssc01522/ssc:100153846%09red/ssc:396851%09red/ssc:100522743%09red/ssc:654325%09red/ssc:100739349%09red/ssc:396979%09red/ssc:100154503%09red/ssc:100192436%09red/ssc:100144492%09red/ssc:397350%09red/ssc:397276%09red/ssc:100156321%09red/ssc:100154407%09red/ssc:396633%09red
Starch and sucrose metabolism	KEGG PATHWAY	ssc00500	12	51	0.000707936948671	0.00171084762595	ENSSSCG00000022815|ENSSSCG00000017156|ENSSSCG00000004193|ENSSSCG00000008773|ENSSSCG00000005024|ENSSSCG00000008143|ENSSSCG00000010253|ENSSSCG00000028204|ENSSSCG00000008368|ENSSSCG00000030150|ENSSSCG00000007739|ENSSSCG00000014048	http://www.genome.jp/kegg-bin/show_pathway?ssc00500/ssc:100141306%09red/ssc:733659%09red/ssc:100037271%09red/ssc:100513145%09red/ssc:100627727%09red/ssc:397040%09red/ssc:100623094%09red/ssc:100522855%09red/ssc:100526132%09red/ssc:100144519%09red/ssc:100152344%09red/ssc:100522261%09red
Choline metabolism in cancer	KEGG PATHWAY	ssc05231	18	101	0.000744092367975	0.00178336187366	ENSSSCG00000006260|ENSSSCG00000009134|ENSSSCG00000031513|ENSSSCG00000023351|ENSSSCG00000003256|ENSSSCG00000000370|ENSSSCG00000017912|ENSSSCG00000033674|ENSSSCG00000027272|ENSSSCG00000008140|ENSSSCG00000011750|ENSSSCG00000017991|ENSSSCG00000024960|ENSSSCG00000021944|ENSSSCG00000013639|ENSSSCG00000016912|ENSSSCG00000017206|ENSSSCG00000032477	http://www.genome.jp/kegg-bin/show_pathway?ssc05231/ssc:100518074%09red/ssc:100524730%09red/ssc:100520687%09red/ssc:100519446%09red/ssc:100512044%09red/ssc:397083%09red/ssc:100739349%09red/ssc:100515267%09red/ssc:100621675%09red/ssc:414900%09red/ssc:396979%09red/ssc:100192436%09red/ssc:397097%09red/ssc:100515451%09red/ssc:100152491%09red/ssc:396851%09red
Mineral absorption	KEGG PATHWAY	ssc04978	11	44	0.00076179836162	0.00179610995829	ENSSSCG00000039798|ENSSSCG00000012147|ENSSSCG00000025049|ENSSSCG00000039472|ENSSSCG00000011676|ENSSSCG00000034278|ENSSSCG00000039745|ENSSSCG00000020864|ENSSSCG00000003153|ENSSSCG00000015301|ENSSSCG00000014540	http://www.genome.jp/kegg-bin/show_pathway?ssc04978/ssc:503660%09red/ssc:397186%09red/ssc:397030%09red/ssc:397573%09red/ssc:397035%09red/ssc:445512%09red/ssc:397265%09red/ssc:396764%09red/ssc:100514493%09red/ssc:100144591%09red/ssc:396628%09red
Ether lipid metabolism	KEGG PATHWAY	ssc00565	11	44	0.00076179836162	0.00179610995829	ENSSSCG00000023351|ENSSSCG00000002554|ENSSSCG00000025109|ENSSSCG00000017912|ENSSSCG00000034756|ENSSSCG00000023983|ENSSSCG00000011750|ENSSSCG00000017116|ENSSSCG00000016912|ENSSSCG00000001723|ENSSSCG00000010023	http://www.genome.jp/kegg-bin/show_pathway?ssc00565/ssc:396593%09red/ssc:100520687%09red/ssc:100519446%09red/ssc:100519306%09red/ssc:100627169%09red/ssc:100625322%09red/ssc:414900%09red/ssc:100511161%09red/ssc:100217397%09red/ssc:100524095%09red/ssc:100515451%09red
Calcium signaling pathway	KEGG PATHWAY	ssc04020	27	187	0.000840760617134	0.00196629499168	ENSSSCG00000014296|ENSSSCG00000036418|ENSSSCG00000036983|ENSSSCG00000039203|ENSSSCG00000023912|ENSSSCG00000029567|ENSSSCG00000013473|ENSSSCG00000012623|ENSSSCG00000017874|ENSSSCG00000003256|ENSSSCG00000009817|ENSSSCG00000007139|ENSSSCG00000035051|ENSSSCG00000036008|ENSSSCG00000031788|ENSSSCG00000033674|ENSSSCG00000033673|ENSSSCG00000013034|ENSSSCG00000007770|ENSSSCG00000002688|ENSSSCG00000004779|…	http://www.genome.jp/kegg-bin/show_pathway?ssc04020/ssc:503661%09red/ssc:100310801%09red/ssc:100519030%09red/ssc:100158185%09red/ssc:100736565%09red/ssc:100152101%09red/ssc:396781%09red/ssc:100525148%09red/ssc:100518537%09red/ssc:100521983%09red/ssc:397432%09red/ssc:552898%09red/ssc:397242%09red/ssc:497623%09red/ssc:100523973%09red/ssc:100415931%09red/ssc:100157641%09red/ssc:100521440%09red/ssc:1…
Sphingolipid metabolism	KEGG PATHWAY	ssc00600	11	45	0.000892607928299	0.00207085039365	ENSSSCG00000004408|ENSSSCG00000038423|ENSSSCG00000025005|ENSSSCG00000006644|ENSSSCG00000006995|ENSSSCG00000028558|ENSSSCG00000010274|ENSSSCG00000006522|ENSSSCG00000001418|ENSSSCG00000016912|ENSSSCG00000022780	http://www.genome.jp/kegg-bin/show_pathway?ssc00600/ssc:100515451%09red/ssc:100415928%09red/ssc:100152155%09red/ssc:100517222%09red/ssc:100512932%09red/ssc:100626032%09red/ssc:100152737%09red/ssc:449572%09red/ssc:100124381%09red/ssc:100156737%09red/ssc:100525187%09red
Tight junction	KEGG PATHWAY	ssc04530	22	140	0.000929271210862	0.00213270267838	ENSSSCG00000031513|ENSSSCG00000027206|ENSSSCG00000007680|ENSSSCG00000025092|ENSSSCG00000007585|ENSSSCG00000028355|ENSSSCG00000003256|ENSSSCG00000040183|ENSSSCG00000023503|ENSSSCG00000004199|ENSSSCG00000038323|ENSSSCG00000033674|ENSSSCG00000027443|ENSSSCG00000036702|ENSSSCG00000039456|ENSSSCG00000011884|ENSSSCG00000007334|ENSSSCG00000034192|ENSSSCG00000003687|ENSSSCG00000000145|ENSSSCG00000006564|…	http://www.genome.jp/kegg-bin/show_pathway?ssc04530/ssc:100518074%09red/ssc:100513412%09red/ssc:100154503%09red/ssc:100154707%09red/ssc:100520913%09red/ssc:414396%09red/ssc:396904%09red/ssc:100519360%09red/ssc:100739349%09red/ssc:100521992%09red/ssc:100152881%09red/ssc:100144421%09red/ssc:397653%09red/ssc:100144492%09red/ssc:100621398%09red/ssc:100622955%09red/ssc:100519531%09red/ssc:100524836%09…
Homologous recombination	KEGG PATHWAY	ssc03440	9	31	0.000933976690186	0.00213270267838	ENSSSCG00000003216|ENSSSCG00000003583|ENSSSCG00000028877|ENSSSCG00000003905|ENSSSCG00000029039|ENSSSCG00000027506|ENSSSCG00000004766|ENSSSCG00000026989|ENSSSCG00000017571	http://www.genome.jp/kegg-bin/show_pathway?ssc03440/ssc:100141305%09red/ssc:100626052%09red/ssc:100141309%09red/ssc:100525752%09red/ssc:100516510%09red/ssc:100626849%09red/ssc:100519785%09red/ssc:100153762%09red/ssc:100514295%09red
PPAR signaling pathway	KEGG PATHWAY	ssc03320	14	70	0.00106759647765	0.00238539028512	ENSSSCG00000036971|ENSSSCG00000015784|ENSSSCG00000006355|ENSSSCG00000000647|ENSSSCG00000012202|ENSSSCG00000005648|ENSSSCG00000040681|ENSSSCG00000003851|ENSSSCG00000036883|ENSSSCG00000007435|ENSSSCG00000012880|ENSSSCG00000011240|ENSSSCG00000015069|ENSSSCG00000002009	http://www.genome.jp/kegg-bin/show_pathway?ssc03320/ssc:100233182%09red/ssc:448982%09red/ssc:100155567%09red/ssc:396724%09red/ssc:403165%09red/ssc:397527%09red/ssc:406187%09red/ssc:100519491%09red/ssc:399527%09red/ssc:399532%09red/ssc:399533%09red/ssc:100153243%09red
Prostate cancer	KEGG PATHWAY	ssc05215	16	87	0.00106931288643	0.00238539028512	ENSSSCG00000024960|ENSSSCG00000009134|ENSSSCG00000031513|ENSSSCG00000001701|ENSSSCG00000010548|ENSSSCG00000027272|ENSSSCG00000032477|ENSSSCG00000040222|ENSSSCG00000017991|ENSSSCG00000007268|ENSSSCG00000007030|ENSSSCG00000006095|ENSSSCG00000032710|ENSSSCG00000017950|ENSSSCG00000017206|ENSSSCG00000013566	http://www.genome.jp/kegg-bin/show_pathway?ssc05215/ssc:100153846%09red/ssc:397350%09red/ssc:397083%09red/ssc:100512048%09red/ssc:100739349%09red/ssc:100515267%09red/ssc:100135662%09red/ssc:396979%09red/ssc:397276%09red/ssc:100192436%09red/ssc:100153248%09red/ssc:100101471%09red/ssc:396742%09red/ssc:100154407%09red/ssc:396851%09red
GABAergic synapse	KEGG PATHWAY	ssc04727	16	87	0.00106931288643	0.00238539028512	ENSSSCG00000017936|ENSSSCG00000017316|ENSSSCG00000037964|ENSSSCG00000000645|ENSSSCG00000037081|ENSSSCG00000003256|ENSSSCG00000033674|ENSSSCG00000007669|ENSSSCG00000000807|ENSSSCG00000037583|ENSSSCG00000011577|ENSSSCG00000034192|ENSSSCG00000017427|ENSSSCG00000033558|ENSSSCG00000008809|ENSSSCG00000007334	http://www.genome.jp/kegg-bin/show_pathway?ssc04727/ssc:100518074%09red/ssc:100517063%09red/ssc:100156668%09red/ssc:100462752%09red/ssc:100518837%09red/ssc:100515992%09red/ssc:100144421%09red/ssc:100516546%09red/ssc:100154503%09red/ssc:100624659%09red/ssc:102166994%09red/ssc:100154364%09red/ssc:100517042%09red/ssc:100736934%09red
Hypertrophic cardiomyopathy (HCM)	KEGG PATHWAY	ssc05410	15	79	0.00114214499841	0.00252841259191	ENSSSCG00000020970|ENSSSCG00000017271|ENSSSCG00000004803|ENSSSCG00000000185|ENSSSCG00000016009|ENSSSCG00000003017|ENSSSCG00000000257|ENSSSCG00000007585|ENSSSCG00000016887|ENSSSCG00000034357|ENSSSCG00000015955|ENSSSCG00000006496|ENSSSCG00000028355|ENSSSCG00000017578|ENSSSCG00000013849	http://www.genome.jp/kegg-bin/show_pathway?ssc05410/ssc:733677%09red/ssc:100126859%09red/ssc:397078%09red/ssc:100620392%09red/ssc:100521477%09red/ssc:414396%09red/ssc:100158200%09red/ssc:397608%09red/ssc:100626600%09red/ssc:397653%09red/ssc:100152267%09red/ssc:414426%09red/ssc:100628202%09red/ssc:100517053%09red/ssc:397483%09red
ErbB signaling pathway	KEGG PATHWAY	ssc04012	16	89	0.00131808039491	0.00289578268578	ENSSSCG00000009134|ENSSSCG00000031513|ENSSSCG00000007334|ENSSSCG00000003256|ENSSSCG00000015839|ENSSSCG00000033674|ENSSSCG00000027272|ENSSSCG00000015115|ENSSSCG00000017991|ENSSSCG00000002688|ENSSSCG00000024674|ENSSSCG00000022486|ENSSSCG00000039841|ENSSSCG00000006539|ENSSSCG00000017206|ENSSSCG00000032477	http://www.genome.jp/kegg-bin/show_pathway?ssc04012/ssc:100518074%09red/ssc:100518663%09red/ssc:100627019%09red/ssc:397083%09red/ssc:100739349%09red/ssc:100620584%09red/ssc:396979%09red/ssc:100518854%09red/ssc:100154503%09red/ssc:100192436%09red/ssc:100621690%09red/ssc:100156321%09red/ssc:396851%09red
Parkinson's disease	KEGG PATHWAY	ssc05012	22	145	0.00138996604662	0.00303075303399	ENSSSCG00000014296|ENSSSCG00000018082|ENSSSCG00000027165|ENSSSCG00000012270|ENSSSCG00000034192|ENSSSCG00000004480|ENSSSCG00000000884|ENSSSCG00000032009|ENSSSCG00000012623|ENSSSCG00000026977|ENSSSCG00000008466|ENSSSCG00000035051|ENSSSCG00000034012|ENSSSCG00000040549|ENSSSCG00000009601|ENSSSCG00000039494|ENSSSCG00000033673|ENSSSCG00000039882|ENSSSCG00000000784|ENSSSCG00000023757|ENSSSCG00000035802|…	http://www.genome.jp/kegg-bin/show_pathway?ssc05012/ssc:100513030%09red/ssc:100158185%09red/ssc:100520312%09red/ssc:100144421%09red/ssc:808511%09red/ssc:397244%09red/ssc:100512631%09red/ssc:503661%09red/ssc:100513283%09red/ssc:100621056%09red/ssc:100628090%09red/ssc:100516606%09red/ssc:403155%09red/ssc:100525439%09red/ssc:100157880%09red/ssc:808507%09red/ssc:100038000%09red/ssc:780403%09red/ssc:3…
Oxytocin signaling pathway	KEGG PATHWAY	ssc04921	24	165	0.00144819181445	0.00313414646411	ENSSSCG00000031513|ENSSSCG00000017271|ENSSSCG00000034192|ENSSSCG00000037241|ENSSSCG00000021893|ENSSSCG00000028355|ENSSSCG00000023351|ENSSSCG00000000185|ENSSSCG00000003256|ENSSSCG00000023762|ENSSSCG00000008540|ENSSSCG00000031076|ENSSSCG00000033674|ENSSSCG00000027272|ENSSSCG00000013034|ENSSSCG00000017991|ENSSSCG00000036201|ENSSSCG00000007334|ENSSSCG00000039506|ENSSSCG00000007585|ENSSSCG00000039795|…	http://www.genome.jp/kegg-bin/show_pathway?ssc04921/ssc:414396%09red/ssc:396979%09red/ssc:100144421%09red/ssc:397653%09red/ssc:100525148%09red/ssc:100512698%09red/ssc:100520687%09red/ssc:414426%09red/ssc:102164433%09red/ssc:733677%09red/ssc:396807%09red/ssc:100157641%09red/ssc:100739349%09red/ssc:100520244%09red/ssc:100524288%09red/ssc:397378%09red/ssc:100518074%09red/ssc:733670%09red/ssc:1001545…
Arachidonic acid metabolism	KEGG PATHWAY	ssc00590	13	65	0.00158716531313	0.00340946622821	ENSSSCG00000023351|ENSSSCG00000012053|ENSSSCG00000010023|ENSSSCG00000034756|ENSSSCG00000010055|ENSSSCG00000010404|ENSSSCG00000010056|ENSSSCG00000011147|ENSSSCG00000032480|ENSSSCG00000027013|ENSSSCG00000016504|ENSSSCG00000002279|ENSSSCG00000033727	http://www.genome.jp/kegg-bin/show_pathway?ssc00590/ssc:100520687%09red/ssc:100519306%09red/ssc:100620559%09red/ssc:100157523%09red/ssc:100738604%09red/ssc:397095%09red/ssc:100512990%09red/ssc:100511161%09red/ssc:767625%09red/ssc:397403%09red/ssc:397112%09red/ssc:100156205%09red/ssc:397456%09red
Glycerolipid metabolism	KEGG PATHWAY	ssc00561	12	58	0.00184785224047	0.00392824687691	ENSSSCG00000001078|ENSSSCG00000038423|ENSSSCG00000005361|ENSSSCG00000000370|ENSSSCG00000012202|ENSSSCG00000011432|ENSSSCG00000038494|ENSSSCG00000004033|ENSSSCG00000018041|ENSSSCG00000040608|ENSSSCG00000016912|ENSSSCG00000029256	http://www.genome.jp/kegg-bin/show_pathway?ssc00561/ssc:100233182%09red/ssc:100187579%09red/ssc:396816%09red/ssc:100525303%09red/ssc:100522516%09red/ssc:100415928%09red/ssc:397097%09red/ssc:396924%09red/ssc:100156278%09red/ssc:100156632%09red/ssc:100515451%09red/ssc:100152017%09red
Amyotrophic lateral sclerosis (ALS)	KEGG PATHWAY	ssc05014	11	50	0.00185575800737	0.00392824687691	ENSSSCG00000033690|ENSSSCG00000006354|ENSSSCG00000013296|ENSSSCG00000034012|ENSSSCG00000003144|ENSSSCG00000028711|ENSSSCG00000000769|ENSSSCG00000022208|ENSSSCG00000000884|ENSSSCG00000009979|ENSSSCG00000017950	http://www.genome.jp/kegg-bin/show_pathway?ssc05014/ssc:100513283%09red/ssc:100037306%09red/ssc:100627068%09red/ssc:397319%09red/ssc:397244%09red/ssc:100156492%09red/ssc:100626802%09red/ssc:396633%09red/ssc:397276%09red/ssc:100524985%09red/ssc:594852%09red
Tryptophan metabolism	KEGG PATHWAY	ssc00380	10	43	0.00207540640822	0.00436136129264	ENSSSCG00000025686|ENSSSCG00000005361|ENSSSCG00000022009|ENSSSCG00000004049|ENSSSCG00000015673|ENSSSCG00000035718|ENSSSCG00000003192|ENSSSCG00000033844|ENSSSCG00000018041|ENSSSCG00000038660	http://www.genome.jp/kegg-bin/show_pathway?ssc00380/ssc:100625479%09red/ssc:100525303%09red/ssc:100518330%09red/ssc:100152303%09red/ssc:397148%09red/ssc:100156278%09red/ssc:396857%09red/ssc:100522257%09red/ssc:100514283%09red/ssc:100521160%09red
Vitamin digestion and absorption	KEGG PATHWAY	ssc04977	7	22	0.00222473677892	0.00464153716464	ENSSSCG00000040689|ENSSSCG00000006290|ENSSSCG00000034756|ENSSSCG00000010011|ENSSSCG00000011030|ENSSSCG00000011663|ENSSSCG00000008595	http://www.genome.jp/kegg-bin/show_pathway?ssc04977/ssc:100523371%09red/ssc:100152846%09red/ssc:100519306%09red/ssc:407611%09red/ssc:100521743%09red/ssc:100155620%09red/ssc:397681%09red
Inositol phosphate metabolism	KEGG PATHWAY	ssc00562	13	69	0.00251898276394	0.00521789286815	ENSSSCG00000016298|ENSSSCG00000012315|ENSSSCG00000040863|ENSSSCG00000002457|ENSSSCG00000027272|ENSSSCG00000027340|ENSSSCG00000016147|ENSSSCG00000002688|ENSSSCG00000010525|ENSSSCG00000004779|ENSSSCG00000012035|ENSSSCG00000027629|ENSSSCG00000013034	http://www.genome.jp/kegg-bin/show_pathway?ssc00562/ssc:100623323%09red/ssc:100525148%09red/ssc:100152339%09red/ssc:100525664%09red/ssc:100518663%09red/ssc:100157641%09red/ssc:396979%09red/ssc:100156818%09red/ssc:100526019%09red/ssc:100516167%09red/ssc:100521692%09red/ssc:100312963%09red
Arrhythmogenic right ventricular cardiomyopathy (ARVC)	KEGG PATHWAY	ssc05412	13	70	0.00281114824753	0.00578179426797	ENSSSCG00000017271|ENSSSCG00000006496|ENSSSCG00000038323|ENSSSCG00000016009|ENSSSCG00000000257|ENSSSCG00000007585|ENSSSCG00000016887|ENSSSCG00000034357|ENSSSCG00000003722|ENSSSCG00000036702|ENSSSCG00000015955|ENSSSCG00000028355|ENSSSCG00000017578	http://www.genome.jp/kegg-bin/show_pathway?ssc05412/ssc:733677%09red/ssc:100513412%09red/ssc:100126859%09red/ssc:100620392%09red/ssc:100521477%09red/ssc:414396%09red/ssc:100158200%09red/ssc:100626600%09red/ssc:100515322%09red/ssc:397653%09red/ssc:100519531%09red/ssc:100517053%09red/ssc:397483%09red
Cysteine and methionine metabolism	KEGG PATHWAY	ssc00270	10	46	0.00317084513566	0.00647566964324	ENSSSCG00000012166|ENSSSCG00000029163|ENSSSCG00000000576|ENSSSCG00000007278|ENSSSCG00000013659|ENSSSCG00000003192|ENSSSCG00000009246|ENSSSCG00000009870|ENSSSCG00000005135|ENSSSCG00000027689	http://www.genome.jp/kegg-bin/show_pathway?ssc00270/ssc:606746%09red/ssc:497050%09red/ssc:100621540%09red/ssc:100511394%09red/ssc:414385%09red/ssc:100516774%09red/ssc:100153052%09red/ssc:100518784%09red/ssc:100154365%09red/ssc:100522257%09red
Vascular smooth muscle contraction	KEGG PATHWAY	ssc04270	18	121	0.00433629565609	0.00879388629558	ENSSSCG00000023351|ENSSSCG00000023503|ENSSSCG00000036201|ENSSSCG00000026602|ENSSSCG00000003256|ENSSSCG00000039506|ENSSSCG00000010023|ENSSSCG00000033674|ENSSSCG00000013034|ENSSSCG00000035051|ENSSSCG00000039795|ENSSSCG00000007139|ENSSSCG00000021893|ENSSSCG00000004779|ENSSSCG00000039336|ENSSSCG00000008540|ENSSSCG00000036874|ENSSSCG00000003040	http://www.genome.jp/kegg-bin/show_pathway?ssc04270/ssc:100518074%09red/ssc:100511161%09red/ssc:100512698%09red/ssc:100622305%09red/ssc:396807%09red/ssc:100522824%09red/ssc:100157641%09red/ssc:100518073%09red/ssc:100520244%09red/ssc:100525148%09red/ssc:100520687%09red/ssc:552898%09red/ssc:503661%09red/ssc:100524288%09red/ssc:100622955%09red/ssc:397447%09red/ssc:397378%09red
Fructose and mannose metabolism	KEGG PATHWAY	ssc00051	8	33	0.00457308497334	0.00914616994669	ENSSSCG00000031174|ENSSSCG00000038300|ENSSSCG00000010253|ENSSSCG00000021129|ENSSSCG00000040608|ENSSSCG00000011158|ENSSSCG00000014048|ENSSSCG00000028197	http://www.genome.jp/kegg-bin/show_pathway?ssc00051/ssc:397038%09red/ssc:100512013%09red/ssc:396816%09red/ssc:100522855%09red/ssc:733601%09red/ssc:100152344%09red/ssc:100621757%09red
Prion diseases	KEGG PATHWAY	ssc05020	8	33	0.00457308497334	0.00914616994669	ENSSSCG00000020970|ENSSSCG00000008090|ENSSSCG00000017705|ENSSSCG00000033512|ENSSSCG00000003144|ENSSSCG00000003524|ENSSSCG00000016859|ENSSSCG00000038706	http://www.genome.jp/kegg-bin/show_pathway?ssc05020/ssc:396613%09red/ssc:445460%09red/ssc:445461%09red/ssc:397094%09red/ssc:100518846%09red/ssc:396633%09red/ssc:100628202%09red/ssc:397526%09red
Dilated cardiomyopathy	KEGG PATHWAY	ssc05414	14	84	0.00467633487922	0.00928861037654	ENSSSCG00000017271|ENSSSCG00000004803|ENSSSCG00000016009|ENSSSCG00000003017|ENSSSCG00000000257|ENSSSCG00000036983|ENSSSCG00000007585|ENSSSCG00000016887|ENSSSCG00000034357|ENSSSCG00000015955|ENSSSCG00000006496|ENSSSCG00000028355|ENSSSCG00000017578|ENSSSCG00000013849	http://www.genome.jp/kegg-bin/show_pathway?ssc05414/ssc:733677%09red/ssc:100126859%09red/ssc:100620392%09red/ssc:100521477%09red/ssc:414396%09red/ssc:100158200%09red/ssc:397608%09red/ssc:100626600%09red/ssc:397653%09red/ssc:100152267%09red/ssc:397078%09red/ssc:100517053%09red/ssc:397483%09red/ssc:396781%09red
Hippo signaling pathway	KEGG PATHWAY	ssc04390	20	143	0.00508236037893	0.0100264252373	ENSSSCG00000039221|ENSSSCG00000006062|ENSSSCG00000026958|ENSSSCG00000008540|ENSSSCG00000017317|ENSSSCG00000000182|ENSSSCG00000004192|ENSSSCG00000003017|ENSSSCG00000000107|ENSSSCG00000027206|ENSSSCG00000007381|ENSSSCG00000025133|ENSSSCG00000030820|ENSSSCG00000008645|ENSSSCG00000004505|ENSSSCG00000007585|ENSSSCG00000033447|ENSSSCG00000040486|ENSSSCG00000028355|ENSSSCG00000024954	http://www.genome.jp/kegg-bin/show_pathway?ssc04390/ssc:397378%09red/ssc:397078%09red/ssc:100524741%09red/ssc:100523244%09red/ssc:414396%09red/ssc:780440%09red/ssc:100152141%09red/ssc:100126276%09red/ssc:100153160%09red/ssc:397266%09red/ssc:100514950%09red/ssc:654298%09red/ssc:100155304%09red/ssc:397497%09red/ssc:100151957%09red/ssc:100517174%09red/ssc:397653%09red/ssc:396943%09red
Drug metabolism - other enzymes	KEGG PATHWAY	ssc00983	8	34	0.00533073656272	0.0103752590818	ENSSSCG00000021259|ENSSSCG00000034896|ENSSSCG00000030388|ENSSSCG00000001073|ENSSSCG00000005717|ENSSSCG00000006878|ENSSSCG00000026893|ENSSSCG00000007739	http://www.genome.jp/kegg-bin/show_pathway?ssc00983/ssc:397109%09red/ssc:100625277%09red/ssc:100157630%09red/ssc:100525976%09red/ssc:100515954%09red/ssc:100511905%09red/ssc:397351%09red/ssc:100144519%09red
Apoptosis - multiple species	KEGG PATHWAY	ssc04215	8	34	0.00533073656272	0.0103752590818	ENSSSCG00000025028|ENSSSCG00000034012|ENSSSCG00000003144|ENSSSCG00000039882|ENSSSCG00000000769|ENSSSCG00000000884|ENSSSCG00000030888|ENSSSCG00000040486	http://www.genome.jp/kegg-bin/show_pathway?ssc04215/ssc:100513283%09red/ssc:100628090%09red/ssc:100037300%09red/ssc:397244%09red/ssc:397266%09red/ssc:396633%09red/ssc:595129%09red/ssc:594852%09red
Glutamatergic synapse	KEGG PATHWAY	ssc04724	18	125	0.00584130762397	0.0112812031638	ENSSSCG00000023351|ENSSSCG00000005400|ENSSSCG00000037964|ENSSSCG00000037081|ENSSSCG00000003256|ENSSSCG00000013296|ENSSSCG00000017912|ENSSSCG00000033674|ENSSSCG00000011423|ENSSSCG00000037583|ENSSSCG00000040931|ENSSSCG00000011750|ENSSSCG00000034192|ENSSSCG00000007669|ENSSSCG00000023891|ENSSSCG00000004779|ENSSSCG00000013034|ENSSSCG00000000807	http://www.genome.jp/kegg-bin/show_pathway?ssc04724/ssc:100518074%09red/ssc:100525148%09red/ssc:100623799%09red/ssc:100519446%09red/ssc:100157641%09red/ssc:100520271%09red/ssc:100627068%09red/ssc:414900%09red/ssc:100520687%09red/ssc:100515992%09red/ssc:100144421%09red/ssc:100516546%09red/ssc:100621119%09red/ssc:102166994%09red/ssc:100154364%09red/ssc:100519886%09red
Axon guidance	KEGG PATHWAY	ssc04360	23	176	0.00587400578528	0.0112812031638	ENSSSCG00000017095|ENSSSCG00000031513|ENSSSCG00000006495|ENSSSCG00000011872|ENSSSCG00000027206|ENSSSCG00000034192|ENSSSCG00000021893|ENSSSCG00000038562|ENSSSCG00000039416|ENSSSCG00000038701|ENSSSCG00000001818|ENSSSCG00000014146|ENSSSCG00000012974|ENSSSCG00000021874|ENSSSCG00000027272|ENSSSCG00000017991|ENSSSCG00000002688|ENSSSCG00000007334|ENSSSCG00000016589|ENSSSCG00000015645|ENSSSCG00000000907|…	http://www.genome.jp/kegg-bin/show_pathway?ssc04360/ssc:100154503%09red/ssc:396659%09red/ssc:100518663%09red/ssc:100518625%09red/ssc:100521592%09red/ssc:100737194%09red/ssc:100739349%09red/ssc:100621675%09red/ssc:100737739%09red/ssc:396979%09red/ssc:100519487%09red/ssc:733600%09red/ssc:100144421%09red/ssc:100157147%09red/ssc:445532%09red/ssc:100627579%09red/ssc:100155631%09red/ssc:100151957%09red…
Steroid biosynthesis	KEGG PATHWAY	ssc00100	6	21	0.00703937939528	0.0134303948989	ENSSSCG00000010450|ENSSSCG00000032397|ENSSSCG00000032768|ENSSSCG00000021464|ENSSSCG00000005970|ENSSSCG00000021181	http://www.genome.jp/kegg-bin/show_pathway?ssc00100/ssc:100142668%09red/ssc:100113409%09red/ssc:100628166%09red/ssc:100312968%09red/ssc:100514510%09red/ssc:100627707%09red
Ubiquitin mediated proteolysis	KEGG PATHWAY	ssc04120	19	138	0.00718201314536	0.0136129660925	ENSSSCG00000030153|ENSSSCG00000025028|ENSSSCG00000033987|ENSSSCG00000037499|ENSSSCG00000038285|ENSSSCG00000027165|ENSSSCG00000003949|ENSSSCG00000033979|ENSSSCG00000012270|ENSSSCG00000015115|ENSSSCG00000026977|ENSSSCG00000007423|ENSSSCG00000016918|ENSSSCG00000022486|ENSSSCG00000021560|ENSSSCG00000036481|ENSSSCG00000013094|ENSSSCG00000029478|ENSSSCG00000006177	http://www.genome.jp/kegg-bin/show_pathway?ssc04120/ssc:100154192%09red/ssc:780417%09red/ssc:100153133%09red/ssc:100739402%09red/ssc:100522239%09red/ssc:397379%09red/ssc:100621690%09red/ssc:100152196%09red/ssc:100624139%09red/ssc:100037300%09red/ssc:396617%09red/ssc:100518854%09red/ssc:100525439%09red/ssc:100533196%09red/ssc:100512631%09red/ssc:100517912%09red/ssc:100524597%09red/ssc:100621443%09…
Estrogen signaling pathway	KEGG PATHWAY	ssc04915	15	99	0.00754595150334	0.0142099086751	ENSSSCG00000001430|ENSSSCG00000031513|ENSSSCG00000007334|ENSSSCG00000001701|ENSSSCG00000034192|ENSSSCG00000027272|ENSSSCG00000013034|ENSSSCG00000017991|ENSSSCG00000006539|ENSSSCG00000007436|ENSSSCG00000039841|ENSSSCG00000004779|ENSSSCG00000017206|ENSSSCG00000023503|ENSSSCG00000032477	http://www.genome.jp/kegg-bin/show_pathway?ssc04915/ssc:100154503%09red/ssc:100525148%09red/ssc:100157641%09red/ssc:654325%09red/ssc:100739349%09red/ssc:396979%09red/ssc:100144421%09red/ssc:100192436%09red/ssc:396742%09red/ssc:100144516%09red/ssc:100622955%09red/ssc:100156321%09red/ssc:396851%09red
Long-term depression	KEGG PATHWAY	ssc04730	11	62	0.00771195427219	0.0144288176705	ENSSSCG00000023351|ENSSSCG00000031513|ENSSSCG00000003256|ENSSSCG00000033674|ENSSSCG00000013034|ENSSSCG00000034192|ENSSSCG00000004779|ENSSSCG00000039336|ENSSSCG00000006250|ENSSSCG00000032477|ENSSSCG00000013566	http://www.genome.jp/kegg-bin/show_pathway?ssc04730/ssc:100518074%09red/ssc:100525148%09red/ssc:100520687%09red/ssc:100522824%09red/ssc:100157641%09red/ssc:100152890%09red/ssc:100739349%09red/ssc:100144421%09red/ssc:397350%09red
Alanine, aspartate and glutamate metabolism	KEGG PATHWAY	ssc00250	8	37	0.00818351303594	0.0152129409001	ENSSSCG00000028978|ENSSSCG00000010368|ENSSSCG00000016159|ENSSSCG00000015340|ENSSSCG00000010874|ENSSSCG00000003192|ENSSSCG00000008902|ENSSSCG00000014012	http://www.genome.jp/kegg-bin/show_pathway?ssc00250/ssc:100157162%09red/ssc:100312961%09red/ssc:100518539%09red/ssc:100522503%09red/ssc:100624530%09red/ssc:100048942%09red/ssc:100522257%09red/ssc:100157716%09red
Cholinergic synapse	KEGG PATHWAY	ssc04725	16	111	0.00893002994501	0.016495	ENSSSCG00000037081|ENSSSCG00000037964|ENSSSCG00000031513|ENSSSCG00000004839|ENSSSCG00000034192|ENSSSCG00000003256|ENSSSCG00000033674|ENSSSCG00000027272|ENSSSCG00000037583|ENSSSCG00000008140|ENSSSCG00000017991|ENSSSCG00000003975|ENSSSCG00000007669|ENSSSCG00000004779|ENSSSCG00000013034|ENSSSCG00000032477	http://www.genome.jp/kegg-bin/show_pathway?ssc04725/ssc:100518074%09red/ssc:100415931%09red/ssc:100157641%09red/ssc:100512044%09red/ssc:100739349%09red/ssc:396979%09red/ssc:100515992%09red/ssc:100144421%09red/ssc:100516546%09red/ssc:100525148%09red/ssc:102166994%09red/ssc:100526228%09red/ssc:396851%09red
Thyroid hormone synthesis	KEGG PATHWAY	ssc04918	12	73	0.00927789716042	0.0170215	ENSSSCG00000001430|ENSSSCG00000003256|ENSSSCG00000002279|ENSSSCG00000033674|ENSSSCG00000031771|ENSSSCG00000013034|ENSSSCG00000011676|ENSSSCG00000015453|ENSSSCG00000006733|ENSSSCG00000004779|ENSSSCG00000033727|ENSSSCG00000014020	http://www.genome.jp/kegg-bin/show_pathway?ssc04918/ssc:100518074%09red/ssc:100525148%09red/ssc:100156166%09red/ssc:100157641%09red/ssc:767625%09red/ssc:100519184%09red/ssc:100522203%09red/ssc:100144516%09red/ssc:397403%09red/ssc:397560%09red/ssc:100514493%09red
GnRH signaling pathway	KEGG PATHWAY	ssc04912	14	92	0.00933246189672	0.0170215	ENSSSCG00000023351|ENSSSCG00000031513|ENSSSCG00000007334|ENSSSCG00000031076|ENSSSCG00000017912|ENSSSCG00000013034|ENSSSCG00000011750|ENSSSCG00000016918|ENSSSCG00000009664|ENSSSCG00000002039|ENSSSCG00000004779|ENSSSCG00000017206|ENSSSCG00000023503|ENSSSCG00000032477	http://www.genome.jp/kegg-bin/show_pathway?ssc04912/ssc:100525148%09red/ssc:100520687%09red/ssc:100519446%09red/ssc:100157641%09red/ssc:100739349%09red/ssc:414900%09red/ssc:397471%09red/ssc:100154503%09red/ssc:100192436%09red/ssc:100157507%09red/ssc:100622955%09red/ssc:396617%09red/ssc:102164433%09red
Adherens junction	KEGG PATHWAY	ssc04520	12	74	0.0101568970971	0.0184093759884	ENSSSCG00000025537|ENSSSCG00000023709|ENSSSCG00000021944|ENSSSCG00000001814|ENSSSCG00000038323|ENSSSCG00000007334|ENSSSCG00000007585|ENSSSCG00000040222|ENSSSCG00000004505|ENSSSCG00000036702|ENSSSCG00000028355|ENSSSCG00000013566	http://www.genome.jp/kegg-bin/show_pathway?ssc04520/ssc:100513412%09red/ssc:100157656%09red/ssc:397350%09red/ssc:414396%09red/ssc:100621675%09red/ssc:100154503%09red/ssc:397653%09red/ssc:100524973%09red/ssc:100153248%09red/ssc:100155304%09red/ssc:100519531%09red/ssc:100171389%09red
Insulin resistance	KEGG PATHWAY	ssc04931	16	113	0.0103141547907	0.0185061323282	ENSSSCG00000020970|ENSSSCG00000022815|ENSSSCG00000008540|ENSSSCG00000000185|ENSSSCG00000003558|ENSSSCG00000005024|ENSSSCG00000027272|ENSSSCG00000017991|ENSSSCG00000023503|ENSSSCG00000007030|ENSSSCG00000005648|ENSSSCG00000012880|ENSSSCG00000014012|ENSSSCG00000007530|ENSSSCG00000002009|ENSSSCG00000016640	http://www.genome.jp/kegg-bin/show_pathway?ssc04931/ssc:397378%09red/ssc:100141306%09red/ssc:733659%09red/ssc:100155567%09red/ssc:100521997%09red/ssc:100622955%09red/ssc:100518539%09red/ssc:396979%09red/ssc:403165%09red/ssc:100101471%09red/ssc:399527%09red/ssc:414426%09red/ssc:100628202%09red/ssc:100518588%09red/ssc:100523972%09red/ssc:396851%09red
Colorectal cancer	KEGG PATHWAY	ssc05210	11	65	0.0103858099793	0.0185061323282	ENSSSCG00000004505|ENSSSCG00000008428|ENSSSCG00000017950|ENSSSCG00000003017|ENSSSCG00000027272|ENSSSCG00000017991|ENSSSCG00000003144|ENSSSCG00000020931|ENSSSCG00000021944|ENSSSCG00000034012|ENSSSCG00000040486	http://www.genome.jp/kegg-bin/show_pathway?ssc05210/ssc:100337661%09red/ssc:100624450%09red/ssc:100621675%09red/ssc:397078%09red/ssc:396979%09red/ssc:397244%09red/ssc:397266%09red/ssc:396633%09red/ssc:397276%09red/ssc:100155304%09red/ssc:396851%09red
Acute myeloid leukemia	KEGG PATHWAY	ssc05221	10	56	0.0104017226534	0.0185061323282	ENSSSCG00000002866|ENSSSCG00000031513|ENSSSCG00000010548|ENSSSCG00000027272|ENSSSCG00000013237|ENSSSCG00000017991|ENSSSCG00000032936|ENSSSCG00000007030|ENSSSCG00000017206|ENSSSCG00000032477	http://www.genome.jp/kegg-bin/show_pathway?ssc05221/ssc:100739349%09red/ssc:414912%09red/ssc:100157844%09red/ssc:396979%09red/ssc:100192436%09red/ssc:100135662%09red/ssc:100101471%09red/ssc:397307%09red/ssc:396851%09red
Fatty acid metabolism	KEGG PATHWAY	ssc01212	9	48	0.0113174431694	0.0200125519459	ENSSSCG00000005164|ENSSSCG00000015784|ENSSSCG00000017947|ENSSSCG00000004049|ENSSSCG00000003851|ENSSSCG00000036673|ENSSSCG00000024149|ENSSSCG00000012880|ENSSSCG00000038007	http://www.genome.jp/kegg-bin/show_pathway?ssc01212/ssc:100520636%09red/ssc:100517533%09red/ssc:448982%09red/ssc:100171403%09red/ssc:100523711%09red/ssc:100152303%09red/ssc:100523084%09red/ssc:100519491%09red/ssc:399527%09red
Thyroid hormone signaling pathway	KEGG PATHWAY	ssc04919	16	115	0.0118625381891	0.0208493095445	ENSSSCG00000031513|ENSSSCG00000003613|ENSSSCG00000017991|ENSSSCG00000003256|ENSSSCG00000033674|ENSSSCG00000027272|ENSSSCG00000032477|ENSSSCG00000011676|ENSSSCG00000002688|ENSSSCG00000007585|ENSSSCG00000004779|ENSSSCG00000007334|ENSSSCG00000013034|ENSSSCG00000017950|ENSSSCG00000028355|ENSSSCG00000040638	http://www.genome.jp/kegg-bin/show_pathway?ssc04919/ssc:100518074%09red/ssc:100525148%09red/ssc:414379%09red/ssc:100518663%09red/ssc:100157641%09red/ssc:414396%09red/ssc:100622482%09red/ssc:100739349%09red/ssc:396979%09red/ssc:100154503%09red/ssc:397653%09red/ssc:397276%09red/ssc:100514493%09red/ssc:396851%09red
Glycosaminoglycan biosynthesis - keratan sulfate	KEGG PATHWAY	ssc00533	5	17	0.0123672093891	0.0215032799032	ENSSSCG00000035454|ENSSSCG00000002709|ENSSSCG00000008374|ENSSSCG00000002283|ENSSSCG00000022031	http://www.genome.jp/kegg-bin/show_pathway?ssc00533/ssc:100511655%09red/ssc:100522551%09red/ssc:100623864%09red/ssc:396933%09red/ssc:100626514%09red
beta-Alanine metabolism	KEGG PATHWAY	ssc00410	7	32	0.0123829232546	0.0215032799032	ENSSSCG00000004870|ENSSSCG00000028501|ENSSSCG00000005361|ENSSSCG00000006878|ENSSSCG00000018041|ENSSSCG00000012166|ENSSSCG00000027689	http://www.genome.jp/kegg-bin/show_pathway?ssc00410/ssc:100739347%09red/ssc:100525303%09red/ssc:414385%09red/ssc:397109%09red/ssc:100153052%09red/ssc:100156278%09red/ssc:100158127%09red
Prolactin signaling pathway	KEGG PATHWAY	ssc04917	11	68	0.0137187457582	0.0235533468382	ENSSSCG00000008437|ENSSSCG00000031513|ENSSSCG00000007334|ENSSSCG00000027272|ENSSSCG00000017991|ENSSSCG00000006539|ENSSSCG00000039841|ENSSSCG00000010969|ENSSSCG00000017206|ENSSSCG00000032477|ENSSSCG00000004898	http://www.genome.jp/kegg-bin/show_pathway?ssc04917/ssc:100739349%09red/ssc:396979%09red/ssc:100154503%09red/ssc:100192436%09red/ssc:100623908%09red/ssc:100521706%09red/ssc:100302367%09red/ssc:100156321%09red/ssc:396851%09red
Retrograde endocannabinoid signaling	KEGG PATHWAY	ssc04723	14	97	0.0137259	0.0235533468382	ENSSSCG00000011470|ENSSSCG00000033674|ENSSSCG00000007669|ENSSSCG00000037081|ENSSSCG00000003256|ENSSSCG00000027288|ENSSSCG00000013034|ENSSSCG00000037583|ENSSSCG00000040931|ENSSSCG00000034192|ENSSSCG00000037964|ENSSSCG00000033558|ENSSSCG00000004779|ENSSSCG00000008809	http://www.genome.jp/kegg-bin/show_pathway?ssc04723/ssc:100518074%09red/ssc:100517063%09red/ssc:100627176%09red/ssc:100157641%09red/ssc:102166994%09red/ssc:100515992%09red/ssc:100144421%09red/ssc:100516546%09red/ssc:100525148%09red/ssc:100515411%09red/ssc:100517042%09red/ssc:100519886%09red
RIG-I-like receptor signaling pathway	KEGG PATHWAY	ssc04622	11	69	0.014992	0.0255746496539	ENSSSCG00000031103|ENSSSCG00000008953|ENSSSCG00000010548|ENSSSCG00000012853|ENSSSCG00000015644|ENSSSCG00000017416|ENSSSCG00000001009|ENSSSCG00000016918|ENSSSCG00000007030|ENSSSCG00000030888|ENSSSCG00000036321	http://www.genome.jp/kegg-bin/show_pathway?ssc04622/ssc:100620340%09red/ssc:100037289%09red/ssc:100524751%09red/ssc:100524520%09red/ssc:396617%09red/ssc:100135662%09red/ssc:100101471%09red/ssc:595129%09red/ssc:396880%09red/ssc:100519508%09red/ssc:100125828%09red
Fatty acid degradation	KEGG PATHWAY	ssc00071	8	42	0.0152812437036	0.0259155594973	ENSSSCG00000015784|ENSSSCG00000017947|ENSSSCG00000005361|ENSSSCG00000004049|ENSSSCG00000003851|ENSSSCG00000018041|ENSSSCG00000001000|ENSSSCG00000012880	http://www.genome.jp/kegg-bin/show_pathway?ssc00071/ssc:448982%09red/ssc:100525303%09red/ssc:100152303%09red/ssc:100134957%09red/ssc:100520636%09red/ssc:100156278%09red/ssc:399527%09red/ssc:100519491%09red
VEGF signaling pathway	KEGG PATHWAY	ssc04370	10	60	0.0154614610463	0.0260687424618	ENSSSCG00000023351|ENSSSCG00000031513|ENSSSCG00000007334|ENSSSCG00000003256|ENSSSCG00000033674|ENSSSCG00000027272|ENSSSCG00000017991|ENSSSCG00000002688|ENSSSCG00000021944|ENSSSCG00000032477	http://www.genome.jp/kegg-bin/show_pathway?ssc04370/ssc:100518074%09red/ssc:100520687%09red/ssc:100518663%09red/ssc:100739349%09red/ssc:100621675%09red/ssc:396979%09red/ssc:100154503%09red/ssc:396851%09red
cGMP-PKG signaling pathway	KEGG PATHWAY	ssc04022	21	172	0.0156116156044	0.0261697602617	ENSSSCG00000014296|ENSSSCG00000001430|ENSSSCG00000036201|ENSSSCG00000036418|ENSSSCG00000012623|ENSSSCG00000017991|ENSSSCG00000034192|ENSSSCG00000027272|ENSSSCG00000013388|ENSSSCG00000017874|ENSSSCG00000033673|ENSSSCG00000013034|ENSSSCG00000011676|ENSSSCG00000007139|ENSSSCG00000037241|ENSSSCG00000021893|ENSSSCG00000004779|ENSSSCG00000039336|ENSSSCG00000008540|ENSSSCG00000036874|ENSSSCG00000029567	http://www.genome.jp/kegg-bin/show_pathway?ssc04022/ssc:397378%09red/ssc:100525148%09red/ssc:100512698%09red/ssc:100522824%09red/ssc:100519030%09red/ssc:100516060%09red/ssc:100524288%09red/ssc:733670%09red/ssc:100158185%09red/ssc:396979%09red/ssc:397010%09red/ssc:100144421%09red/ssc:552898%09red/ssc:403155%09red/ssc:100157641%09red/ssc:100152101%09red/ssc:100144516%09red/ssc:100514493%09red/ssc:3…
Pantothenate and CoA biosynthesis	KEGG PATHWAY	ssc00770	5	19	0.0179097557708	0.0298495929514	ENSSSCG00000006878|ENSSSCG00000029163|ENSSSCG00000004193|ENSSSCG00000010456|ENSSSCG00000004179	http://www.genome.jp/kegg-bin/show_pathway?ssc00770/ssc:100154650%09red/ssc:100518784%09red/ssc:397109%09red/ssc:100153984%09red/ssc:100037271%09red
Longevity regulating pathway	KEGG PATHWAY	ssc04211	13	92	0.0197442289562	0.0327190079845	ENSSSCG00000001430|ENSSSCG00000029438|ENSSSCG00000031513|ENSSSCG00000000185|ENSSSCG00000027272|ENSSSCG00000018045|ENSSSCG00000032477|ENSSSCG00000017991|ENSSSCG00000003144|ENSSSCG00000039553|ENSSSCG00000017950|ENSSSCG00000038466|ENSSSCG00000013566	http://www.genome.jp/kegg-bin/show_pathway?ssc04211/ssc:100525780%09red/ssc:100739349%09red/ssc:396979%09red/ssc:100620966%09red/ssc:100144516%09red/ssc:396633%09red/ssc:397350%09red/ssc:397276%09red/ssc:414426%09red/ssc:100124382%09red/ssc:100101924%09red/ssc:396851%09red
Morphine addiction	KEGG PATHWAY	ssc05032	13	93	0.0211996372548	0.0349312204766	ENSSSCG00000035028|ENSSSCG00000017918|ENSSSCG00000037964|ENSSSCG00000033558|ENSSSCG00000037081|ENSSSCG00000003256|ENSSSCG00000013388|ENSSSCG00000033674|ENSSSCG00000007669|ENSSSCG00000037583|ENSSSCG00000034192|ENSSSCG00000014852|ENSSSCG00000008809	http://www.genome.jp/kegg-bin/show_pathway?ssc05032/ssc:100518074%09red/ssc:100517063%09red/ssc:100152937%09red/ssc:100515992%09red/ssc:100144421%09red/ssc:100516546%09red/ssc:100521141%09red/ssc:102166994%09red/ssc:100516060%09red/ssc:100517042%09red/ssc:100170767%09red
Glycine, serine and threonine metabolism	KEGG PATHWAY	ssc00260	7	39	0.0290230419118	0.0475518765786	ENSSSCG00000010517|ENSSSCG00000004672|ENSSSCG00000011456|ENSSSCG00000011432|ENSSSCG00000015443|ENSSSCG00000009870|ENSSSCG00000006717	http://www.genome.jp/kegg-bin/show_pathway?ssc00260/ssc:100126844%09red/ssc:100144529%09red/ssc:100522516%09red/ssc:100154776%09red/ssc:100151982%09red/ssc:100154365%09red/ssc:397129%09red
