# Supplementary material for: Gene Expression Profiling of Adipose Tissue in Enshi Black Pigs Subjected to Cold Stress
Source: Vet Sci. 2026 Apr 30;13(5):442. doi: 10.3390/vetsci13050442 (PMC13211509; doi:10.3390/vetsci13050442)
Supplement: Supplementary file 1 [file vetsci-13-00442-s001.zip › Table S/Table S2.xlsx]

## Sheet: Datastat
Table S2 Sequencing data quality assessment
Sample_name	Raw_reads	Clean_reads	Raw_bases(G)	Clean_bases(G)	Error rate(%)	Q20(%)	Q30(%)	GC_content(%)
A1	89804108	87425036	13.47	13.11	0.03	96.39	90.78	52.23
A2	90371224	86556896	13.56	12.98	0.03	96.1	90.28	53.35
A3	96777940	94358826	14.52	14.15	0.03	95.63	89.19	52.8
B1	79207948	76244594	11.88	11.44	0.03	96.28	90.58	53.64
B2	79644974	77144230	11.95	11.57	0.03	96.08	90.2	54.16
B3	85730396	82729672	12.86	12.41	0.03	96.23	90.45	52.12
C1	88057164	86104932	13.21	12.92	0.03	97.38	93.48	53.33
C2	88295704	85477952	13.24	12.82	0.03	96.52	92.02	55.86
C3	85865742	83716872	12.88	12.56	0.03	97.66	93.82	51.59
