# Supplementary material for: Gene Expression Profiling of Adipose Tissue in Enshi Black Pigs Subjected to Cold Stress
Source: Vet Sci. 2026 Apr 30;13(5):442. doi: 10.3390/vetsci13050442 (PMC13211509; doi:10.3390/vetsci13050442)
Supplement: Supplementary file 1 [file vetsci-13-00442-s001.zip › Table S/Table S3.xlsx]

## Sheet: MapStat
Table S3 Aligment of all samples with the reference genome
Sample name	A1	A2	A3	B1	B2	B3	C1	C2	C3
Total reads	87425036	86556896	94358826	76244594	77144230	82729672	86104932	85477952	83716872
Total mapped	78721302 (90.04%)	77727444 (89.8%)	84877344 (89.95%)	68398192 (89.71%)	66855439 (86.66%)	74916417 (90.56%)	78691955 (91.39%)	73429599 (85.9%)	77450553 (92.51%)
Multiple mapped	6477428 (7.41%)	7732966 (8.93%)	7564434 (8.02%)	6559785 (8.6%)	6628974 (8.59%)	6319880 (7.64%)	6091314 (7.07%)	7067988 (8.27%)	6857969 (8.19%)
Uniquely mapped	72243874 (82.64%)	69994478 (80.87%)	77312910 (81.94%)	61838407 (81.11%)	60226465 (78.07%)	68596537 (82.92%)	72600641 (84.32%)	66361611 (77.64%)	70592584 (84.32%)
Read-1	36343488 (41.57%)	34995144 (40.43%)	38853066 (41.18%)	31031091 (40.7%)	30225914 (39.18%)	34535079 (41.74%)	36217613 (42.06%)	32983235 (38.59%)	35281266 (42.14%)
Read-2	35900386 (41.06%)	34999334 (40.44%)	38459844 (40.76%)	30807316 (40.41%)	30000551 (38.89%)	34061458 (41.17%)	36383028 (42.25%)	33378376 (39.05%)	35311318 (42.18%)
Reads map to '+'	36109337 (41.3%)	35044302 (40.49%)	38676878 (40.99%)	30912731 (40.54%)	30097429 (39.01%)	34277273 (41.43%)	36329970 (42.19%)	33278427 (38.93%)	35292096 (42.16%)
Reads map to '-'	36134537 (41.33%)	34950176 (40.38%)	38636032 (40.95%)	30925676 (40.56%)	30129036 (39.06%)	34319264 (41.48%)	36270671 (42.12%)	33083184 (38.7%)	35300488 (42.17%)
Non-splice reads	48554914 (55.54%)	48401912 (55.92%)	52956863 (56.12%)	42522359 (55.77%)	40255781 (52.18%)	46912613 (56.71%)	45053340 (52.32%)	47549730 (55.63%)	48900198 (58.41%)
Splice reads	23688960 (27.1%)	21592566 (24.95%)	24356047 (25.81%)	19316048 (25.33%)	19970684 (25.89%)	21683924 (26.21%)	27547301 (31.99%)	18811881 (22.01%)	21692386 (25.91%)
Reads mapped in proper pairs	68368116 (78.2%)	65895086 (76.13%)	72389692 (76.72%)	58178908 (76.31%)	56760892 (73.58%)	64765206 (78.29%)	68579278 (79.65%)	62389846 (72.99%)	67120892 (80.18%)
