# Supplementary material for: Gene Expression Profiling of Adipose Tissue in Enshi Black Pigs Subjected to Cold Stress
Source: Vet Sci. 2026 Apr 30;13(5):442. doi: 10.3390/vetsci13050442 (PMC13211509; doi:10.3390/vetsci13050442)
Supplement: Supplementary file 1 [file vetsci-13-00442-s001.zip › Table S/Table S4.xlsx]

## Sheet: B_vs_C.mRNA.diffgene
Table S4 DE mRNA of A group vs C group
gene_id	gene_name	gene_locus	A_FPKM	C_FPKM	log2FoldChange	pvalue	padj
ENSSSCG00000032413	ENSSSCG00000032413	chr8:20592121-20609036	0	1.94333	-10.2813	1.38336283861691e-18	1.65913622049518e-14
ENSSSCG00000040242	TP23	chr5:60996243-61099566	1.08048866666667	0.336475333333333	4.42829244010071	2.03878680722782e-10	1.63014597149912e-06
ENSSSCG00000013594	FBN3	chr2:71102054-71174357	0.049717	0.599818333333333	-3.44555	4.55727243042234e-09	2.18630587577082e-05
ENSSSCG00000031163	ENSSSCG00000031163	chr2:13371060-13377044	60.8415996666667	15.5814083333333	2.06803923275178	1.23347625479004e-08	4.93123248727479e-05
ENSSSCG00000014798	ART5	chr9:6445891-6449192	23.6856886666667	6.22501566666667	2.01990227074258	1.83345989908937e-08	5.13169248902732e-05
ENSSSCG00000033733	ENSSSCG00000033733	chr13:202935783-202943576	2.86363866666667	13.0405326666667	-2.06211	2.0517288738808e-08	5.13169248902732e-05
ENSSSCG00000013354	CSRP3	chr2:40218896-40240620	19.7300166666667	2.97364	2.59976037126398	3.70622580938346e-08	8.08193077178918e-05
ENSSSCG00000004803	ACTC1	chr1:136281119-136286631	0.961692333333333	5.53678933333333	-2.38747	6.80740294518438e-08	0.000136074312038448
ENSSSCG00000039651	SLC2A5	chr6:69507826-69535528	15.5251226666667	2.89767533333333	2.54281674923461	3.3881227574176e-07	0.000581647548004894
ENSSSCG00000021591	ENSSSCG00000021591	chrX:42704029-42707580	65.8653	14.1605	2.21799616847463	3.3947828707502e-07	0.000581647548004894
ENSSSCG00000036570	CTXN3	chr2:130596844-130635373	23.9444	5.53764	1.99826393680857	3.8821704980536e-07	0.000612638619644398
ENSSSCG00000007926	SEC14L5	chr3:37397113-37443118	1.21498466666667	0.145335	3.14934524865793	4.08647096940441e-07	0.000612638619644398
ENSSSCG00000030960	ENSSSCG00000030960	chr4:81229965-81235933	0.463034666666667	0	8.02943105060767	9.90536375265802e-07	0.00110722895300799
ENSSSCG00000011333	ENSSSCG00000011333	chr13:29879323-29881580	1.0845	0.054077	4.26381015970675	2.09705436438408e-06	0.0019346939630185
ENSSSCG00000024045	ENSSSCG00000024045	chr3:11956300-12039913	14.0069633333333	5.29882	1.61987221418271	2.18999985549956e-06	0.00194561209384696
ENSSSCG00000010853	EPHX1	chr10:13757489-13773073	13.2846316666667	4.07757033333333	1.81320935961728	2.56072698418414e-06	0.00219371993462946
ENSSSCG00000017884	TEKT1	chr12:50524200-50549758	1.21507	0.0332023333333333	4.85448829853789	2.99895728522069e-06	0.00248055132415823
ENSSSCG00000018082	COX3	chrMT:9800-10583	800.441	0.700216666666667	10.1552046632612	4.50730897919576e-06	0.0034876393704506
ENSSSCG00000033907	-	chr10:19306043-19394091	0.627223333333333	0.153709333333333	3.48238778670394	5.44732199718403e-06	0.00395954281049858
ENSSSCG00000024428	CHRNA9	chr8:31380502-31458631	0.780926666666667	3.81079633333333	-2.15568	6.6127114986406e-06	0.00453197459193978
ENSSSCG00000040632	ENSSSCG00000040632	chr4:94297627-94301463	0.121684666666667	0	7.40592438614088	9.72908380239709e-06	0.00569198861385607
ENSSSCG00000006286	ENSSSCG00000006286	chr4:81229970-81299275	3.69192066666667	0.305888333333333	3.6538783811579	1.02987383716687e-05	0.00588180565050514
ENSSSCG00000017501	PNMT	chr12:22648485-22650364	4.20443	0.832533666666667	2.45062656927778	1.25133915503894e-05	0.00682937056714337
ENSSSCG00000031382	C9orf40	chr1:228012559-228045256	0.00189	2.46317266666667	-9.77406	1.25272983263563e-05	0.00682937056714337
ENSSSCG00000010210	SLC16A9	chr14:62977740-63108866	1.26513233333333	4.93198133333333	-1.7351	1.29336196277051e-05	0.00689419408910585
ENSSSCG00000040581	CISH	chr13:33081637-33125816	0.851669666666667	3.07274566666667	-2.00424	1.3982776637446e-05	0.0072749686642499
ENSSSCG00000030368	HSPA1L	chr7:23909960-23914517	3.65776	0.281941666666667	3.81452045540911	1.45578228158584e-05	0.0072749686642499
ENSSSCG00000016114	FAM117B	chr15:106159771-106280707	4.51877733333333	1.17471	2.53299902403453	1.56867717092735e-05	0.00767915495898658
ENSSSCG00000008195	COX5B	chr3:56629272-56632180	209.820200666667	85.5205916666667	1.40588997831335	1.65698620536342e-05	0.00779335845255927
ENSSSCG00000013040	TRPT1	chr2:7883988-7886773	8.26288466666667	2.47311166666667	1.8353125625167	1.88771809518638e-05	0.00867216082658941
ENSSSCG00000034749	ENSSSCG00000034749	chr1:261228701-261256850	7.45005233333333	0.0875943333333333	6.27135142585799	1.95229367839175e-05	0.00867216082658941
ENSSSCG00000034351	B3GALT1	chr15:74236415-74340060	1.18121333333333	0.331111333333333	2.04757547934323	2.04345758662274e-05	0.00891207584187628
ENSSSCG00000037252	ENSSSCG00000037252	AEMK02000628.1:30609-65768	0.863423333333333	0.056025	4.37234441978618	2.23050430990546e-05	0.00938650997924602
ENSSSCG00000013513	PLIN5	chr2:74304634-74314315	3.31804833333333	0.621788	2.49928869417757	2.30032629644899e-05	0.00951343566774518
ENSSSCG00000005307	ENSSSCG00000005307	chr1:236192880-236255307	0.436154	0.00261533333333333	6.46690563177353	3.23985574526592e-05	0.0129468132607343
ENSSSCG00000018091	ND5	chrMT:6511-14755	1160.27	477.515584666667	1.55583665469727	3.25315981675112e-05	0.0129468132607343
ENSSSCG00000031031	CSMD3	chr4:24647837-25869003	0.179393666666667	0.0141963333333333	3.7217497006509	3.53629409336035e-05	0.0134295052797704
ENSSSCG00000032862	ENSSSCG00000032862	chr8:136557660-136558844	12.6449603333333	1.59718266666667	3.04800899321807	3.58314227667196e-05	0.0134295052797704
ENSSSCG00000015560	ARPC5	chr9:124837730-124848198	7.60830166666667	1.97890166666667	2.04579460258233	3.85555434564759e-05	0.0140126033468256
ENSSSCG00000040145	SNAI3	chr6:988967-997751	2.99939266666667	0.894976666666667	2.46975352782566	4.43229022360959e-05	0.0158682605363766
ENSSSCG00000022492	AMPD3	chr2:49028923-49083644	2.28198	0.392502333333333	2.43465010056268	4.68081591329535e-05	0.0162722799003211
ENSSSCG00000014314	-	chr2:138090950-138104516	0.109990666666667	1.00988166666667	-2.7851	7.41686843000166e-05	0.0243710168534863
ENSSSCG00000032877	ENSSSCG00000032877	chr2:130349661-130403959	2.30418466666667	6.38828166666667	-1.31042	8.31931567250345e-05	0.0266696830688899
ENSSSCG00000012984	-	chr2:6692129-6757174	2.96965	88.0764113333333	-4.61604	8.33879280513087e-05	0.0266696830688899
ENSSSCG00000010861	COQ8A	chr10:14596599-14649619	283.898798333333	105.852	1.45240777493934	9.02073984527962e-05	0.0284711166669371
ENSSSCG00000016605	LMOD2	chr18:23803682-23812566	120.388631333333	54.6715976666667	1.25712319645937	9.4839087721268e-05	0.0295442233398708
ENSSSCG00000005249	FAM189A2	chr1:222658739-222725645	15.6998	5.50633933333333	1.58038391375768	9.87695015753474e-05	0.0302174977078998
ENSSSCG00000007554	ZFAND2A	chr3:756429-776012	5.17083233333333	2.27072066666667	1.76968832693442	0.000101034222603342	0.0302174977078998
ENSSSCG00000022945	UCHL1	chr8:32353246-32367348	6.12552	1.93233733333333	1.7458712696272	0.000103863334822508	0.0302174977078998
ENSSSCG00000033375	LRRC14B	chr16:79873731-79883883	8.65375633333333	4.10644866666667	1.27820487207267	0.000104105609290364	0.0302174977078998
ENSSSCG00000038001	RBKS	chr3:110897394-111428737	1.90615366666667	1.09237866666667	1.57537093243438	0.000104558815598269	0.0302174977078998
ENSSSCG00000040779	ENSSSCG00000040779	chr13:206203136-206231345	0.253731666666667	0.0279183333333333	3.15673121740594	0.000118905601227543	0.0332044912640125
ENSSSCG00000005085	C14orf39	chr1:189331484-189470616	2.62604	0.541153333333333	2.2419066812847	0.000122937871787413	0.0335609984807945
ENSSSCG00000021871	FDXACB1	chr9:39624123-39629861	4.89229233333333	1.17709566666667	2.20073327060345	0.000123123686426394	0.0335609984807945
ENSSSCG00000015893	SLC4A10	chr15:68342616-68677396	0.177535666666667	2.31213366666667	-3.87892	0.000134489829513255	0.0362472757363421
ENSSSCG00000038394	PAIP2B	chr3:71452771-71505836	10.9358	5.73744033333333	1.37584121482861	0.00014464183956462	0.0385502645070727
ENSSSCG00000000937	MYF5	chr5:100753501-100760206	1.77319433333333	0.502628333333333	2.31130988576499	0.000160049159573561	0.0421879031944067
ENSSSCG00000010224	EGR2	chr14:66284581-66291306	1.51169866666667	0.395148333333333	2.04950669177289	0.000167191337923206	0.0434270297570591
ENSSSCG00000022196	CCT6B	chr12:40205096-40230006	1.22756	0.173435	2.86742809642532	0.000168370941235106	0.0434270297570591
ENSSSCG00000009914	MLEC	chr14:40601990-40617381	19.2505406666667	55.1963	-1.38756	0.000171512874928875	0.0437668013927546
ENSSSCG00000028777	MYLK4	chr7:1545015-1641779	7.62054833333333	3.88985666666667	1.26843657496828	0.000180658016891838	0.045061611732158
ENSSSCG00000038255	ART1	chr9:6433177-6437424	10.5643293333333	3.84960566666667	1.54814245586008	0.000189370790232933	0.0463513994420138
ENSSSCG00000009630	EGR3	chr14:6945936-6948381	1.16481	0.108263333333333	3.37064708658955	0.000191777719942898	0.0464663855380837
ENSSSCG00000015368	HDAC9	chr9:87449660-88186959	11.9717363333333	4.54149833333333	1.60619861976378	0.0002016140761902	0.0478823450056865
ENSSSCG00000006172	PI15	chr4:61113292-61142867	2.13307966666667	8.54889033333333	-1.85388	0.000208478137019315	0.049027108555709
ENSSSCG00000004401	DDO	chr1:76391112-76417944	4.71437133333333	1.86223333333333	1.43320640013345	0.000219179648537767	0.0510433226162662
ENSSSCG00000009543	MYO16	chr11:75862667-76270810	0.0756013333333333	0.553982333333333	-2.7285	0.000222997934955464	0.05143318717093
ENSSSCG00000034914	ENSSSCG00000034914	chr5:63418482-63514566	0	0.878839333333333	-9.99116	0.000234296990093922	0.0533225893427382
ENSSSCG00000003278	ENSSSCG00000003278	chr6:59167777-59174470	0	0.402215	-7.87441	0.000237858717625088	0.0533225893427382
ENSSSCG00000036726	ENSSSCG00000036726	AEMK02000694.1:69074-115051	0.681043	0.0274723333333333	4.41644216819966	0.000251493903808196	0.0553448098224514
ENSSSCG00000015250	ADAMTS15	chr9:57127442-57152547	1.03486733333333	3.06765	-1.43696	0.000262791838702091	0.0567890795941177
ENSSSCG00000026421	PKD2L2	chr2:139920632-139956421	0.659245	0.040065	4.04238760446141	0.000296095780246274	0.0628535352280299
ENSSSCG00000033958	RYR3	chr7:80641124-81034342	0.250462333333333	1.05504633333333	-2.09242	0.000299070377863179	0.0629280802965269
ENSSSCG00000008898	-	chr8:55862189-55901633	7.88066	22.5611	-1.36469	0.000342577908268248	0.0679125312862021
ENSSSCG00000033146	CD163	chr5:63229017-63334537	3.62244466666667	8.92325633333333	-1.31335	0.00034787191557833	0.068243934760702
ENSSSCG00000018084	ND3	chrMT:10653-10998	715.389	347.416	1.14791940456711	0.000349939716328275	0.068243934760702
ENSSSCG00000016034	COL3A1	chr15:93556914-93596360	211.293930333333	576.519	-1.32379	0.000388227344319845	0.0733260575448828
ENSSSCG00000035667	KBTBD13	chr1:163113339-163116832	0.974559666666667	0.306283	1.76138270719207	0.000401052401556609	0.0745806296622753
ENSSSCG00000018094	CYTB	chrMT:15342-16481	1627.76346833333	840.445210666667	1.0647446933387	0.00040108814051084	0.0745806296622753
ENSSSCG00000036669	ENSSSCG00000036669	chr2:9183899-9287455	33.9768	11.9297	1.58604115045996	0.000423031340052466	0.0774599446857901
ENSSSCG00000012960	CST6	chr2:6323740-6325415	39.113	16.3847343333333	1.34717316846213	0.000448845696129252	0.0804028694162818
ENSSSCG00000013735	JUNB	chr2:66214594-66215637	42.2278	12.9337106666667	1.84760577998234	0.000455917509152371	0.0809827025062469
ENSSSCG00000011435	TWF2	chr13:34357850-34371026	23.3027	10.5064346666667	1.24000770200488	0.000463695719531348	0.0811873666014485
ENSSSCG00000017947	ACADVL	chr12:52576506-52582426	73.2753	37.2418636666667	1.09025882422895	0.000483606694515139	0.0833653173549281
ENSSSCG00000014843	CHRDL2	chr9:9017413-9053160	0.098728	1.00319	-3.11807	0.000486561238574642	0.0833653173549281
ENSSSCG00000014959	PIWIL4	chr9:26703539-26752001	0.103777	0.003174	4.78387249650245	0.000505434510235622	0.0853792788522667
ENSSSCG00000036790	AKAP7	chr1:32221061-32362001	5.44542433333333	2.38018	1.37688564008678	0.000527338471056376	0.0878421382307589
ENSSSCG00000006820	EPS8L3	chr4:110311294-110329568	0.143007	0.00671166666666667	4.10871759579919	0.000533834062008614	0.0883108803131078
ENSSSCG00000005699	HMCN2	chr1:270364177-270522829	4.95932	12.8402	-1.24418	0.000574065020480405	0.0943157373031745
ENSSSCG00000034719	ENSSSCG00000034719	chrX:49787548-49789978	0.696696333333333	0	9.36459796218846	0.000627907209026633	0.0997457630657076
ENSSSCG00000037792	COX7A1	chr6:45512498-45520721	84.9761936666667	42.8299893333333	1.11817580290073	0.00063357064916921	0.0999832839580385
ENSSSCG00000007517	NPEPL1	chr17:58873221-58892458	7.71984966666667	2.68218866666667	1.61811523907178	0.000638206766685132	0.100056638643636
ENSSSCG00000007359	LPIN3	chr17:43993710-44006188	1.68941733333333	0.588135	1.61051085185812	0.000653594754241504	0.101803749155785
ENSSSCG00000015340	ASNS	chr9:77318341-77336290	16.8244673333333	52.725	-1.535	0.000667676861195703	0.102222486778169
ENSSSCG00000036941	AKR1E2	chr10:65680316-65704886	0.235014	1.13953833333333	-2.30589	0.00066906784609049	0.102222486778169
ENSSSCG00000031356	HES1	chr13:131135530-131140304	5.61627	2.24578	1.43242925678607	0.000677777567589533	0.102897788061836
ENSSSCG00000005266	TMC1	chr1:225919991-226111294	1.12026933333333	0.0555	3.94443	0.00068210072576733	0.102902830874094
ENSSSCG00000013551	C3	chr2:72431163-72471564	14.7870096666667	6.24451733333333	1.33553351578292	0.000712218133481598	0.105456644245822
ENSSSCG00000027428	ENHO	chr10:32273086-32275177	8.60038766666667	28.3588343333333	-1.58531	0.000723022470569908	0.10597322966866
ENSSSCG00000033979	KLHL34	chrX:17751072-17862375	4.82529266666667	2.32326066666667	1.78883614292835	0.000727523019996166	0.10597322966866
ENSSSCG00000039025	FREM1	chr1:207613679-207802452	0.826290333333333	3.32288	-1.73176	0.000728960807742901	0.10597322966866
ENSSSCG00000010481	LGI1	chr14:105219383-105255324	0.293810333333333	0.0330233333333333	3.13744784536747	0.000737189276304052	0.106523850425936
ENSSSCG00000036135	COL1A1	chr12:26379000-26397284	10.3534	24.6897	-1.12838	0.000816385800783777	0.114511376295993
ENSSSCG00000014336	EGR1	chr2:140441491-140531833	24.6361	7.79666866666667	1.48593217084617	0.000833409736653248	0.114511376295993
ENSSSCG00000009927	FAM222A	chr14:41174963-41233331	0.135485	0.929125	-2.11099	0.000835431310784959	0.114511376295993
ENSSSCG00000007670	ACTL6B	chr3:8551606-8568669	0.105973666666667	0	7.48515332960481	0.000886334680808801	0.120798352207731
ENSSSCG00000040751	DDIT3	chr5:22761239-22791653	3.91857866666667	1.43145966666667	1.70812024702192	0.00090759647794429	0.12230627368792
ENSSSCG00000006025	PKHD1L1	chr4:28024891-28176236	0.0968996666666667	0.618816	-2.58192	0.000926744527647106	0.122480412822107
ENSSSCG00000007430	NEURL2	chr17:48077940-48085192	2.90681	1.43670933333333	1.12185987663154	0.000927974546717449	0.122480412822107
ENSSSCG00000023187	ENSSSCG00000023187	chr4:112075070-112202822	0.945228	3.35522033333333	-1.68775	0.000931589772799054	0.122480412822107
ENSSSCG00000013784	DNAJB1	chr2:64761206-64765510	44.4653713333333	13.1579	1.8993995254954	0.000934344682177885	0.122480412822107
ENSSSCG00000031143	ENSSSCG00000031143	chr2:47628345-47634406	0	0.422972333333333	-7.3455	0.000992430304988471	0.128677976895992
ENSSSCG00000002294	ARG2	chr7:91343988-91385910	15.3952343333333	64.9012603333333	-1.96203	0.00103369073362163	0.132594329558193
ENSSSCG00000023498	HSPB6	chr6:45178564-45183998	45.8295383333333	14.5183	1.51761869806643	0.00105602371945977	0.134684865285571
ENSSSCG00000014221	LVRN	chr2:120117760-120193929	2.54378766666667	6.4096	-1.19767	0.00106121814061671	0.134684865285571
ENSSSCG00000036013	ENSSSCG00000036013	chr18:7629256-7696828	0.0104303333333333	0.103572333333333	-3.05514	0.00107931727230834	0.135607346080955
ENSSSCG00000022785	GSG1L	chr3:18904299-19146514	0.0377306666666667	0	6.48860748404192	0.00107979335062585	0.135607346080955
ENSSSCG00000011500	KBTBD8	chr13:48486955-48499987	7.32427066666667	15.8527753333333	-0.970632	0.00117141521370038	0.143475778597936
ENSSSCG00000003917	TESK2	chr6:165874180-166002943	1.87128033333333	3.57505533333333	-1.19476	0.00117235388357008	0.143475778597936
ENSSSCG00000026978	ROS1	chr1:44409509-44534874	0.905308	0.245327333333333	1.78294741580469	0.00126396669369823	0.153125096372422
ENSSSCG00000031053	S100A1	chr4:95993938-96025120	33.4056746666667	17.0904336666667	1.10326788245866	0.00128272679786131	0.154616923117082
ENSSSCG00000026597	SLC38A4	chr5:77398770-77489302	4.70493566666667	12.4156943333333	-1.55998	0.00133251275313445	0.158986972605575
ENSSSCG00000010746	ADAM12	chr14:135256712-135682281	0.120156	0.722244666666667	-2.07607	0.00133683276528026	0.158986972605575
ENSSSCG00000024796	UPK3B	chr3:9881926-9886647	0.381559333333333	0.00519466666666667	4.95964359811691	0.00134985604090893	0.158986972605575
ENSSSCG00000036933	NR1D1	chr12:22263709-22275515	1.52107	0.629266	1.38869197251224	0.00135115117783923	0.158986972605575
ENSSSCG00000008807	GUF1	chr8:35167843-35192684	10.1339	4.70588	1.20083327518417	0.00135212166638335	0.158986972605575
ENSSSCG00000008877	ETFDH	chr8:47608494-47657528	62.5983683333333	37.2666	1.02234591156511	0.00136179105808316	0.159342839562149
ENSSSCG00000033558	GABRB2	chr16:61986352-62240881	0.0915856666666667	0.518047	-2.3173	0.0013851392959312	0.161288040250009
ENSSSCG00000016153	UNC80	chr15:112491722-112713885	0.028711	0	6.81687591943281	0.00140066486802614	0.162307962267358
ENSSSCG00000015205	HEPACAM	chr9:52113634-52131401	0	0.0497356666666667	-6.609	0.00142696978967533	0.164561174735299
ENSSSCG00000014016	SQSTM1	chr2:78752771-78798349	368.927459666667	200.151855333333	0.983769694907528	0.00146127839771989	0.166912785362414
ENSSSCG00000024313	-	chr9:80633667-80644676	106.192548333333	57.8593	1.01715366853148	0.00147962523819529	0.167800391398348
ENSSSCG00000036469	-	chr4:99169493-99217731	9.03852766666667	3.11222633333333	3.06697352635119	0.00148304010407512	0.167800391398348
ENSSSCG00000007170	CPXM1	chr17:32845092-32853189	2.26801	6.76315633333333	-1.42702	0.00149093326265372	0.167805921680181
ENSSSCG00000015035	C11orf52	chr9:39647797-39655223	1.77332766666667	0.523410333333333	1.88561283836351	0.00149708038685783	0.167805921680181
ENSSSCG00000026414	ATOX1	chr16:71299321-71314597	69.5439186666667	36.0938	1.05845644851492	0.00151452475955607	0.168971653058006
ENSSSCG00000032950	SLC25A34	chr6:74909734-74920127	5.4667	2.41197	1.34813375180622	0.00153253896958151	0.170117720474966
ENSSSCG00000010258	AIFM2	chr14:73052654-73074653	8.67028766666667	3.71161433333333	1.07157304639318	0.00154704439242848	0.170117720474966
ENSSSCG00000033655	TUBB2B	chr7:1908195-1955951	16.1632756666667	6.99833	1.30098667272776	0.00154925667479017	0.170117720474966
ENSSSCG00000024144	NDUFS7	chr2:77076573-77087126	133.752	70.9126533333333	1.03164	0.00155316549731178	0.170117720474966
ENSSSCG00000011355	ENSSSCG00000011355	chr13:31262051-31295085	0.150675666666667	0.481373666666667	-1.54171	0.0016047027406278	0.174171966694294
ENSSSCG00000006140	CA2	chr4:51191686-51211922	0.687296666666667	2.13891066666667	-1.50898	0.00163713931222457	0.176892165235724
ENSSSCG00000004347	FBXL4	chr1:65872122-65935708	18.8712086666667	8.837	1.04642377833656	0.00167542873899936	0.179629970649571
ENSSSCG00000040638	DIO2	chr7:103095891-103323451	3.00111066666667	1.22864533333333	1.40652428916512	0.00167745501419535	0.179629970649571
ENSSSCG00000001517	-	chr7:29807788-29821353	4.21142833333333	1.20165966666667	1.8434542276042	0.00168639315954736	0.179784500969167
ENSSSCG00000006737	IGSF3	chr4:104117243-104164244	1.98006366666667	4.65006233333333	-1.11485	0.00170564198138986	0.180234511927747
ENSSSCG00000010132	COMT	chr14:51384724-51404347	25.1158	12.1054	1.11539443194033	0.00177603931126348	0.185482504137257
ENSSSCG00000039574	ENSSSCG00000039574	chr2:78040146-78135789	0.190707	0	8.60860340066613	0.00180053433166947	0.186161280231705
ENSSSCG00000008948	ALB	chr8:69531487-69681699	0.0271716666666667	0.978614666666667	-5.12602	0.00184009813909412	0.188706345256781
ENSSSCG00000015835	DUSP26	AEMK02000697.1:196742-203555	44.2606276666667	20.3612	1.19675518357261	0.00184088401175998	0.188706345256781
ENSSSCG00000012905	TMEM134	chr2:5057287-5063386	8.64581133333333	4.54285733333333	1.05797264664918	0.00186351938392589	0.189407794331484
ENSSSCG00000023591	ADGRF2	chr7:42357173-42403213	0.521302	0.147957666666667	1.88832705380541	0.00193014575209244	0.194531118300174
ENSSSCG00000013113	TMEM132A	chr2:10814552-10827437	0.757441333333333	2.17693	-1.40455	0.00194900504106762	0.19497749441678
ENSSSCG00000035645	ENSSSCG00000035645	chr2:4950073-4953199	4.82482	1.98481933333333	1.36849569045905	0.00195083164464198	0.19497749441678
ENSSSCG00000001804	HOMER2	chr7:52001579-52096828	9.02424866666667	4.66140633333333	1.02825819130591	0.0020009740340738	0.199159187366508
ENSSSCG00000031954	SLC39A10	chr15:99584613-99724613	4.6474	9.96789066666667	-0.978136	0.00201954581018402	0.200177046896215
ENSSSCG00000002632	SLC28A1	chr7:52606449-52692704	4.90049766666667	1.53612366666667	1.78068268874296	0.00203778713196001	0.201153909194752
ENSSSCG00000003851	CPT2	chr6:159037831-159061327	11.9033	7.21595	0.979938176961458	0.00207496120022907	0.203983993073339
ENSSSCG00000024973	ENSSSCG00000024973	chr4:127289856-127442565	9.46082866666667	4.90387	1.06753997139987	0.00208661186579484	0.204069987342001
ENSSSCG00000008599	ENSSSCG00000008599	chr3:117799365-117820283	0.051189	0	6.1989234640288	0.00209285099787936	0.204069987342001
ENSSSCG00000038542	NCBP2AS2	chr13:133167552-133182848	24.1381	10.7986	1.24756447220871	0.00212492582042521	0.206274305585679
ENSSSCG00000038452	ADAMTS17	chr1:138619706-139016125	0.629033333333333	1.70665	-1.12829	0.00213265634657308	0.206274305585679
ENSSSCG00000034283	ENSSSCG00000034283	chr2:8280373-8354847	0.174841	0.81611	-2.4727	0.00220948287433846	0.211195123631818
ENSSSCG00000012050	RCAN1	chr13:198106257-198205629	22.3100303333333	61.9213	-1.34567	0.00220994605542946	0.211195123631818
ENSSSCG00000032480	ENSSSCG00000032480	AEMK02000682.1:885329-891229	0.250392	0	7.93838377700813	0.00222693579411147	0.211974241640285
ENSSSCG00000038374	CIART	chr4:98797378-98814553	9.14841766666667	4.27649	1.30839	0.00223650939170971	0.212044074225063
ENSSSCG00000017500	TCAP	chr12:22651244-22653005	477.785	258.667	0.986867137129487	0.00226054848020096	0.213479434624332
ENSSSCG00000039880	ENSSSCG00000039880	chr5:61945851-61972620	0.0802133333333333	0	6.19588464057126	0.00228139467767994	0.214603192680426
ENSSSCG00000012160	SH3KBP1	chrX:15883730-16224437	1.04156766666667	2.72471733333333	-1.32292	0.0023219072350574	0.216714353491524
ENSSSCG00000034682	ENSSSCG00000034682	chr12:26376747-26409388	1.43253966666667	3.47943	-1.35514	0.00241210753773256	0.221803657352609
ENSSSCG00000033394	VWA3B	chr3:55950412-56171826	0.9332	0.159393	2.0375471343829	0.00241935312996104	0.221803657352609
ENSSSCG00000017934	ENSSSCG00000017934	chr12:52611168-52628376	26.9682446666667	13.4126063333333	1.08861212382006	0.00242266887173818	0.221803657352609
ENSSSCG00000038477	ENSSSCG00000038477	chrX:106901913-106973812	2.79770566666667	2.29650766666667	1.29663923471517	0.00243800157333324	0.222263428061896
ENSSSCG00000001000	ECI2	chr7:2425615-2446259	11.2173	5.37757866666667	1.16014198300267	0.00244622274600161	0.222263428061896
ENSSSCG00000012699	ENSSSCG00000012699	chrX:111310177-111368070	1443.38700366667	650.549560333333	1.16198442071293	0.00247076223245369	0.222712235867471
ENSSSCG00000009004	SFRP2	chr8:75337106-75347522	1.03208	3.41613	-1.56766	0.00249351703187744	0.222712235867471
ENSSSCG00000004247	ASF1A	chr1:43197732-43257220	3.95620733333333	4.04424633333333	-1.04886	0.00249674902693278	0.222712235867471
ENSSSCG00000030318	SDHC	chr4:89133230-89169131	50.1215566666667	27.7765333333333	0.959497057848948	0.00269410642801108	0.236716230361545
ENSSSCG00000008230	ATOH8	chr3:58964549-59003468	1.71314	4.22667533333333	-1.14989	0.00273422878718194	0.238140866364316
ENSSSCG00000004415	-	chr1:75229811-75438063	5.48500266666667	2.28717066666667	1.08578806058222	0.00274010418629054	0.238140866364316
ENSSSCG00000007845	UQCRC2	chr3:24197743-24228824	96.9371466666667	55.25	0.920887532963408	0.00278525276446959	0.241190823326109
ENSSSCG00000017307	MYL4	chr12:16774550-16792213	0	0.191361	-7.12057	0.00283759126213252	0.243961654497393
ENSSSCG00000013375	MYOD1	chr2:41421795-41424482	5.49207933333333	13.9276336666667	-1.19834	0.00284828718692613	0.244006659831418
ENSSSCG00000005663	-	chr1:269172628-269209494	11.6868	5.67445366666667	1.11743613645633	0.00286346350374917	0.244433804499755
ENSSSCG00000001231	ENSSSCG00000001231	chr7:22868956-22870990	5.62274133333333	0.551903333333333	3.47895258129978	0.00289592678743217	0.246328354078495
ENSSSCG00000027072	ATP5IF1	chr6:85307175-85309221	349.602884666667	198.622309333333	0.924997549256946	0.00291300916475196	0.246905833338888
ENSSSCG00000034720	IQCK	chr3:25870386-26022886	1.42849	4.96867	-1.16229	0.00294006697096853	0.248321783213458
ENSSSCG00000006325	MGST3	chr4:85069603-85094981	88.491	50.147	0.937506246626266	0.00301562677004967	0.253780507849573
ENSSSCG00000013667	COL5A3	chr2:68828197-68869943	9.61173633333333	20.5566	-0.972473	0.00302585672426639	0.253780507849573
ENSSSCG00000016991	DUSP1	chr16:51458262-51464968	65.58	22.7265636666667	1.71703150628975	0.00304417843008573	0.254427554015562
ENSSSCG00000032720	SMPX	chrX:17885727-17939076	53.0714163333333	26.9835266666667	1.09592779060356	0.00309638636357635	0.257614912701589
ENSSSCG00000021126	SOSTDC1	chr9:85743256-85748158	0	0.0862236666666667	-6.3789	0.00310379412893481	0.257614912701589
ENSSSCG00000013778	NDUFB7	chr2:64718906-64723628	87.8781356666667	50.3192823333333	0.917752467917349	0.00313560477226124	0.259357764387001
ENSSSCG00000011324	-	chr13:29687152-29715133	2.41560066666667	0.396856	3.36942521984463	0.00319457005102523	0.262279847449767
ENSSSCG00000005016	L2HGDH	chr1:180022721-180069065	1.22132	0.296074333333333	1.80355930845006	0.00320373516082802	0.262279847449767
ENSSSCG00000010765	INPP5A	chr14:140735807-140898726	9.34192733333333	5.45349	0.901239061856599	0.00324626819426376	0.264857942774846
ENSSSCG00000005751	COL5A1	chr1:273956343-274082908	15.111	32.7279236666667	-0.985539	0.00336603863378714	0.26913722902884
ENSSSCG00000025525	ENSSSCG00000025525	chr13:207042973-207056767	11.914	6.75392	0.933985294668313	0.00340246365159269	0.269232556462092
ENSSSCG00000017537	HOXB8	chr12:24865839-24872518	0	0.07326	-6.09078	0.00340678023088749	0.269232556462092
ENSSSCG00000040125	ENSSSCG00000040125	chr6:27816869-27818750	51.6746966666667	27.0778976666667	1.03324201871251	0.00342211879172686	0.269232556462092
ENSSSCG00000031666	C11orf95	chr2:8281340-8354847	0.443117	0.142526333333333	3.00123694557766	0.0034233513870404	0.269232556462092
ENSSSCG00000010073	CHCHD10	chr14:49921104-49923351	77.2231193333333	42.7656	0.95719468154777	0.00361795883457187	0.279839255205314
ENSSSCG00000011677	GK5	chr13:82947740-83036424	2.23842133333333	3.34292033333333	-1.09001	0.00362102051382552	0.279839255205314
ENSSSCG00000006101	ENSSSCG00000006101	chr4:42249480-42369447	1.63991	5.11314933333333	-1.40615	0.00362821563216962	0.279839255205314
ENSSSCG00000038839	TTC36	chr9:45829191-45838893	0	0.154239666666667	-7.69809	0.00368340472752109	0.28318534999695
ENSSSCG00000014277	IRF1	chr2:134776124-134783819	12.7915893333333	6.44534166666667	1.11653624541365	0.00372259977539863	0.284375798765882
ENSSSCG00000038545	C10orf105	chr14:74629796-74638022	0	0.039863	-6.16022	0.00382742348159913	0.29145526048609
ENSSSCG00000029160	ENSSSCG00000029160	chr7:23915072-23929754	115.940278666667	30.1790726666667	2.09253796924389	0.00392996734336329	0.295144450485083
ENSSSCG00000031825	NAPRT	chr4:983380-988635	1.40800666666667	0.597021	1.34495688674465	0.00393739209385194	0.295144450485083
ENSSSCG00000017262	SLC16A6	chr12:11857792-11875313	0.0340103333333333	0.243697333333333	-2.40531	0.00395923442803714	0.295857184502576
ENSSSCG00000040767	-	chr4:6875337-7003981	1.01485266666667	2.16983466666667	-0.96846	0.00398400856798148	0.296783892919788
ENSSSCG00000039004	CEBPZOS	chr3:102967672-103040490	20.4222	9.41108	1.17949648475813	0.00405020019491837	0.300780656580517
ENSSSCG00000016035	COL5A2	chr15:93611549-93843645	23.5329	52.7527	-1.03131	0.00413730137667108	0.303582918756531
ENSSSCG00000008998	ENSSSCG00000008998	chr8:74574919-74582800	0	0.325359666666667	-8.07863	0.004153046723031	0.303582918756531
ENSSSCG00000010537	GOT1	chr14:110608422-110635901	58.7011	30.465	1.06042971051545	0.00416143535314269	0.303582918756531
ENSSSCG00000017544	ATP5MC1	chr12:25110552-25114005	188.411	109.735	0.944033080097586	0.00416717157784681	0.303582918756531
ENSSSCG00000007943	NMRAL1	chr3:37818658-37882323	5.02527633333333	2.83271933333333	0.927941375025358	0.00418619479089657	0.303582918756531
ENSSSCG00000013495	ZFR2	chr2:74780071-74900055	0.227147333333333	0.029696	2.83541398834238	0.00418918356228006	0.303582918756531
ENSSSCG00000038888	C1orf122	chr6:93830160-93834925	9.31774666666667	3.57674933333333	1.15822844674839	0.00424031405795242	0.306362690687062
ENSSSCG00000018069	ND2	chrMT:5087-6128	337.304	199.322331666667	0.868521329130212	0.00438319911792525	0.315735126851871
ENSSSCG00000035615	GSTK1	chr18:6988884-6999127	6.03286566666667	3.56384	0.870890596336194	0.00441233212698608	0.316476278459068
XLOC_200687	XLOC_200687	chr7:23915027-23928113	20.2294556666667	4.36983	2.36083503278866	0.0044465502880283	0.317438695711116
ENSSSCG00000038635	ZNF554	chr2:75835685-75845552	0.027016	0.539193333333333	-3.96588	0.00445982532208492	0.317441632050003
ENSSSCG00000021828	TAPT1	chr8:11364042-11415663	9.76393	5.55052	0.922435055617193	0.00453589283246211	0.320089639141749
ENSSSCG00000036551	AGBL1	chr1:192722847-193534417	5.5153	2.34474233333333	1.39334639959807	0.00455040509223064	0.320089639141749
ENSSSCG00000032849	MLPH	chr15:137173410-137219853	0.443342666666667	0.0632526666666667	2.13141946400942	0.00458201072542769	0.32137044231238
ENSSSCG00000005604	PBX3	chr1:266382571-266612865	2.73008966666667	6.54006333333333	-1.09994	0.00459612009543524	0.321420212038499
ENSSSCG00000003024	PRR19	chr6:49630832-49635831	0.0708543333333333	0	6.03306867329943	0.0046218276047127	0.322098341816766
ENSSSCG00000014371	ENSSSCG00000014371	chr2:142359006-142361131	85.2765	51.0076	0.853440460922205	0.00463822501497065	0.322098341816766
ENSSSCG00000015326	COL1A2	chr9:74174220-74210398	90.1065393333333	196.219843666667	-0.979483	0.00464610106593575	0.322098341816766
ENSSSCG00000040666	REX1BD	chr2:59231751-59238502	17.5945	9.52514033333333	0.986627391112755	0.00468957799175465	0.323061837244532
ENSSSCG00000011131	PRKCQ	chr10:64442406-64600342	14.5120166666667	7.09352	0.928096556347772	0.00470425533435509	0.323061837244532
ENSSSCG00000034211	ENSSSCG00000034211	chr6:55272693-55281699	0.804238	0.214820666666667	1.99827876466672	0.00471387180704491	0.323061837244532
ENSSSCG00000033138	-	chr13:146228480-146278193	2.06133366666667	0.620375666666667	1.89817965473712	0.00478990381258796	0.326354406486068
ENSSSCG00000017565	SPATA20	chr12:26828698-26841918	3.34332633333333	1.84288	0.961248687135783	0.00479142858253792	0.326354406486068
ENSSSCG00000013072	FADS2	chr2:9632454-9667044	2.66910733333333	5.81366533333333	-1.02095	0.00482820735784991	0.326354406486068
ENSSSCG00000040053	LSMEM1	chr18:33182764-33190769	6.16754	3.60493933333333	1.04272234466781	0.00483240514231973	0.326354406486068
ENSSSCG00000026427	RORC	chr4:97375085-97400655	0.777927333333333	0.125001666666667	2.34728926893782	0.00484875386612937	0.326354406486068
ENSSSCG00000001655	MEA1	chr7:38077847-38087237	13.9984836666667	7.17779233333333	0.973723817267677	0.00485642705012329	0.326354406486068
ENSSSCG00000039193	HOXB9	chr12:24872662-24880134	0.0391773333333333	0	6.31578398793012	0.00485715275422214	0.326354406486068
ENSSSCG00000008568	DRC1	chr3:112584016-112621581	0.093237	0	6.18786392089541	0.00489381324386589	0.326985789082483
ENSSSCG00000040205	TLCD2	chr12:47904173-47915520	8.75302	3.17217	1.48973631916663	0.0049421010051362	0.329294935583894
ENSSSCG00000016160	ERBB4	chr15:113974697-114696336	2.63647	1.25938366666667	1.16107816185065	0.00498765274116413	0.331216805687002
ENSSSCG00000037151	MIEF2	chr12:60469035-60475952	4.16681	2.37094266666667	0.935268617190933	0.00501936788749831	0.331679276907498
ENSSSCG00000033453	BST2	chr2:60305256-60309728	5.42392	2.55136366666667	1.16612752881961	0.00503800801750117	0.331996423944507
ENSSSCG00000014251	ENSSSCG00000014251	chr2:130227035-130338852	1.86115	5.29732266666667	-1.38429	0.00511219545641339	0.333326959321196
ENSSSCG00000014084	POC5	chr2:84663015-84730954	3.06261866666667	8.52414433333333	-1.09176	0.00511974282245685	0.333326959321196
ENSSSCG00000037998	ENSSSCG00000037998	chr1:107108433-107110300	0.0783883333333333	0	5.90912643400826	0.00512767949262189	0.333326959321196
ENSSSCG00000038081	AGPAT3	chr13:206803231-206909457	7.47328	5.30181866666667	0.884226668124683	0.00522251555267889	0.335739149002356
ENSSSCG00000032019	DNASE1L3	chr13:39954804-39976110	1.19310133333333	0.523057	1.30005480566864	0.00523960027233662	0.335739149002356
ENSSSCG00000003069	KCNN4	chr6:50579641-50593834	0.0577476666666667	0	5.96443187463231	0.00524876728544143	0.335739149002356
ENSSSCG00000025751	MDH1	chr3:78247018-78268600	201.989298333333	113.491643333333	0.949833459912185	0.00550553262031476	0.348816587069124
ENSSSCG00000013377	USH1C	chr2:41605032-41645713	0.329820666666667	1.05523	-1.75567	0.0055182296675227	0.348816587069124
ENSSSCG00000010280	VSIR	chr14:74667083-74693352	2.36866133333333	5.11681266666667	-0.987886	0.00552592250328374	0.348816587069124
ENSSSCG00000009188	STPG2	chr8:122114575-122441558	0.235422666666667	0.0343583333333333	2.08052429783528	0.00561621224910722	0.353585520260722
ENSSSCG00000006328	RXRG	chr4:85158144-85361531	6.92444866666667	13.6342043333333	-0.863924	0.00565130544780071	0.354863517739256
ENSSSCG00000012290	WDR45	chrX:43147480-43155978	11.702	6.90072	0.857233386208386	0.00570257320115085	0.356232979120655
ENSSSCG00000035696	MCEE	chr1:143993724-144026946	4.41210033333333	2.55955833333333	0.895926438741772	0.00571225014112678	0.356232979120655
ENSSSCG00000022634	ENSSSCG00000022634	chr2:66480292-66540349	0.005678	0.558866333333333	-6.14793	0.00571766777677292	0.356232979120655
ENSSSCG00000035239	ENSSSCG00000035239	chr1:75437530-75462332	0.0443996666666667	0.254204333333333	-2.91262	0.00578107679802467	0.359250490036834
ENSSSCG00000031300	ENSSSCG00000031300	chr6:163066161-163216478	0.057335	0	5.91280513240222	0.00580566250836652	0.359709241441958
ENSSSCG00000002996	ENSSSCG00000002996	chr6:48989080-49010045	12.8976663333333	7.48396733333333	0.889494753568598	0.00581845106430482	0.359709241441958
ENSSSCG00000010948	CTSL	chr10:27666976-27675171	2.07217466666667	0.825059	1.44532592036601	0.0058589182856965	0.360665722288318
ENSSSCG00000030544	TMEM143	chr6:53763062-53784319	8.47067	4.65016266666667	0.972985504833639	0.00586399431744045	0.360665722288318
ENSSSCG00000011358	TREX1	chr13:31179291-31183999	2.52334066666667	0.707824	1.61138716275742	0.0058880116896549	0.361216717134916
ENSSSCG00000008194	ACTR1B	chr3:56590338-56632152	34.4829686666667	18.2676123333333	0.901961951909983	0.00593866693838356	0.361829503378499
ENSSSCG00000029034	COX4I1	chr6:3131019-3137482	204.287	120.897992333333	0.862939431279354	0.00595503458477389	0.361829503378499
ENSSSCG00000012071	ENSSSCG00000012071	chr13:203325410-203376209	0.419038	0.110297666666667	3.04251444454885	0.0059583380095263	0.361829503378499
ENSSSCG00000016095	CLK1	chr15:104553430-104562353	54.3982773333333	31.9744516666667	0.8249850256594	0.0059775805662626	0.361841638626507
ENSSSCG00000004142	CITED2	chr1:25155664-25162193	11.7922	6.88698966666667	0.891534795568384	0.00598870765559359	0.361841638626507
ENSSSCG00000036499	LMO3	chr5:55895127-56118861	0.0380296666666667	0	6.07880202405423	0.00601158344573964	0.362126107332345
ENSSSCG00000020785	DES	chr15:121427532-121444938	1343.38	771.704549333333	0.906249929490062	0.0060752456002514	0.363792466052148
ENSSSCG00000007909	ABAT	chr3:33908963-34017770	0.459711	0.129764666666667	1.83429337168454	0.00609724692167751	0.363792466052148
ENSSSCG00000003470	FAM131C	chr6:75190959-75213147	2.92349466666667	1.21082366666667	1.44128034909867	0.00612190171690197	0.363792466052148
ENSSSCG00000031738	ENSSSCG00000031738	chr4:130208451-130242371	0.117751333333333	0.792319	-2.61122	0.00616264972312777	0.364996244218928
ENSSSCG00000002696	VAT1L	chr6:9957503-10120510	0.0919856666666667	0.484182666666667	-2.30077	0.00622760512498744	0.367039202027428
ENSSSCG00000007593	ANKRD61	chr3:5062946-5117985	1.00377	2.55799	-1.7319	0.00624813025487614	0.367039202027428
ENSSSCG00000036789	COX6A2	chr3:17113357-17181600	8.23687866666667	4.68570266666667	0.947832832067019	0.00627905168834458	0.367039202027428
ENSSSCG00000016555	CPA5	chr18:18486479-18566929	0.0548073333333333	0.755238333333333	-3.51655	0.00629821311705967	0.367039202027428
ENSSSCG00000032777	CXCL9	chr8:71663501-71670271	3.82968966666667	1.84019533333333	1.15289082439545	0.00630425443929214	0.367039202027428
ENSSSCG00000016606	ASB15	chr18:23825633-23881696	35.5907576666667	22.7876073333333	0.833708029648521	0.00644915361734521	0.373661468162463
ENSSSCG00000037835	TRIM7	chr2:57310171-57324333	9.89282	6.01587666666667	0.827820099763611	0.00649974824442093	0.373883599853537
ENSSSCG00000021059	ADORA1	chr9:113835357-113875895	0.719247333333333	1.47106	-1.1703	0.00652591554447704	0.374490756376485
ENSSSCG00000036883	FABP3	chr6:87941137-87951610	74.7147216666667	41.5649176666667	0.956281728337767	0.00659135727504464	0.377343405624095
ENSSSCG00000038185	EREG	chr8:70351313-70372534	0.712793	0.237695333333333	1.65467929478377	0.00662813875961568	0.377730877073031
ENSSSCG00000011848	TFRC	chr13:133878636-134000847	56.9277126666667	29.1464	1.05918809246549	0.00668774260983579	0.378784181013385
ENSSSCG00000030325	C1QTNF6	chr5:10601790-10608783	0.707224333333333	1.97730933333333	-1.34592	0.0066988425235664	0.378784181013385
ENSSSCG00000004218	RSPO3	chr1:35984950-36066958	1.03955433333333	0.357823333333333	1.86726659401175	0.00671820324434164	0.378784181013385
ENSSSCG00000008959	CXCL2	chr8:70054756-70163415	5.3072	1.94211633333333	1.63515745120151	0.00672706303880026	0.378784181013385
ENSSSCG00000000808	SLC38A2	chr5:77113494-77127714	78.3689536666667	48.4298	0.860555532547958	0.00680068877325839	0.380675901463692
ENSSSCG00000000660	A2M	chr5:62437647-62485537	0.0397456666666667	0.207419666666667	-2.22221	0.00680826955133713	0.380675901463692
ENSSSCG00000031525	2025-03-11	chr16:5343341-5459804	0.03747	0	6.02090744568513	0.00693608584447803	0.385663983922922
ENSSSCG00000028677	ENSSSCG00000028677	chr13:157504281-157558439	0.156986333333333	0.263156	-4.05952	0.00694571397234762	0.385663983922922
ENSSSCG00000026155	FSCN2	chr12:1300287-1314250	3.51971666666667	1.71910233333333	1.13555303775515	0.0070302520669662	0.388862906920834
ENSSSCG00000010610	ENSSSCG00000010610	chr14:115188049-115196783	0.969707333333333	0.099802	3.28277546345194	0.00703574859730863	0.388862906920834
ENSSSCG00000010654	ATRNL1	chr14:125348259-126178840	3.19726	7.41613666666667	-1.06673	0.00707336877156149	0.390043440743553
ENSSSCG00000033411	ZBED5	chr2:48624793-48661209	8.83699	16.0645963333333	-0.862987	0.00712655233085408	0.391556619557065
ENSSSCG00000037823	ANKRD34A	chr4:99378714-99382721	0.305911666666667	0.872556333333333	-1.37502	0.00714978110501499	0.391556619557065
ENSSSCG00000001841	RHCG	chr7:55046245-55072218	0.527273666666667	1.33619133333333	-1.2266	0.00717031133295865	0.391786464564189
ENSSSCG00000038607	GADL1	chr13:16892163-17168069	72.7193193333333	159.942087666667	-1.02038	0.00721573504447005	0.393372355708416
ENSSSCG00000002341	PAPLN	chr7:96583916-96625053	2.65469333333333	4.91189733333333	-0.81859	0.00723365473337847	0.393455047822107
ENSSSCG00000029275	PPARGC1A	chr8:17818778-17961934	19.1901	52.3344	-1.5122	0.00732192090908581	0.395262493941523
ENSSSCG00000004840	OTUD7A	chr1:143296595-143422435	0.202288666666667	0.446839333333333	-1.70819	0.00733646772569597	0.395262493941523
ENSSSCG00000000253	KRT18	chr5:18217575-18222833	0.382914	0.074332	2.41198589988564	0.00734715814042024	0.395262493941523
ENSSSCG00000026981	MRPS6	chr13:197688331-197756771	15.7363513333333	8.59997433333333	0.979001319665708	0.00736410072701994	0.395262493941523
ENSSSCG00000026812	EMG1	chr5:63745476-63751607	12.2216933333333	24.8459543333333	-0.973924	0.00736575373293287	0.395262493941523
ENSSSCG00000008606	OSR1	chr3:118597516-118765104	0.739184	2.43422966666667	-1.20576	0.0074574126203361	0.396399414621705
ENSSSCG00000015550	RGS16	chr9:123913173-123918871	1.12098066666667	0.403946	1.5694740297242	0.00748659350084963	0.396425868222693
ENSSSCG00000008294	ACTG2	chr3:69094860-69121547	0.0189196666666667	0.158465	-3.33395	0.00752152117575433	0.396604201851974
ENSSSCG00000032195	ENSSSCG00000032195	chr2:13343337-13380027	2.53504966666667	0.601444	2.28074321263384	0.00752302963449569	0.396604201851974
ENSSSCG00000004332	BACH2	chr1:57899809-58281940	2.85206	4.23978	-1.05687	0.00754619160810823	0.396952846718623
ENSSSCG00000033919	DCLK1	chr11:11815248-12158848	2.08430266666667	4.46439866666667	-0.949908	0.00757536114612926	0.397615290617511
ENSSSCG00000002821	CCL22	chr6:19296637-19302737	0	0.098746	-6.16859	0.00764542723450316	0.398675789291363
ENSSSCG00000021386	PTGR1	chr1:252372015-252452971	6.43269833333333	3.00877133333333	0.930085209365451	0.00773253489800068	0.400605431097931
ENSSSCG00000006403	CRP	chr4:90782840-90805103	0.00862533333333333	0.0765893333333333	-2.7824	0.00776468423211052	0.401404053180248
ENSSSCG00000017519	MRPL10	chr12:24075632-24083070	6.20823	3.62609566666667	0.883690211452325	0.007825969319246	0.402883632100647
ENSSSCG00000013573	TRAPPC5	chr2:71470443-71472549	65.2472586666667	35.7348243333333	0.968368453661581	0.00783564266945245	0.402883632100647
ENSSSCG00000015784	ACSL1	chr15:45866856-45963733	95.4147543333333	52.254	0.990969740232001	0.00784369267482395	0.402883632100647
ENSSSCG00000000234	GRASP	chr5:17358042-17367324	2.29436	1.01828	1.28524366826084	0.00787322756079248	0.403536558762242
ENSSSCG00000026790	-	chr6:13773187-13889555	0.915817333333333	0.102663666666667	3.20354351801857	0.00799036929112676	0.407625478395824
ENSSSCG00000033207	SULT2A1	chr6:53522129-53536676	0.0359326666666667	0	5.97352635509737	0.00800387290981035	0.407625478395824
ENSSSCG00000030278	MLLT11	chr4:98165991-98178443	5.40186266666667	2.52539633333333	1.20439703280177	0.00800398550566694	0.407625478395824
ENSSSCG00000004192	CCN2	chr1:31673798-31680169	10.5825	5.15378633333333	1.15616387555215	0.00803068235621904	0.40811859677675
ENSSSCG00000012818	F8	chrX:125266879-125350651	4.55389266666667	9.05978	-0.868346	0.00805805823172875	0.408644065125745
ENSSSCG00000018078	COX2	chrMT:8203-8890	6037.19938133333	3774.95	0.799770180186661	0.00808609665528274	0.409200844873981
ENSSSCG00000012004	LIPI	chr13:179126835-179223989	0.0326276666666667	0	5.91855452148095	0.00825837570318294	0.414421878644873
ENSSSCG00000016877	NNT	chr16:28157280-28249540	54.2589263333333	28.9796	0.827358804719467	0.00834020205594112	0.417654335523716
ENSSSCG00000029097	RCC1	chr6:85546028-85565061	1.31995	2.20141233333333	-1.07147	0.00841768788966021	0.419780442093019
ENSSSCG00000039476	ENSSSCG00000039476	AEMK02000465.1:376842-635796	0.610409333333333	0.226567333333333	1.52541780879697	0.00843515959014613	0.419780442093019
ENSSSCG00000003148	DBP	chr6:53986958-53993020	1.55023333333333	0.657901666666667	1.33443805620398	0.00856886108546288	0.423791697717372
ENSSSCG00000031936	GJB2	chr11:775166-775846	0.183693666666667	0	5.76737343002272	0.00857786784618938	0.423791697717372
ENSSSCG00000002935	ENSSSCG00000002935	chr6:46093204-46121776	0.878996	1.98669533333333	-1.00801	0.00867685168778616	0.426854840726239
ENSSSCG00000010429	PRKG1	chr14:97558535-98793356	25.6965196666667	13.0545416666667	1.37771655940752	0.00873584152929174	0.427954833482304
ENSSSCG00000030309	NDRG2	chr7:78111731-78121233	113.085	69.5336326666667	0.799299102656156	0.0087936425702804	0.427954833482304
ENSSSCG00000004072	IPCEF1	chr1:12528708-12597745	0.250595666666667	0.0204613333333333	3.37586707785044	0.00880278361191547	0.427954833482304
ENSSSCG00000021728	LGALS2	chr5:10237740-10244622	0	0.217	-5.73909	0.0088135109742885	0.427954833482304
ENSSSCG00000015255	IGSF9B	chr9:60479030-60521492	0.601510333333333	0.305846333333333	1.40829031763179	0.00883214893306363	0.427993447388681
ENSSSCG00000034708	PITX2	chr8:111698757-111725424	1.02458666666667	0.442723	1.26739769256554	0.00888109666467986	0.429480864556539
ENSSSCG00000011443	STAB1	chr13:34632247-34664420	2.06144266666667	3.28521	-0.782497	0.00889865300723725	0.429480864556539
ENSSSCG00000017203	GALK1	chr12:5642025-5651185	9.03835533333333	4.91566433333333	0.97980689077181	0.00895066264890223	0.430937504083324
ENSSSCG00000017477	CASC3	chr12:22196148-22220914	1.74742633333333	3.73060633333333	-0.975262	0.00910012742122607	0.434574832437564
ENSSSCG00000005467	HSDL2	chr1:253124403-253191760	36.1341	21.4232	0.86402142814322	0.00911290035086065	0.434574832437564
ENSSSCG00000036877	ENSSSCG00000036877	chr15:37901687-37957410	0.698813	1.68946366666667	-1.13777	0.00927508708448399	0.440557453258451
ENSSSCG00000008569	HADHB	chr3:112704024-112753038	73.3805196666667	52.4107233333333	0.866862842356606	0.00932178495631177	0.441900505428953
ENSSSCG00000008077	CARD19	chr3:42632918-42649526	10.2444086666667	5.73903766666667	0.931218506787485	0.00936597073803159	0.443119408467779
ENSSSCG00000039506	ENSSSCG00000039506	chr5:21554351-21558992	70.0005	23.9921656666667	1.60062189431478	0.00939967146494169	0.44383842407393
ENSSSCG00000025876	PBLD	chr14:71442852-71492266	6.53400266666667	3.67048166666667	0.968597575299175	0.00942659285862524	0.444031456280789
ENSSSCG00000025007	ENSSSCG00000025007	chr3:72983124-73013823	35.5357246666667	21.0048476666667	0.865536071912088	0.00949998958079491	0.444031456280789
ENSSSCG00000021867	HPN	chr6:44608071-44632026	1.11185233333333	0.222095	2.04335728849373	0.00951278550441599	0.444031456280789
ENSSSCG00000025839	SUGP2	chr2:58827978-58865853	3.22923866666667	5.44527066666667	-0.984616	0.00955185022891095	0.444031456280789
ENSSSCG00000008919	EPHA5	chr8:63286378-63604734	1.86366533333333	3.60901366666667	-0.97026	0.0096191589603121	0.445032874483872
ENSSSCG00000010199	RET	chr14:61331108-61359479	4.68197	11.7018	-1.18536	0.00964271668271722	0.445032874483872
ENSSSCG00000013753	IER2	chr2:65910620-65911285	6.02443	2.13776	1.61281612979156	0.00966961638919154	0.445032874483872
ENSSSCG00000007507	PCK1	chr17:57930356-57938817	0.0565913333333333	0.695183666666667	-3.53871	0.00967772233712576	0.445032874483872
ENSSSCG00000004510	ACAA2	chr1:99280800-99310759	12.0523093333333	7.37388333333333	0.829494420461492	0.0097040966319474	0.445071062926429
ENSSSCG00000035686	ENSSSCG00000035686	chr5:21669770-21700737	166.861	104.064374333333	0.818281789833008	0.00987401862916157	0.449445699210042
ENSSSCG00000005455	SVEP1	chr1:251370189-251571076	4.02049	7.95513	-0.851624	0.0099102866331885	0.449445699210042
ENSSSCG00000037005	-	chr13:206803195-206911936	0.860953333333333	0.296822333333333	1.52956472796914	0.00993153171706533	0.449445699210042
ENSSSCG00000017936	GABARAP	chr12:52590805-52598194	53.291	34.0619	0.788675856520752	0.00993905489110576	0.449445699210042
ENSSSCG00000027113	CNGA3	chr3:55871329-55903208	0.0750826666666667	0	6.03510256259994	0.00994378266129671	0.449445699210042
ENSSSCG00000032403	ENSSSCG00000032403	chr1:1981951-1996113	0	0.0341543333333333	-6.00554	0.00994661979287429	0.449445699210042
ENSSSCG00000039196	POLR2I	chr6:45479552-45482401	15.9448606666667	9.54629	0.85162540911339	0.009949375339998	0.449445699210042
ENSSSCG00000014289	UQCRQ	chr2:135186454-135188293	282.453389333333	175.911	0.788046599754363	0.0100633742843868	0.451206443608668
ENSSSCG00000017082	SPARC	chr16:71368164-71380972	138.220133666667	263.861	-0.811194	0.0100635947526009	0.451206443608668
ENSSSCG00000014257	SLC27A6	chr2:131750650-131818449	0.855352666666667	0.260818	1.84359660010444	0.0101260307684232	0.453158768735387
ENSSSCG00000024316	COX5A	chr7:58622331-58644021	129.357	83.7951126666667	0.768671127384134	0.0101698022694415	0.453948995512158
ENSSSCG00000010444	LIPM	chr14:100726473-100748300	0.05055	0	5.83207381732321	0.0102613088118527	0.456656798645473
ENSSSCG00000026990	FAM162A	chr13:138115420-138151738	238.732396333333	150.495305666667	0.780745912721241	0.01031161956794	0.456698461448462
ENSSSCG00000013865	NWD1	chr2:60800511-60960498	0.374077333333333	0.121139666666667	1.71422081754154	0.0103230833775183	0.456698461448462
ENSSSCG00000013633	CARM1	chr2:69583068-69656095	7.78169	4.59647666666667	0.805433619880432	0.0103944696482272	0.456698461448462
ENSSSCG00000011215	OXSM	chr13:12685933-12692146	11.6539	7.13817533333333	0.843561962297897	0.0104044328461138	0.456698461448462
ENSSSCG00000008232	RNF181	chr3:59172395-59174215	45.1791623333333	26.7789	0.857092264778364	0.0104136487536229	0.456698461448462
ENSSSCG00000027019	CACNA2D3	chr13:36221920-37022885	1.29831	0.374211333333333	1.37871262978303	0.0104373963600513	0.456698461448462
ENSSSCG00000024984	-	chr2:13034768-13073289	1.32989766666667	0.108072	3.54183337353963	0.0104484220994668	0.456698461448462
ENSSSCG00000015583	SMYD2	chr9:129263525-129317325	21.6817	12.7201	0.866055033971547	0.0105299391015881	0.457549864903098
ENSSSCG00000003271	TTYH1	chr6:58871665-58891474	0.402536	0.125815666666667	1.72806001048433	0.0105579936910912	0.457549864903098
ENSSSCG00000034338	ECI1	chr3:39750724-39758516	56.4612376666667	35.1486	0.791952712501124	0.0105832922710907	0.457549864903098
ENSSSCG00000040815	DUSP5	chr14:120906039-120921985	0.999061	0.358777666666667	1.62733758859116	0.0105883979655329	0.457549864903098
ENSSSCG00000002806	MMP15	chr6:19890884-19918244	6.59112433333333	13.2628	-0.892515	0.010594267580541	0.457549864903098
ENSSSCG00000034887	HAPLN4	chr2:58617322-58634450	0.377892	0.991979	-1.24954	0.0106056499306342	0.457549864903098
ENSSSCG00000003776	ACADM	chr6:137541381-137595108	109.739428333333	66.9078	0.831167913981881	0.0106951865177141	0.459912542549102
ENSSSCG00000017610	-	chr12:32795381-32817506	0	0.169344	-6.33952	0.0107036157502883	0.459912542549102
ENSSSCG00000010489	ENSSSCG00000010489	chr14:106656759-106659220	2.03691533333333	0.831106	1.39250999893173	0.0107695221416375	0.461300942163318
ENSSSCG00000024655	PHB2	chr5:63751626-63760445	14.0441436666667	8.86267566666667	0.786746329560269	0.0108304165083199	0.462938779174305
ENSSSCG00000001858	CIB1	chr7:55793934-55798621	21.9648	13.3783826666667	0.84627226064865	0.0108688019411594	0.462938779174305
ENSSSCG00000011522	CNTN3	chr13:55648514-56019285	1.38437	3.09741233333333	-1.03146	0.0108956551395168	0.462938779174305
ENSSSCG00000032838	MYOZ2	chr8:104577789-104609364	37.4969	10.7329776666667	1.90563764452685	0.010904256898882	0.462938779174305
ENSSSCG00000017723	CCL2	chr12:40798116-40800026	10.4558503333333	3.55327333333333	1.68573744939978	0.0109914521715777	0.465816189469319
ENSSSCG00000000002	ENSSSCG00000000002	chr5:3227814-3246479	0.601858	0.191397	1.77535039653287	0.0110274979195939	0.466519563663668
ENSSSCG00000012135	VEGFD	chrX:11893257-11933807	2.86320666666667	6.07811733333333	-0.961503	0.0110911166901887	0.468384887407672
ENSSSCG00000039387	ENSSSCG00000039387	chr8:110241222-110261246	0	0.171742333333333	-7.44465	0.0111641844013377	0.469761405392943
ENSSSCG00000024254	ALKBH7	chr2:72699569-72703864	3.52942933333333	1.91436833333333	0.97846639978451	0.0111887787894763	0.469761405392943
ENSSSCG00000028552	BHLHE41	chr5:47686752-47692762	5.78652166666667	3.36920733333333	0.879024515318367	0.0112276877278062	0.469761405392943
ENSSSCG00000009773	RILPL1	chr14:29424148-29470674	19.5918	11.8627686666667	0.839325308150213	0.0112303076964733	0.469761405392943
ENSSSCG00000006288	SELP	chr4:81372749-81401289	2.03591466666667	0.980118	1.31531612415394	0.0112408706748898	0.469761405392943
ENSSSCG00000010283	SPOCK2	chr14:74937948-74968131	7.97242666666667	14.4636	-0.783914	0.0112412159376141	0.469761405392943
ENSSSCG00000040636	KRT80	chr5:17482097-17505614	0.0474973333333333	0.302393	-2.45391	0.0113527089110531	0.473595528085965
ENSSSCG00000023264	-	chr15:111324003-111362321	15.259	9.46068133333333	0.804126742522294	0.0114471759581118	0.476707308519491
ENSSSCG00000035911	P2RY8	AEMK02000569.1:827939-829015	0.120755	0	5.84010490264841	0.0114806712610765	0.477014272986345
ENSSSCG00000032165	ATP5MD	chr14:114321622-114327485	302.885	191.584564333333	0.753576458835353	0.0115237825021356	0.477014272986345
ENSSSCG00000010522	ANKRD2	chr14:108944791-108959382	18.6347093333333	5.97427066666667	1.59333939594989	0.0115340925639755	0.477014272986345
ENSSSCG00000017379	ETV4	chr12:19531603-19548300	0.669091	0.234595666666667	1.62860940133966	0.0115846916251013	0.478282268522039
ENSSSCG00000007868	TMC5	chr3:26211209-26318081	0.469269666666667	0.009488	2.90754125743108	0.0116530563932033	0.480171426196194
ENSSSCG00000036519	-	chr7:80266922-80281298	0.233688333333333	0.614328333333333	-1.29812	0.0116850300349336	0.480171426196194
ENSSSCG00000024001	PLXNA1	chr13:73053094-73094627	1.86556	3.62474233333333	-0.833796	0.0117468935830329	0.480171426196194
ENSSSCG00000008634	ATP6V1C2	chr3:125774450-125825780	0.349592333333333	0.0621653333333333	2.12671559213653	0.0117656581869538	0.480171426196194
ENSSSCG00000035836	DDT	chr14:49790794-49807633	2.27561866666667	1.27961833333333	0.9458446676827	0.0118106116419625	0.480171426196194
ENSSSCG00000016625	CTTNBP2	chr18:28114669-28573158	0.729109666666667	1.45003066666667	-1.00055	0.012007197966315	0.483842311703868
ENSSSCG00000004143	TXLNB	chr1:25228333-25285301	99.4191566666667	62.3885726666667	0.783512199813567	0.012036803242034	0.483842311703868
ENSSSCG00000005193	TYRP1	chr1:209725497-209745763	0	0.0390006666666667	-5.82357	0.0120421003079672	0.483842311703868
ENSSSCG00000010829	ENSSSCG00000010829	chr10:10190880-10216175	8.50115233333333	5.2202	0.797855923199636	0.0123387988077378	0.492285592587008
ENSSSCG00000033983	RRP7A	chr5:6208516-6217948	0.580266333333333	1.49475	-1.23452	0.0123753788439557	0.492285592587008
ENSSSCG00000009672	SCARA5	chr14:11617595-11742938	5.63567233333333	11.0850703333333	-0.870758	0.0125305904781474	0.494703412686373
ENSSSCG00000023976	DCP1B	chr5:68922437-68976007	0.842552333333333	2.03342666666667	-1.29208	0.0126349610726559	0.494703412686373
ENSSSCG00000040448	-	chr8:135835196-135845508	1.08562	0.440335333333333	1.30513835363993	0.0126704125425993	0.494703412686373
ENSSSCG00000023746	ENSSSCG00000023746	chr15:10654760-11068576	0.150547333333333	0.4951	-1.56683	0.0127014027889036	0.494703412686373
ENSSSCG00000021494	CDC25A	AEMK02000297.1:102619-133416	4.74382533333333	2.87915366666667	0.834193539241442	0.0127042690713639	0.494703412686373
ENSSSCG00000000866	MYBPC1	chr5:82557613-82651062	473.262685333333	288.487258666667	0.779784066547498	0.0128043200504986	0.496985801053901
ENSSSCG00000000058	SNU13	chr5:6891002-6900026	12.4859	24.6591396666667	-0.921501	0.0128484861386761	0.497894405506338
ENSSSCG00000025021	MALL	chr3:46280336-46315694	0.803562666666667	1.86759166666667	-1.09567	0.013067806260175	0.503985764227979
ENSSSCG00000006981	MICU3	chr17:4720534-4827985	7.72422666666667	4.43771533333333	0.853131426078856	0.0130716278676316	0.503985764227979
ENSSSCG00000033695	KCTD15	chr6:43527286-43545959	2.18482933333333	5.45313	-1.193	0.0131321248702114	0.503985764227979
ENSSSCG00000021628	TMEM70	chr4:61958605-61966027	24.8957876666667	15.3352853333333	0.799626442867799	0.0131371550137263	0.503985764227979
ENSSSCG00000002930	ZNF260	chr6:45859484-45880709	1.80536	3.52447233333333	-1.01839	0.0131510396339517	0.503985764227979
XLOC_089066	XLOC_089066	chr15:81678595-81689253	1.60120866666667	0.570321	1.54737825612803	0.0131557066076476	0.503985764227979
ENSSSCG00000012680	GPC3	chrX:109536447-110073992	11.6909513333333	22.1501386666667	-0.795806	0.0131737638792239	0.503985764227979
ENSSSCG00000036201	NPR3	chr16:18842039-18929808	5.10238233333333	1.15946766666667	2.18229491094936	0.0133920710672847	0.510374151335314
ENSSSCG00000023862	MTMR8	chrX:50935136-51078100	2.29836066666667	1.16590766666667	1.04565975073184	0.0134506994421404	0.510712101110318
ENSSSCG00000016542	LRGUK	chr18:14958510-15091508	1.53881166666667	3.36858866666667	-1.36657	0.0134560406846092	0.510712101110318
ENSSSCG00000004511	ENSSSCG00000004511	chr1:99417231-99810153	0.176524	0.0391066666666667	2.22988868067991	0.0135761583714029	0.514457047164045
ENSSSCG00000008261	HK2	chr3:68153824-68231615	13.4176	7.64573433333333	0.929219922468902	0.0136188536052469	0.515260948626275
ENSSSCG00000011046	ITGA8	chr10:46132741-46303652	0.841695	2.13962	-1.19479	0.0138340416957457	0.520383050035857
ENSSSCG00000011147	ENSSSCG00000011147	chr10:65559040-65689638	5.59598966666667	2.95022933333333	0.827167853408364	0.0138361514056623	0.520383050035857
ENSSSCG00000000863	SYCP3	chr5:82473065-82651034	20.4362396666667	12.886	0.775968726462487	0.0139767607591955	0.523539205636441
ENSSSCG00000007807	CD19	chr3:18592661-18603595	0.0220103333333333	0	5.92632920260005	0.0139904377709992	0.523539205636441
ENSSSCG00000022868	KCTD4	chr11:21987591-22144989	1.58379966666667	6.25974533333333	-1.89267	0.0141015455283632	0.525029184819795
ENSSSCG00000028192	DNAJC28	chr13:197112304-197113551	4.25938	2.15711566666667	1.0805348299739	0.0142927105031753	0.529466425953897
ENSSSCG00000022204	AGRN	chr6:63365988-63398724	0.724256333333333	1.59954333333333	-0.915966	0.0142973671982192	0.529466425953897
ENSSSCG00000034386	ATP2A2	chr14:31674654-31744978	244.337150666667	97.4922	1.21402740194494	0.0143033411438748	0.529466425953897
ENSSSCG00000000795	ADAMTS20	chr5:74469077-74672835	2.81454	6.61787	-0.9584	0.0143273449976642	0.529509436442951
ENSSSCG00000007984	MRPL28	chr3:41323609-41334451	28.7946356666667	17.2968656666667	0.78956458284865	0.0143717633897683	0.529509436442951
ENSSSCG00000003149	TULP2	chr6:54177227-54185598	0.123913333333333	0	6.25624979781132	0.0144236073925411	0.529830123315288
ENSSSCG00000006850	FAM102B	chr4:111392338-111467795	3.38987666666667	6.38563433333333	-0.812612	0.0144512301073411	0.530033114044025
ENSSSCG00000038471	NUAK2	chr9:65978995-66001999	0.369289666666667	0.137824666666667	1.51652102275497	0.0145658918260251	0.532609828095829
ENSSSCG00000008298	DUSP11	chr3:69158793-69226315	5.39106466666667	10.6422383333333	-0.73155	0.0146309822658029	0.533363786641057
ENSSSCG00000039569	-	chr12:39364294-39367105	1.23748	5.52463733333333	-2.20219	0.0147769246058817	0.537051652304977
ENSSSCG00000038535	ARSB	chr2:87614963-87828552	1.20502866666667	2.42699	-0.883117	0.0149008572006401	0.53960984565384
ENSSSCG00000034407	AMN1	chr5:42518642-42567943	12.1353	7.75484933333333	0.752146682581667	0.0149148008366405	0.53960984565384
ENSSSCG00000011454	SFMBT1	chr13:35024792-35180647	2.46513433333333	4.62877	-0.874631	0.015004062295597	0.541428397830291
ENSSSCG00000023332	ENSSSCG00000023332	chr7:101204250-101262335	0.0683043333333333	0	5.54844871322103	0.0150141475589765	0.541428397830291
ENSSSCG00000015047	TTC12	chr9:40988895-41032924	0.38187	0.0855793333333333	2.15423848637545	0.0151416094868149	0.543729336608366
ENSSSCG00000000384	NABP2	chr5:21624143-21634412	6.38117	3.89116	0.790152808071108	0.0151593475411033	0.543729336608366
ENSSSCG00000011133	PFKFB3	chr10:64776318-64859050	6.73632466666667	18.4094203333333	-1.14006	0.0151646694539124	0.543729336608366
ENSSSCG00000010071	MMP11	chr14:49907694-49917471	3.26489733333333	1.71956633333333	1.02951855582242	0.0152396471977463	0.545602115421405
ENSSSCG00000032277	-	chr5:11929937-11963605	2.50192	1.00712533333333	1.84693054200466	0.0152886008185454	0.546538998262962
ENSSSCG00000026005	SAMD13	chr6:129395698-129440039	0.580605	0.183462	1.73012138618449	0.0153130730991998	0.546599232783491
ENSSSCG00000025096	FBXO24	chr3:8511730-8522120	0	0.0760253333333333	-5.66575	0.0153542241476938	0.54661658293752
ENSSSCG00000038013	DIRAS1	chr2:75921153-75927234	0.155225	0.025896	2.6533925195317	0.015442028996038	0.547914101328801
ENSSSCG00000010400	MSMB	chr14:90532972-90604945	1.28342	0.527077333333333	1.42459765508476	0.0155403653828947	0.549803457875361
ENSSSCG00000015786	PRIMPOL	chr15:45763930-45933227	3.54095166666667	2.08738733333333	0.878396560355206	0.0156203344875925	0.551352933942104
ENSSSCG00000010512	SLIT1	chr14:108445900-108624524	0.0226123333333333	0	6.18428627725364	0.0156620741318975	0.551668387961564
ENSSSCG00000034139	EYA4	chr1:30261898-30575601	20.2657323333333	34.0900326666667	-1.02891	0.015806926486027	0.555954172463827
ENSSSCG00000009434	RGCC	chr11:25478875-25496524	18.0440346666667	35.0213903333333	-0.843715	0.0158495971831158	0.556638781305123
ENSSSCG00000033612	-	chr8:42189651-42341143	0.396731	1.74897033333333	-1.77265	0.0159308831708598	0.558675576928969
ENSSSCG00000012021	MRPL39	chr13:189114528-189198715	23.1101	12.5123093333333	0.786976088949087	0.0160437057490319	0.561081664497813
ENSSSCG00000035532	ATP5F1D	chr2:77212625-77218645	35.2513606666667	21.8536183333333	0.801105249028548	0.016046275976383	0.561081664497813
ENSSSCG00000012265	CHST7	chrX:41193012-41232814	1.19654	2.55175233333333	-0.969819	0.0161162448808165	0.561141748341853
ENSSSCG00000037457	HSPB7	chr6:75170441-75174920	10.3713973333333	5.68206666666667	0.948904359371016	0.0162102336815863	0.5635288048119
ENSSSCG00000023215	MAOB	chrX:39025969-39144390	4.44533966666667	1.87456066666667	1.3034606661208	0.0162912650705645	0.56460718928189
ENSSSCG00000016929	PDE4D	chr16:37897302-38315961	27.9239	52.5353723333333	-0.8337	0.0163118681857819	0.56460718928189
ENSSSCG00000038101	ENSSSCG00000038101	chr6:162047049-163011947	0.756279333333333	0.146016666666667	2.44833739743943	0.0163905127350467	0.565696732338944
ENSSSCG00000038350	KISS1	chr9:64834824-64853609	0.045981	0	6.20035758311794	0.0164238746679464	0.566033738017286
ENSSSCG00000031913	NDUFB4	chr13:139717601-139730522	52.5471853333333	32.5958873333333	0.752322804666994	0.0164967662467129	0.566777256782535
ENSSSCG00000039573	SLPI	chr17:47595158-47599323	4.51166	10.8707616666667	-1.071	0.0165116180866663	0.566777256782535
ENSSSCG00000005976	NDUFB9	chr4:15105305-15113287	700.557047666667	452.578572333333	0.742624861000874	0.0165334231543334	0.566777256782535
ENSSSCG00000010698	FGFR2	chr14:131181713-131289414	0.017846	0.107045	-2.33368	0.0165399624691614	0.566777256782535
ENSSSCG00000039244	PHYH	chr10:48403798-48425730	56.4320666666667	34.1034	0.832440533687234	0.0166208548786327	0.566805407266773
ENSSSCG00000014560	COX8H	chr2:43174-70732	591.245910333333	484.037322666667	0.780658438360801	0.0166659570012659	0.566805407266773
ENSSSCG00000034871	ENSSSCG00000034871	chr17:33069067-33071031	0	0.184433333333333	-7.0101	0.0166993557941605	0.566805407266773
ENSSSCG00000016866	GHR	chr16:27126352-27422619	62.9770786666667	39.9574006666667	0.782321768568798	0.016713767518621	0.566805407266773
ENSSSCG00000006875	PLPPR4	chr4:118712561-118752553	0.0681546666666667	0.282831333333333	-1.95178	0.016738391301944	0.566805407266773
ENSSSCG00000029990	DEFB1	AEMK02000617.1:558-11154	7.33115666666667	3.36315066666667	1.23662928765659	0.0167840909051774	0.566805407266773
ENSSSCG00000014259	ADAMTS19	chr2:132144862-132409660	0.887520333333333	0.231281	1.79223591751633	0.0167957803564615	0.566805407266773
ENSSSCG00000033176	SAP30L	chr16:68695896-68710393	2.30096	4.15572966666667	-0.789869	0.016796390137633	0.566805407266773
ENSSSCG00000025578	ALDH1A2	chr1:113825321-114037046	0.339568666666667	1.21905566666667	-1.71171	0.0169302472966361	0.570373373461251
ENSSSCG00000013049	RCOR2	chr2:8146619-8154999	0.0994733333333333	0.349332666666667	-1.65397	0.0169740480437898	0.571046971145001
ENSSSCG00000029515	PON3	chr9:74982500-75017949	4.06779433333333	2.39356	1.02816798434589	0.0171094951806325	0.574797564282676
ENSSSCG00000028427	IL25	chr7:75710996-75714002	0.194684	0	5.45905380792605	0.0172225466160211	0.576979365472763
ENSSSCG00000005380	COL15A1	chr1:240710270-240829204	51.3055713333333	94.9245833333333	-0.79185	0.0173930167168636	0.58054904023165
ENSSSCG00000011318	CXCR6	chr13:29066982-29146739	2.72527533333333	1.68865566666667	0.850533414349028	0.0174017075885503	0.58054904023165
ENSSSCG00000014168	ELL2	chr2:102519577-102591421	5.10554	11.2706	-0.983341	0.0174768387513746	0.582245737679474
ENSSSCG00000036334	ENSSSCG00000036334	AEMK02000437.1:802-1190	0.550717666666667	0	6.27049546906172	0.0175079001758378	0.582471569372844
ENSSSCG00000014256	FBN2	chr2:131152210-131370081	0.22188	0.588546333333333	-1.25867	0.017554785702003	0.583195779105001
ENSSSCG00000032795	IL18R1	chr3:51803157-51844684	0.147514	0.429958666666667	-1.40903	0.0175782944216832	0.583195779105001
ENSSSCG00000006940	CCN1	chr4:130389473-130395163	4.99205	2.35631	1.23860018718649	0.0176281709748832	0.583508261756975
ENSSSCG00000038700	FMC1	chr18:10304327-10351176	33.3163566666667	16.6626	1.12707486107356	0.017741805229728	0.584912667140242
ENSSSCG00000035025	ADGRV1	chr2:97775485-98002203	0.227996	0.0932843333333333	1.3957279840984	0.0177654733701204	0.584912667140242
ENSSSCG00000004270	ADGRB3	chr1:49189827-49619779	0.0450286666666667	0.00331933333333333	3.58937095188658	0.0177947429615608	0.584912667140242
ENSSSCG00000025858	ELN	chr3:11214309-11246287	3.14545	5.86781233333333	-0.801376	0.0178007356906815	0.584912667140242
ENSSSCG00000003239	HAS1	chr6:58307114-58313486	0.485317	0.040435	3.61199150593525	0.0178275818287732	0.584993440939512
ENSSSCG00000006354	TOMM40L	chr4:89228499-89235509	2.64344	1.61434966666667	0.825996606920441	0.0178781258734768	0.58585055372553
ENSSSCG00000026724	PLBD1	chr5:57780929-58022058	7.77481266666667	4.80321	0.79212390236135	0.017933803794096	0.58613797881773
ENSSSCG00000036157	BARX2	chr9:56261857-56343241	0.132848	0.0115236666666667	3.58433079182684	0.0179488520185046	0.58613797881773
ENSSSCG00000007516	STX16	chr17:58839997-58892458	4.11372333333333	8.73756633333333	-0.730507	0.0179602040451508	0.58613797881773
ENSSSCG00000012979	RNASEH2C	chr2:6563091-6564274	79.1546173333333	52.4241116666667	0.715038731879847	0.0180072795416387	0.586474870015312
ENSSSCG00000035290	ENSSSCG00000035290	chr14:48210542-48266038	0.081518	0.476356666666667	-2.36428	0.018019426322645	0.586474870015312
ENSSSCG00000016780	CTNND2	chr16:508245-1521550	0.000929333333333333	0.0428843333333333	-4.09764	0.0180806260223656	0.587545315535646
ENSSSCG00000011376	CCDC36	chr13:31802963-31836911	0.836104666666667	0.224157666666667	2.06454476423844	0.0181263256285989	0.587562395747571
ENSSSCG00000004782	ENSSSCG00000004782	chr1:131075058-131144118	0.0334756666666667	0.167752333333333	-2.20181	0.0185975908392678	0.598527131864352
ENSSSCG00000031772	ENSSSCG00000031772	chr1:36993702-37043588	0.469829	0.833969333333333	-1.14156	0.0186246586555387	0.598527131864352
ENSSSCG00000015844	GSR	chr15:54382567-54433985	4.08208166666667	2.31435366666667	0.921559980296594	0.0186626368936123	0.598527131864352
ENSSSCG00000037430	COL6A6	chr13:1819082-1948536	4.18806733333333	10.2502096666667	-1.0565	0.0187291449455765	0.598527131864352
ENSSSCG00000008101	FBLN7	chr3:44214590-44267110	0.449383	1.25605	-1.33452	0.0187586369100653	0.598527131864352
ENSSSCG00000004939	MEGF11	chr1:163894474-164275436	0.303214	0.0199056666666667	2.86808966064822	0.0188029987895122	0.598527131864352
ENSSSCG00000039546	KNTC1	chr14:30153602-30242462	0.153064333333333	0.36954	-1.14732	0.0188403406518309	0.598527131864352
ENSSSCG00000005222	SLC1A1	chr1:217319696-217441927	0.169189666666667	0.4478	-1.2903	0.0189160110251434	0.598527131864352
ENSSSCG00000010209	FAM13C	chr14:62622905-62754078	12.5798	7.63168033333333	0.810738524706267	0.0189342519013177	0.598527131864352
ENSSSCG00000023277	NDUFA1	chrX:98219988-98223869	129.615287666667	83.8637746666667	0.740177142391614	0.0189709004704886	0.598527131864352
ENSSSCG00000038761	C2orf15	chr3:55186961-55207550	0.485432	0.951220666666667	-2.25406	0.0190813187341794	0.599873646758532
ENSSSCG00000014348	SPATA24	chr2:141286568-141293207	9.25989333333333	5.0463	0.967898802146909	0.019151433713925	0.601013616424075
ENSSSCG00000011764	ENSSSCG00000011764	chr13:117656438-117672341	67.3617896666667	41.8414643333333	0.801028380340529	0.0191833750738442	0.601013616424075
ENSSSCG00000017211	GGA3	chr12:6051854-6072448	1.17796166666667	0.600756666666667	1.2954907474731	0.0191984792709336	0.601013616424075
ENSSSCG00000000905	ENSSSCG00000000905	chr5:88292771-88317177	155.889114333333	100.589	0.741652450408899	0.0192178031349175	0.601013616424075
ENSSSCG00000026568	DNPH1	chr7:38263500-38266688	0.772600666666667	0.155254	2.40013483585685	0.0192730867021441	0.601883686456119
ENSSSCG00000011538	LMCD1	chr13:64933651-64996454	25.7316	13.9647	0.993316876638096	0.0193003206880327	0.601883686456119
ENSSSCG00000004702	STRC	chr1:127835821-127852273	0.0189563333333333	0	5.45169687404079	0.0193209004281991	0.601883686456119
ENSSSCG00000003229	ETFB	chr6:58501811-58517647	14.2601183333333	8.54521	0.848414206471591	0.0193492657466116	0.601985522002559
ENSSSCG00000027826	ENSSSCG00000027826	chr18:6429886-6452966	2.11770533333333	4.11383166666667	-1.00336	0.0194862499467354	0.604271946994954
ENSSSCG00000009592	NFIL3	chr14:2588896-2603255	4.75616466666667	10.8399	-1.03834	0.0194925121980914	0.604271946994954
ENSSSCG00000037646	DNAJA4	chr7:47656548-47675145	5.45772466666667	3.27086	0.993449198710721	0.0195268498963582	0.604271946994954
ENSSSCG00000036008	TACR1	chr3:67839849-68021724	0.130901	0.0302116666666667	2.2660958972349	0.0195472058749174	0.604271946994954
ENSSSCG00000016737	ENSSSCG00000016737	chr18:50561926-50566861	25.4956113333333	52.4309346666667	-0.788862	0.0195606202088495	0.604271946994954
ENSSSCG00000034527	ENSSSCG00000034527	chr9:45707118-45716536	24.7844836666667	15.7615276666667	0.755035816860537	0.0195739068168208	0.604271946994954
ENSSSCG00000012841	PNPLA2	chr2:513062-518182	14.7766	8.89483	0.833609329480767	0.0196976697409556	0.607300551091857
ENSSSCG00000020873	SYNGR1	chr5:8870645-8902270	8.67793766666667	4.77126466666667	0.792561835945232	0.019760096741579	0.607300551091857
ENSSSCG00000015052	USP28	chr9:41417562-41480991	27.6918676666667	51.1448796666667	-0.763039	0.0197732826282045	0.607300551091857
ENSSSCG00000038865	-	chr3:55155360-55171388	0.237394	0	5.53415444236475	0.0198748922187612	0.60753219944597
ENSSSCG00000013457	DOT1L	chr2:76339442-76403354	2.22492666666667	3.92284	-0.759054	0.0198821351801012	0.60753219944597
ENSSSCG00000026196	-	chr8:130221753-130339635	4.80222	12.1395466666667	-1.13165	0.019917582257272	0.60784102494298
ENSSSCG00000033212	ENSSSCG00000033212	chr1:238326391-238333060	16.4548056666667	10.9382323333333	0.701818658249934	0.0199487926283781	0.607858959758875
ENSSSCG00000002646	TRAPPC2L	chr6:863805-869226	12.1145056666667	7.62057	0.73194789080809	0.0199721850997678	0.607858959758875
ENSSSCG00000037264	RAB31	chr6:98278648-98385862	4.26440666666667	7.37019566666667	-0.927106	0.0200275063627648	0.607858959758875
ENSSSCG00000030469	BUB1	chr3:45585091-45626667	0.0229723333333333	0.101776333333333	-1.97046	0.0200322224099215	0.607858959758875
ENSSSCG00000038677	GJB3	chr6:91031849-91037542	0	0.0700166666666667	-5.56169	0.0200693180985239	0.607858959758875
ENSSSCG00000032116	OGFOD3	chr12:677141-692849	2.18091266666667	1.47216966666667	0.808874337831118	0.020070217039606	0.607858959758875
ENSSSCG00000003592	SDC3	chr6:87495043-87535845	0.792881666666667	1.60788633333333	-0.899248	0.0202012780285054	0.611056817238031
ENSSSCG00000009242	LIN54	chr8:135330918-135398263	5.61757033333333	3.83215	0.780725820935824	0.0202613351798994	0.611580554755185
ENSSSCG00000013596	ENSSSCG00000013596	chr2:70954880-70961715	90.3246233333333	57.9560993333333	0.74527124883073	0.0202786766293464	0.611580554755185
ENSSSCG00000007652	PPP1R35	chr3:8363009-8376189	7.56962333333333	4.49392	0.857504231838439	0.0202950815685633	0.611580554755185
ENSSSCG00000014919	ME3	chr9:20296583-20488638	6.31547	3.72494366666667	0.871688931380203	0.0203907252804866	0.613240760070561
ENSSSCG00000014302	CDKL3	chr2:136591011-136648808	0.876875	0.329560666666667	1.46993895388951	0.0204013059797519	0.613240760070561
ENSSSCG00000038712	ZNF577	chr6:58242372-58265209	1.09775	1.90957	-1.28845	0.0204890213933688	0.614337695203421
ENSSSCG00000006059	NCALD	chr4:34924371-35369392	3.31567366666667	5.81119166666667	-0.752623	0.0205469756712156	0.615016726045506
ENSSSCG00000017792	CORO6	chr12:45806984-45812586	51.8142356666667	32.8381913333333	0.761007015985911	0.0205629471917495	0.615016726045506
ENSSSCG00000027307	NDUFA11	chr2:73130403-73137921	64.8669	40.5109106666667	0.792950966736311	0.0206816289264582	0.617027653058399
ENSSSCG00000029154	NOSIP	chr6:54618956-54635964	3.52643366666667	1.94155666666667	0.95185528423349	0.0207106268594156	0.617125225437021
ENSSSCG00000037910	DUSP6	chr5:93303519-93309678	4.62858733333333	2.82889733333333	0.835771615368053	0.0209118058805441	0.621912232587249
ENSSSCG00000009069	C4orf33	chr8:95660411-95949421	4.95005666666667	3.79735766666667	0.986696752406073	0.0209437626353474	0.621912232587249
ENSSSCG00000013658	S1PR2	chr2:69050430-69057305	1.63572566666667	0.473311333333333	1.80994059402438	0.0209490592375244	0.621912232587249
ENSSSCG00000003573	MAP3K6	chr6:84570437-84585392	0.0999553333333333	0.359834333333333	-1.54797	0.0209805044252065	0.62207584628854
ENSSSCG00000036663	-	chr1:147692677-147698488	0.0157893333333333	0.317868333333333	-3.51276	0.0210084080438817	0.622134177467397
ENSSSCG00000022206	UOX	chr6:129343589-129375722	0.0513936666666667	0	5.46659661255063	0.0210785867843907	0.623321165510401
ENSSSCG00000013433	ADAMTSL5	chr2:76966739-76975544	0.87722	0.364431	1.35940268989002	0.0211004621834513	0.623321165510401
ENSSSCG00000017583	SGCA	chr12:26356809-26375410	7.98082	5.05366	0.779874531115244	0.0212246184852009	0.626217618209735
ENSSSCG00000037159	MNT	chr12:48469239-48487049	1.58489666666667	0.960184333333333	1.10039844110573	0.0213744507545148	0.629863575243914
ENSSSCG00000029449	-	chr9:127464045-127481730	4.16715	1.51142733333333	1.74184066310271	0.0214234134015842	0.63053180032368
ENSSSCG00000004774	IVD	chr1:130894150-130910609	9.87846966666667	17.5538246666667	-0.707825	0.021491733059358	0.631767403057379
ENSSSCG00000002819	ARL2BP	chr6:19207008-19215025	9.24594533333333	17.2327163333333	-0.791334	0.0216087554865807	0.634329596937874
ENSSSCG00000015333	ASB4	chr9:75085590-75203446	31.4219503333333	20.1261766666667	0.756303944866564	0.021647568638788	0.634329596937874
ENSSSCG00000006155	ZBTB10	chr4:56138088-56175477	18.803	10.8298476666667	1.15613963580687	0.0218286447340657	0.636989853511566
ENSSSCG00000007200	FAM110A	chr17:34424529-34437700	0.0834003333333333	0.342084	-1.8374	0.0218287263762249	0.636989853511566
ENSSSCG00000037228	RRAGB	chrX:48286592-48330196	7.96222333333333	4.80423133333333	0.833518040668606	0.0218692205559979	0.637323498434136
ENSSSCG00000003324	ZNF471	chr6:60784524-60804616	0.212254333333333	0.557437333333333	-1.23887	0.0218932989831879	0.637323498434136
ENSSSCG00000006493	PMF1	chr4:93807706-93857146	0.226103333333333	0.134936666666667	1.69859876576323	0.0219509415167552	0.638226950499886
ENSSSCG00000014894	TENM4	chr9:13045272-13282261	0.304844	0.691096	-1.07141	0.0221085384055536	0.641254547441371
ENSSSCG00000031354	DMAC2L	chr1:180044280-180081412	15.0424363333333	9.81896	0.729711178048796	0.0222642065832849	0.644211728966531
ENSSSCG00000007858	ENSSSCG00000007858	chr3:25357947-25387826	0.0246926666666667	0.125199666666667	-2.10362	0.0223221854630997	0.645111159883582
ENSSSCG00000001063	-	chr7:12115289-12145438	14.2749526666667	8.93363	0.791161286460471	0.0224096603338738	0.646082358688259
ENSSSCG00000002622	TMEM14A	chr7:46509772-46517732	3.68582233333333	1.69511033333333	1.02631934304123	0.0226342318465203	0.648658684949203
ENSSSCG00000002763	PRMT7	chr6:28883587-28945912	12.8637016666667	9.12875	0.682833143948991	0.0226729711892626	0.648993508253988
ENSSSCG00000036534	MYOM3	chr6:81799570-81903971	5.85676566666667	2.06866	1.63456492755171	0.0227908655700301	0.649103861109637
ENSSSCG00000027877	TLR10	chr8:30124628-30134858	0.0872436666666667	0.415408	-2.05359	0.0228793708488432	0.649103861109637
ENSSSCG00000002712	LDHD	chr6:12548131-12555648	22.3050473333333	14.7175013333333	0.704111912566736	0.0228872226164699	0.649103861109637
ENSSSCG00000002746	DHODH	chr6:14942933-14955990	2.35810366666667	1.11795266666667	1.11323966731074	0.022893311647924	0.649103861109637
ENSSSCG00000015473	ENSSSCG00000015473	chr9:113713029-113725847	9.11072333333333	15.9057076666667	-0.68786	0.0230480275459051	0.651312323915769
ENSSSCG00000002557	NUDT14	AEMK02000452.1:3289306-3296905	21.2605856666667	13.9097363333333	0.718968462641794	0.0230797704294792	0.651312323915769
ENSSSCG00000026083	DNAJC24	chr2:29305410-29365167	6.87892	4.21775166666667	0.788068086210889	0.023117863542987	0.651619498008964
ENSSSCG00000031883	ENSSSCG00000031883	chr6:58058909-58060613	0.0125093333333333	0.145127666666667	-2.96642	0.0232806839561167	0.654670300182147
ENSSSCG00000000975	PANX2	chr5:497040-506124	0.485743	0.107496666666667	1.64605468629923	0.0233386029267704	0.655461514059536
ENSSSCG00000001723	PLA2G7	chr7:41484339-41531388	8.92642	6.32707466666667	0.743068834541441	0.0233634716521826	0.655461514059536
ENSSSCG00000002015	AP1G2	chr7:75530033-75549488	0.154368333333333	0.374299666666667	-1.42735	0.023487450418453	0.657401952377399
ENSSSCG00000029598	FAM124A	chr11:16572302-16658103	0.101888	0.324210333333333	-1.52141	0.0235518783641699	0.65843695375448
ENSSSCG00000018092	ND6	chrMT:14739-15266	57.4923463333333	104.174275666667	-0.733395	0.0236425399932516	0.659012588983517
ENSSSCG00000011726	VEPH1	chr13:97078509-97366075	0.00721	0.217482	-4.50841	0.0236684562616014	0.659012588983517
ENSSSCG00000029234	ZNF536	chr6:40292351-40771712	0.0328686666666667	0.134912	-1.6813	0.0236823634345184	0.659012588983517
ENSSSCG00000005071	ARMH4	chr1:187117623-187259258	0.221227	0.547091333333333	-1.19243	0.0237982381019917	0.661469684070076
ENSSSCG00000004255	VGLL2	chr1:44540389-44558095	14.6805896666667	8.59543466666667	1.0142778393825	0.0238936355431967	0.663352587702151
ENSSSCG00000031918	CYC1	chr4:606516-608996	235.025	155.190417333333	0.712509092388174	0.0240895729639503	0.666478185335959
ENSSSCG00000000436	PIP4K2C	chr5:22854285-22868453	0.99669	0.451791666666667	1.21937440888209	0.0241712881990171	0.667319806025498
ENSSSCG00000027017	NR1D2	chr13:10757159-10791285	57.9381	38.0655706666667	0.7190271236057	0.0241950128997756	0.667319806025498
ENSSSCG00000036036	XG	chrX:11163-39691	1.97715733333333	3.63582233333333	-0.818169	0.0242336485496263	0.667319806025498
ENSSSCG00000013427	CIRBP	chr2:77185281-77194324	5.53612033333333	2.74537166666667	0.749931901038699	0.0242467092207719	0.667319806025498
ENSSSCG00000039512	RBP5	chr5:63601134-63609727	0.347024666666667	0.104582666666667	1.80234429997516	0.0242590932944609	0.667319806025498
ENSSSCG00000003261	-	chr6:56018220-56021198	20.2903606666667	11.6664	0.887216567245071	0.0243953887815477	0.669533398973666
ENSSSCG00000015670	GTDC1	chr15:7736969-8102907	4.49861633333333	8.47419766666667	-0.773789	0.0244458097629479	0.670071751407036
ENSSSCG00000015973	ATP5MC3	chr15:81090263-81094488	161.372238333333	102.178835666667	0.745946101326896	0.0244708739830977	0.670071751407036
ENSSSCG00000006070	COX6C	chr4:37074366-37091849	95.1853	63.5086683333333	0.698530475654113	0.0246581467219935	0.67378168708157
ENSSSCG00000039342	-	chr10:32272955-32278731	0.476226333333333	1.35548566666667	-1.37484	0.0246625389276533	0.67378168708157
ENSSSCG00000013569	PEX11G	chr2:71635487-71653057	0.593109666666667	0.261873	1.23274195646293	0.0247182354763735	0.673892617012597
ENSSSCG00000033805	ENSSSCG00000033805	chr1:234555987-234563638	0.0434543333333333	0.00735466666666667	2.63412097563647	0.0248956324642962	0.676298455176752
ENSSSCG00000037307	ENSSSCG00000037307	chr7:55869778-55900758	0.394659	1.13821033333333	-1.40121	0.0249857302338036	0.676646135624247
ENSSSCG00000040464	LEP	chr18:20106179-20123451	0.547486	0.149423666666667	2.01890481693037	0.0249858712632782	0.676646135624247
ENSSSCG00000013436	ENSSSCG00000013436	chr2:76903233-76906429	254.247716333333	170.831	0.685968998195358	0.0249930577464078	0.676646135624247
ENSSSCG00000010653	TRUB1	chr14:125214575-125315467	4.30414533333333	1.91387633333333	1.16168436421456	0.0251574333979035	0.680328472283553
ENSSSCG00000032547	-	chr13:197688641-197768071	0.422975333333333	0.112035666666667	1.98453618970351	0.0252075473990598	0.680916035429332
ENSSSCG00000000521	PHLDA1	chr5:39314595-39315761	1.81082733333333	0.853684666666667	1.19819884795067	0.0252812825904491	0.680970093694715
ENSSSCG00000016042	ANKAR	chr15:94277096-94336484	0	0.0236403333333333	-5.40414	0.0252947160329342	0.680970093694715
ENSSSCG00000007995	MCRIP2	chr3:41123037-41127917	132.076	79.8478316666667	0.835259394356168	0.0255854963098932	0.68621690357083
ENSSSCG00000038907	DNAJC8	chr6:85274048-85305305	2.05673	3.7671	-0.757359	0.0255892906040126	0.68621690357083
ENSSSCG00000003839	ENSSSCG00000003839	chr6:155800840-155894915	17.0828	30.9813323333333	-0.748843	0.0256140329899121	0.68621690357083
ENSSSCG00000037461	MLF1	chr13:98364212-98409384	137.830635333333	88.3028156666667	0.753109683843845	0.0256612566182947	0.68621690357083
ENSSSCG00000008304	PRADC1	chr3:69547530-69557777	27.3448643333333	16.9719733333333	0.796984532643594	0.0257163147332201	0.686524076857862
ENSSSCG00000004166	AHI1	chr1:28566397-28762381	2.42868133333333	3.95627	-0.740511	0.0258241054004483	0.68691436804082
ENSSSCG00000038953	UBE2B	chr2:136652779-136667800	94.13	63.253	0.669599683417131	0.025832781338727	0.68691436804082
ENSSSCG00000035991	CENPM	chr5:6672035-6690309	0.377016666666667	0.114170666666667	1.76816086460469	0.0258632574452043	0.68691436804082
ENSSSCG00000037494	SPTBN4	chr6:48732631-48812693	0.00687233333333333	0.298030666666667	-2.4467	0.0259081488329209	0.68691436804082
ENSSSCG00000000142	FOXRED2	chr5:11233845-11254712	0.306679333333333	0.682298666666667	-1.01978	0.0259125769092998	0.68691436804082
ENSSSCG00000037682	HFE	chr7:20721470-20773919	11.1675796666667	1.50007	0.957162081907689	0.0259238447336402	0.68691436804082
XLOC_154229	XLOC_154229	chr4:100484655-100506577	51.5075	37.4076236666667	0.693414995872689	0.0259612973029073	0.68691436804082
ENSSSCG00000016808	C5orf22	chr16:17848383-17867297	3.64018866666667	7.07708	-0.831438	0.0260326468016099	0.68691436804082
ENSSSCG00000036659	-	chr3:16877989-16941711	130.929069333333	87.0036823333333	0.698290613812282	0.0260418403468832	0.68691436804082
ENSSSCG00000013300	EHF	chr2:26290116-26340312	0	0.0279793333333333	-5.23582	0.0260604790974985	0.68691436804082
ENSSSCG00000000405	ENSSSCG00000000405	chr5:21981708-21992407	347.467488666667	229.307907333333	0.707458578560292	0.0260882556920493	0.68691436804082
ENSSSCG00000016920	MIER3	chr16:35990469-36025436	10.9906226666667	12.3353	-0.745976	0.0263917237753466	0.694142848902675
ENSSSCG00000013746	CALR	chr2:66097914-66102102	18.0759436666667	32.4097	-0.732847	0.0264860185677467	0.6958599423708
ENSSSCG00000027875	CA14	chr4:98819762-98828711	6.69126166666667	11.7874113333333	-0.690368	0.0265325054110604	0.69588386565878
ENSSSCG00000031364	-	AEMK02000525.1:8539-212553	0.206733	0	5.98857907684944	0.0265862008865802	0.69588386565878
ENSSSCG00000020976	CSRP1	chr10:23843132-23864025	5.05827133333333	9.52719033333333	-0.807926	0.0265994376716622	0.69588386565878
ENSSSCG00000015271	PRELP	chr9:64190982-64207001	3.23847466666667	5.91904733333333	-0.707041	0.0266319835191879	0.69588386565878
ENSSSCG00000010350	RGR	chr14:85485171-85496381	0.046499	0.207926	-1.96321	0.0267257322313856	0.696815368515486
ENSSSCG00000005190	NFIB	chr1:208182487-208427504	17.3163	13.4384	0.977554266845448	0.026808380276132	0.697376538240585
ENSSSCG00000018028	TEKT3	chr12:58734403-58789904	0	0.0600143333333333	-5.4337	0.0268838536335209	0.697376538240585
ENSSSCG00000021651	SCN2B	chr9:45484998-45506138	0.026818	0.112539	-1.88724	0.026885800778555	0.697376538240585
ENSSSCG00000005839	FBXW5	AEMK02000682.1:917892-920576	15.2006526666667	10.1205076666667	0.702458567417917	0.0269471492042947	0.697376538240585
ENSSSCG00000012256	-	chrX:38266908-38448537	0.322674333333333	0.936790666666667	-1.39072	0.0269937380064942	0.697376538240585
ENSSSCG00000032170	DAPK3	chr2:74758979-74775396	2.92092833333333	5.74545533333333	-0.841434	0.0270120877988833	0.697376538240585
ENSSSCG00000017909	CHRNE	chr12:52011279-52017158	0.823366	0.379952333333333	1.22734201528578	0.0270368706554545	0.697376538240585
ENSSSCG00000011837	MELTF	chr13:133094863-133122065	0.0210533333333333	0	5.45167862754811	0.027117598437127	0.69867866134411
ENSSSCG00000027085	ENSSSCG00000027085	chr6:39363375-39373873	83.0829453333333	54.9740003333333	0.708354152545003	0.0273368676825092	0.703572365987499
ENSSSCG00000020926	SDHB	chr6:75647071-75678111	124.387446333333	82.9464	0.696584196828644	0.0275142765597315	0.706358446423551
XLOC_005789	XLOC_005789	AEMK02000699.1:8928-45587	1.31941533333333	2.92801633333333	-1.02247	0.0275334617670413	0.706358446423551
ENSSSCG00000024312	ID4	chr7:15281444-15287737	1.91405	0.903337333333333	1.2147255026252	0.0275799762705414	0.706795823505852
ENSSSCG00000030277	ENDOV	chr12:2079914-2089733	2.24087766666667	4.19235	-0.907385	0.0277113425087972	0.708800483332105
ENSSSCG00000035596	ENSSSCG00000035596	chr7:23852615-23872620	0.201417	0.055683	1.92347703153225	0.0277172990939056	0.708800483332105
ENSSSCG00000025284	COQ9	chr6:19373047-19390735	132.653676333333	86.7767676666667	0.721888221604277	0.0278998020038966	0.708932786724013
ENSSSCG00000006874	PALMD	chr4:118372944-118428410	7.97604133333333	14.1677	-0.712388	0.0281399123580262	0.711433244410634
ENSSSCG00000039627	TMEM200C	chr6:101214902-101216782	0.0154013333333333	0.165842666666667	-3.32035	0.0282254492371635	0.711433244410634
ENSSSCG00000008119	KCNIP3	chr3:45906679-46000333	0.0900476666666667	0.295455	-1.56448	0.0282395103375595	0.711433244410634
ENSSSCG00000037046	TUBB4B	AEMK02000682.1:662485-669288	41.9227803333333	24.5413666666667	0.904459676925284	0.0282797279204283	0.711433244410634
ENSSSCG00000008132	STARD7	chr3:46992748-47019574	12.1001703333333	8.22250233333333	0.674852310817619	0.0283794509789188	0.711433244410634
ENSSSCG00000024960	PDGFC	chr8:45578002-45808789	10.2825953333333	6.51794966666667	0.704755196761176	0.0283837751657555	0.711433244410634
ENSSSCG00000034511	SPINK1	chr2:149072368-149080366	0	0.089313	-5.65418	0.0284457251397134	0.71224176297109
ENSSSCG00000012584	CAPN6	chrX:91258385-91288143	8.87230266666667	15.7966153333333	-0.718405	0.0285116065746896	0.712404069694874
ENSSSCG00000033144	YTHDF3	chr4:70887102-70928839	23.4794	41.5850526666667	-0.739451	0.0287500568153353	0.71761458150827
ENSSSCG00000039224	CSPG5	chr13:30385505-30411850	0.137915666666667	0.406654	-1.4508	0.0289689879874391	0.719822823881088
ENSSSCG00000000207	ENSSSCG00000000207	chr5:15774938-15775449	157.605	388.077280333333	-1.17729	0.0290444963281244	0.719822823881088
ENSSSCG00000028492	C4orf46	chr8:47606564-47608570	0.049456	0.649495	-3.22874	0.0290552697237365	0.719822823881088
ENSSSCG00000000531	BICD1	chr5:41897410-42143695	1.13511866666667	0.585930333333333	0.969432735786684	0.0290692548571911	0.719822823881088
ENSSSCG00000005465	SUSD1	chr1:252754818-252956104	3.81365166666667	4.47095	-0.748016	0.0291300530232537	0.719822823881088
ENSSSCG00000038287	RDH13	chr6:59273301-59292628	2.63761	1.55804833333333	0.870261105122378	0.029145781596117	0.719822823881088
ENSSSCG00000026232	FAM184B	chr8:12634377-12741488	4.24037433333333	2.70946533333333	0.756309691215857	0.0291545279096343	0.719822823881088
ENSSSCG00000031703	ENSSSCG00000031703	chr1:1414134-1423270	0.339863333333333	0.0987416666666667	1.83063888284176	0.029185735770879	0.719822823881088
ENSSSCG00000008535	CLIP4	chr3:110111153-110181161	4.55408433333333	2.80218	0.826036875577659	0.0291986329110059	0.719822823881088
ENSSSCG00000006184	TERF1	chr4:62797000-62831464	14.5626043333333	9.90846	0.684643363193204	0.0292391090874881	0.72001780372541
ENSSSCG00000009526	ITGBL1	chr11:70041968-70262831	4.79706766666667	9.79184	-0.860782	0.0293007707740854	0.72001780372541
ENSSSCG00000008997	FGB	chr8:74598170-74607409	0.0125616666666667	0.124106666666667	-3.18591	0.0295448820704772	0.723202570876714
ENSSSCG00000029743	SPAG11	chr15:38033932-38037606	0.301641333333333	0.011614	3.93363591543234	0.0296131414072108	0.723483724927246
ENSSSCG00000033918	ENSSSCG00000033918	chr12:6665398-6681239	0.092351	0.338402666666667	-1.6826	0.0296355748056661	0.723483724927246
ENSSSCG00000010609	ENSSSCG00000010609	chr14:115133419-115172417	0	0.134132333333333	-5.97623	0.0296622636394212	0.723483724927246
ENSSSCG00000011171	CTSV	chr10:25202332-25208065	31.0022656666667	68.2953706666667	-0.709907	0.0296789087976158	0.723483724927246
ENSSSCG00000025393	SUSD2	chr14:49673711-49683738	0.079766	0.217219333333333	-1.31945	0.0297502172302044	0.724485746904481
ENSSSCG00000001471	BRD2	chr7:25150658-25165433	21.1658	15.9274563333333	0.705508925936824	0.0298507474099991	0.725445095779766
ENSSSCG00000006166	NDUFB8	chr14:111626097-111633584	129.217234333333	88.1167	0.664277471490461	0.0298893669122476	0.725445095779766
ENSSSCG00000028346	SAMM50	chr5:5035895-5072484	34.8727423333333	22.9168393333333	0.716176926231762	0.0299739914176575	0.725445095779766
ENSSSCG00000005899	MFSD3	chr4:293708-295789	4.20081533333333	2.47974	0.867723254970259	0.0300104433897639	0.725445095779766
ENSSSCG00000023873	AZIN1	chr4:34242981-34254926	22.6273	44.4389523333333	-0.841232	0.0300386189696805	0.725445095779766
ENSSSCG00000012038	C21orf62	chr13:196387404-196404715	0.0907636666666667	0	5.26198383988213	0.0300618011925246	0.725445095779766
ENSSSCG00000014128	CKMT2	chr2:89796474-89832990	336.982	197.071146666667	0.678852788033482	0.0302418612465253	0.729056809769249
ENSSSCG00000013524	MICOS13	chr2:73294726-73296839	38.5682833333333	26.0748	0.684505917536338	0.0302978294096487	0.72967272494904
ENSSSCG00000002907	ENSSSCG00000002907	chr6:45091285-45102669	173.141474333333	118.839457333333	0.661207935874191	0.0304537050024921	0.729704475774031
ENSSSCG00000002042	OXA1L	chr7:76230906-76266427	16.2981443333333	11.0777833333333	0.667657502440115	0.0304954475568907	0.729704475774031
ENSSSCG00000015223	DDX25	chr9:53029927-53046993	1.24143466666667	0.636747333333333	1.04271442722286	0.0305025084245915	0.729704475774031
ENSSSCG00000036820	ENSSSCG00000036820	AEMK02000452.1:1845958-1847747	13.9620093333333	7.79074966666667	0.932881748105294	0.0305120936007568	0.729704475774031
ENSSSCG00000015086	TMPRSS4	chr9:45400130-45435918	0.03244	0	5.35859968114507	0.0306540966242062	0.732370334387285
ENSSSCG00000013736	PRDX2	chr2:66207880-66216017	46.155	42.4304156666667	0.654029512825879	0.0307694808482311	0.732464008959347
ENSSSCG00000029408	ZFP30	chr6:46761193-46786246	3.74188	5.36502466666667	-0.650682	0.0307877320072433	0.732464008959347
ENSSSCG00000015285	LRRN2	chr9:65279495-65352945	0.00862233333333333	0.0956873333333333	-3.17575	0.0308412327114246	0.732464008959347
ENSSSCG00000032936	PIM3	chr5:677709-680691	5.85970166666667	3.70771	0.782894973794202	0.0309773982417897	0.733238474720062
ENSSSCG00000032046	ERCC5	chr11:71141823-71197623	47.6652183333333	73.1256386666667	-0.749383	0.0310872764307075	0.733238474720062
ENSSSCG00000036405	ZNF311	AEMK02000264.1:91136-106524	0	0.0143873333333333	-5.34595	0.0311092576011386	0.733238474720062
ENSSSCG00000011370	DALRD3	chr13:31650979-31656306	9.98681133333333	6.72048433333333	0.682995993056907	0.0311124584084391	0.733238474720062
ENSSSCG00000004094	PPP1R14C	chr1:15867840-15949956	30.6869043333333	54.5438523333333	-0.720403	0.0312256874306774	0.733238474720062
ENSSSCG00000008200	ANKRD23	chr3:56776839-56781143	3.02335	1.50202433333333	1.10516343114093	0.0312337626748178	0.733238474720062
ENSSSCG00000011860	SLC12A8	chr13:135105799-135249121	0.0191583333333333	0.153232333333333	-2.7988	0.0312761048811644	0.733238474720062
ENSSSCG00000040412	ENSSSCG00000040412	chr3:28815796-28816799	13.4541416666667	8.66256	0.757588146599118	0.0313248195710821	0.733238474720062
ENSSSCG00000011685	PAQR9	chr13:83667736-83669536	0.292122	0.062575	2.31371919793776	0.0313323648888174	0.733238474720062
ENSSSCG00000011192	HACL1	chr13:2786676-2840955	8.93538766666667	16.2023556666667	-0.753089	0.0314126875520342	0.733264936471588
ENSSSCG00000027928	TMEM9	chr10:23583623-23600097	1.13381	0.451523	1.02298839974785	0.031425693394229	0.733264936471588
ENSSSCG00000013110	TMEM109	chr2:10828653-10837061	29.0560753333333	52.8882703333333	-0.750556	0.0314772349012277	0.733264936471588
ENSSSCG00000011436	ENSSSCG00000011436	chr13:34353444-34357717	0.351501	0.110891333333333	1.81590339289535	0.0315153691177566	0.733264936471588
ENSSSCG00000006116	SLC26A7	chr4:45409866-45637158	0.557164	1.29758066666667	-1.05975	0.0315313621287922	0.733264936471588
ENSSSCG00000004499	ATP5F1A	chr1:95738264-95751358	596.002441666667	407.776	0.66155958547213	0.0315336813000788	0.733264936471588
ENSSSCG00000009840	PRKAB1	chr14:33185011-33217905	1.59744	2.85966866666667	-0.729334	0.0315619062490812	0.733264936471588
ENSSSCG00000021588	DAPK2	chr1:107982447-108132782	10.3689786666667	6.74555566666667	0.807868097643192	0.0316182475821704	0.733264936471588
ENSSSCG00000036395	TMCO2	chr6:96000864-96003985	0	0.153024	-5.17609	0.0316632604305356	0.733264936471588
ENSSSCG00000023915	SLC2A4	chr12:52628450-52634974	52.5861	34.6965	0.68080996892207	0.031669757543026	0.733264936471588
ENSSSCG00000032166	-	chr12:6226378-6250870	85.8225196666667	47.9109	0.665676403391747	0.0317930061171311	0.734158034722489
ENSSSCG00000017520	LRRC46	chr12:24083113-24089752	0.0409306666666667	0	5.16148711222441	0.0318151064181812	0.734158034722489
ENSSSCG00000028056	ZFP36	chr6:48052137-48066259	20.098	9.92646	1.15612125586839	0.0318307564977441	0.734158034722489
ENSSSCG00000011317	FYCO1	chr13:29066985-29146755	52.2522533333333	34.7721236666667	0.699618590257681	0.0318990689166189	0.735026864652198
ENSSSCG00000022906	ENSSSCG00000022906	chr6:58463248-58475206	4.4145	2.75176	0.772830726691969	0.0319385078088268	0.735229353944652
ENSSSCG00000033578	-	chr1:16022128-16050266	0.049278	0.305266333333333	-2.3775	0.0320280369979625	0.736041919383563
ENSSSCG00000011563	FANCD2	chr13:66241664-66310433	0.415581666666667	0.832295	-1.12907	0.0321823514284076	0.738351644694968
ENSSSCG00000027325	TRNP1	chr6:84293649-84300013	4.69518366666667	2.91574566666667	0.819180381601772	0.0321988905649747	0.738351644694968
ENSSSCG00000033518	LLGL2	chr12:5809618-5846204	0.349827666666667	0.123805666666667	1.60240308408087	0.032258828683884	0.738351644694968
ENSSSCG00000034163	PLN	chr1:43445791-43458985	33.6024793333333	16.1796193333333	1.23496665944124	0.0324381232311533	0.7399947747591
ENSSSCG00000024481	PDE4DIP	chr4:100646940-100877733	210.351099666667	143.745	0.64726072465284	0.0325365980966441	0.7399947747591
ENSSSCG00000032129	COX7B	chrX:61962379-61970160	168.028279666667	115.700462333333	0.649431207282594	0.032605759535457	0.7399947747591
ENSSSCG00000035379	JCHAIN	chr8:67438710-67495044	5.53654366666667	3.14432733333333	0.828958140302177	0.0326057916228165	0.7399947747591
ENSSSCG00000017342	KIF18B	chr12:18426692-18447687	0.00433066666666667	0.0783353333333333	-3.68187	0.032616250215063	0.7399947747591
ENSSSCG00000025993	SGPP2	chr15:124318271-124463060	0.0152156666666667	0	5.16450678222437	0.0327461432058755	0.7399947747591
ENSSSCG00000009699	HPGD	chr14:15718522-15763710	2.30441566666667	4.41129	-0.802704	0.0327625151454606	0.7399947747591
ENSSSCG00000034184	ENSSSCG00000034184	chr14:6945011-6945283	0.874190666666667	0.07349	3.29274493213064	0.0328138788242706	0.740457677664891
ENSSSCG00000015074	SIDT2	chr9:44543648-44559715	1.23976233333333	2.35226333333333	-0.835025	0.0330010481053345	0.743261296103297
ENSSSCG00000009971	ZNRF3	chr14:46091938-46241321	1.99139433333333	3.86916	-0.843791	0.0330202435486536	0.743261296103297
ENSSSCG00000003400	NMNAT1	chr6:70271406-70310663	6.80845833333333	11.2587296666667	-0.731312	0.0330392498082131	0.743261296103297
ENSSSCG00000015444	LAMB1	chr9:107671320-107746867	21.1472	38.3133	-0.731518	0.0330620670755917	0.743261296103297
ENSSSCG00000007398	ENSSSCG00000007398	chr17:47755669-47759680	0	0.162703333333333	-5.67488	0.0331018091537655	0.743433875824505
ENSSSCG00000004434	FRK	chr1:81603273-81714250	0.286184333333333	0.136494	1.19524163660794	0.0332351358207583	0.743433875824505
ENSSSCG00000016579	CCDC136	chr18:19789156-19824453	0.503580333333333	0.277109333333333	1.24524266825092	0.0332512884496181	0.743433875824505
ENSSSCG00000040915	ENSSSCG00000040915	chr7:115258389-115259733	3.66233633333333	1.31340533333333	1.58306938958732	0.0332602076709516	0.743433875824505
ENSSSCG00000015474	PPFIA4	chr9:113727852-113778081	0.750202333333333	1.515	-0.957237	0.0332626284301221	0.743433875824505
ENSSSCG00000008954	-	chr8:70054756-70149557	1.66618	1.20416666666667	1.85411704816833	0.0332986361144512	0.743433875824505
ENSSSCG00000034076	-	chr7:21207683-21218977	0.271085666666667	0.772395	-1.36772	0.0333176894364174	0.743433875824505
ENSSSCG00000036062	RNF122	AEMK02000697.1:157870-179960	3.38819566666667	1.97811166666667	0.970262585913013	0.03342144908881	0.743984712376594
ENSSSCG00000034984	PSMB4	chr4:97831297-97838343	42.6047	28.7242163333333	0.670725256417865	0.0335762814966692	0.745716649390014
ENSSSCG00000039235	PSMC4	chr6:48406226-48417864	23.8652316666667	16.3729523333333	0.649784261453022	0.0336065242835955	0.745716649390014
ENSSSCG00000040328	NXNL1	chr2:60244606-60253586	0.108847666666667	0.0215603333333333	2.3251402350892	0.0336673027610959	0.745896816808234
ENSSSCG00000006982	ZDHHC2	chr17:4855056-4928664	1.58867766666667	2.93909466666667	-0.802435	0.0336932896628772	0.745896816808234
ENSSSCG00000016259	FBXO36	chr15:130940093-131029086	0.315357666666667	0	6.63327846903672	0.0337079313553227	0.745896816808234
ENSSSCG00000009545	COL4A2	chr11:76997126-77165491	21.0592	36.2994316666667	-0.679825	0.0337973008115069	0.747185119415314
ENSSSCG00000007700	HIP1	chr3:10521062-10574558	1.26798	2.47976	-0.845733	0.0339226766506191	0.748577042151243
ENSSSCG00000032583	SRSF5	chr7:93393360-93447648	13.8404	10.7085	0.643488808828767	0.034171150904329	0.75257453341998
ENSSSCG00000023373	ZNHIT3	chr12:38013944-38028076	2.14391	4.61491633333333	-0.803576	0.0342190107400024	0.75257453341998
ENSSSCG00000035817	PDX1	chr11:5303609-5310843	0	0.039071	-5.86851	0.0342724821576672	0.752833360362604
ENSSSCG00000030113	SHISA2	chr11:3806303-3812502	62.3767816666667	119.049799666667	-0.824054	0.034359815953304	0.754061212508602
ENSSSCG00000015545	GLUL	chr9:123748779-123762547	55.6181	38.7201386666667	0.743483667178073	0.0344085301684387	0.754440048583492
ENSSSCG00000033310	ENSSSCG00000033310	chr14:76467192-76467374	0	0.468383666666667	-5.11509	0.0347083815183296	0.759347263042107
ENSSSCG00000010322	ZNF503	chr14:77924598-77928453	6.02900533333333	3.56785	0.852538215336423	0.0347589650569156	0.759347263042107
ENSSSCG00000013237	SPI1	chr2:15227829-15245667	2.76037033333333	1.4301	1.03995926212796	0.0348009484179484	0.759572656689108
ENSSSCG00000006051	CTHRC1	chr4:33759548-33771585	0.672541	1.90700933333333	-1.36322	0.0348550511450243	0.760036448652984
ENSSSCG00000013366	ENSSSCG00000013366	chr2:40813963-40826715	1843.00626633333	3267.52864566667	-0.696675	0.0349254537118665	0.760036448652984
ENSSSCG00000034350	SERHL2	chr5:6214110-6239811	1.08605	2.40193433333333	-1.00442	0.0349489391280377	0.760036448652984
ENSSSCG00000021971	DPEP1	chr6:359897-376731	0.0315673333333333	0	5.26201077908094	0.0350382729183148	0.760600047503726
ENSSSCG00000004679	SORD	chr1:126654485-126701503	0.550074666666667	0.334387	0.980304889524695	0.0351331684465497	0.761970444418976
ENSSSCG00000021206	IL1RAP	chr13:127865159-128075570	2.34218533333333	4.49070033333333	-0.913582	0.0351953770971248	0.76263009072153
ENSSSCG00000013044	FLRT1	chr2:7976567-7991063	0.06897	0.0118733333333333	2.51095948030276	0.0352290458303136	0.762670688025029
ENSSSCG00000005905	SLC39A4	chr4:372674-381088	0.172363333333333	0.0432203333333333	1.94148915697309	0.0352683735850273	0.762833613330973
ENSSSCG00000037235	ENSSSCG00000037235	chr6:162964216-163011947	2.25055133333333	1.05032	1.18273324797363	0.0353565601075942	0.764052078649426
ENSSSCG00000031855	ENSSSCG00000031855	AEMK02000574.1:21398-40449	2.65978	5.64838	-1.00717	0.0353900742874356	0.7640879495344
ENSSSCG00000009787	CCDC62	chr14:29997200-30066267	6.60168833333333	4.21061066666667	0.691882473207212	0.0354520609914163	0.764737937950632
ENSSSCG00000035547	ENSSSCG00000035547	chr15:16156195-16158044	0.065861	0.004655	3.78028862201171	0.0355492379207541	0.765382183045042
ENSSSCG00000000185	ENSSSCG00000000185	chr5:15029818-15049656	11.6173	7.43960166666667	0.670507333868605	0.0356882649006266	0.765382183045042
ENSSSCG00000031730	ENSSSCG00000031730	chr6:96877429-96893434	5.07213033333333	3.28828	0.726906441690992	0.0357305163221901	0.765382183045042
ENSSSCG00000017036	CCNJL	chr16:63227585-63290295	0.0249806666666667	0	5.15846931298895	0.0357529985330883	0.765382183045042
ENSSSCG00000039715	FAHD1	chr3:40141132-40141806	9.58620966666667	5.77909666666667	0.834829449297763	0.0357539800942167	0.765382183045042
ENSSSCG00000000046	CYP2D25	chr5:6538907-6543746	0.0509813333333333	0.310396666666667	-2.33496	0.0357691010628045	0.765382183045042
ENSSSCG00000030706	FAM43B	chr6:78788545-78794367	1.79570666666667	0.565600666666667	1.73544883579016	0.0358466086774056	0.765696094666534
ENSSSCG00000026819	NID1	chr14:55239632-55362995	20.3263	34.0692196666667	-0.635128	0.0358558286952484	0.765696094666534
ENSSSCG00000032177	MYO3B	chr15:76441775-76853713	0.001546	0.0569783333333333	-3.95261	0.0358800036147745	0.765696094666534
ENSSSCG00000024930	ENSSSCG00000024930	chr13:32396230-32399982	0.0800886666666667	0.003872	4.21397569176487	0.0359519697267351	0.765696094666534
ENSSSCG00000033819	-	chr12:50696415-50728742	0.329024666666667	0.728484	-1.29982	0.0360249265959614	0.766072619022452
ENSSSCG00000034964	STX8	chr12:54296537-54544918	8.24874733333333	5.64013866666667	0.701724369201275	0.0360934831023471	0.766584414303613
ENSSSCG00000005834	ENSSSCG00000005834	AEMK02000682.1:1038032-1041950	0.0451833333333333	0	5.1673557137481	0.0361129106667396	0.766584414303613
ENSSSCG00000001550	ARMC12	chr7:31574581-31601773	3.34926233333333	5.65608233333333	-0.789125	0.0362593399266773	0.767959173227902
ENSSSCG00000031280	MRPL57	chr11:1321085-1321828	124.820475333333	85.5113346666667	0.658783042339887	0.0363847152990328	0.767959173227902
ENSSSCG00000003514	HSPG2	chr6:79850757-79921097	33.6271446666667	57.0994526666667	-0.645668	0.0364049522765198	0.767959173227902
ENSSSCG00000021443	SGK1	chr1:29625957-29753666	17.4738	12.4412	0.691960407912631	0.0364337991050716	0.767959173227902
ENSSSCG00000000045	NDUFA6	chr5:6562051-6567647	24.0737756666667	16.3354	0.670254363344602	0.0364723683244497	0.768097189638783
ENSSSCG00000001968	NUBPL	chr7:67787195-68035258	4.98856333333333	2.97979366666667	0.720974749631488	0.0367529405282433	0.772649241411894
ENSSSCG00000029175	FAM200A	chr3:6490126-6498670	0.622094666666667	1.21072	-0.987588	0.0368371751044877	0.773741960798027
ENSSSCG00000010077	ENSSSCG00000010077	chr14:49951437-49960544	0.0373856666666667	0.373507	-3.10931	0.0371793169237236	0.777085473606974
ENSSSCG00000017244	ENSSSCG00000017244	chr12:7511267-7615730	0.047136	0.152252333333333	-1.50358	0.037182249875467	0.777085473606974
ENSSSCG00000013614	CNN1	chr2:70183235-70190758	4.31469333333333	10.1263	-1.11908	0.0371919775628201	0.777085473606974
ENSSSCG00000017259	PRKAR1A	chr12:11661872-11681435	13.3491	27.3161976666667	-0.832226	0.037223129577455	0.777085473606974
ENSSSCG00000013869	ENSSSCG00000013869	chr2:60636038-60741901	0.026431	0.092674	-1.64526	0.0373918812726466	0.777834271276278
ENSSSCG00000009638	RHOBTB2	chr14:7222755-7254955	2.80236033333333	4.81789366666667	-0.666888	0.0373937583685081	0.777834271276278
ENSSSCG00000008902	PPAT	chr8:55650606-55744472	1.18431866666667	0.766736666666667	0.901723648496435	0.0374416553087795	0.777834271276278
ENSSSCG00000022009	DDC	chr9:136496365-136571220	0.560121666666667	1.62839733333333	-1.41494	0.0374588419161755	0.777834271276278
ENSSSCG00000033012	-	chr16:38564341-38653014	0.0778776666666667	0.239388333333333	-2.94033	0.0374651699885067	0.777834271276278
ENSSSCG00000005449	PTPN3	chr1:250398953-250583281	4.22661433333333	2.41181	0.840923424722182	0.0374781212555392	0.777834271276278
ENSSSCG00000016225	MOGAT1	chr15:124568423-124608133	2.44164266666667	1.25523	0.955648028259969	0.0375166367262334	0.777834271276278
ENSSSCG00000035539	ST8SIA4	chr2:106754642-106845873	6.69113466666667	4.65055033333333	0.623989941022727	0.0375184163032749	0.777834271276278
ENSSSCG00000036787	APOLD1	chr5:59667585-59673649	10.377	5.15223	1.16215713282375	0.0376355475769717	0.77950686327164
ENSSSCG00000023776	CCSAP	chr14:60444977-60466508	1.02731866666667	2.17815533333333	-0.980036	0.0377053526914805	0.779688185353916
ENSSSCG00000026554	PRXL2B	chr6:64432027-64436642	4.98693566666667	8.86765533333333	-0.711744	0.0377474985454428	0.779865122945715
ENSSSCG00000023643	ENSSSCG00000023643	chrX:15699919-15721019	74.7015	50.5967	0.673332334652708	0.0379444235153668	0.781296322548206
ENSSSCG00000002718	FA2H	chr6:12855421-12909499	0.0666466666666667	0	5.05330230940226	0.0379459797293809	0.781296322548206
ENSSSCG00000031796	ENSSSCG00000031796	chr16:37351677-37728507	0	0.0167543333333333	-5.60523	0.0380312250001816	0.782125247465952
ENSSSCG00000021229	MAT2B	chr16:60255358-60274826	15.2118	10.5080176666667	0.629390542329396	0.0382709671576247	0.785048418868916
ENSSSCG00000028922	GABRA2	chr8:36347037-36502460	0.006796	0.0573903333333333	-2.76421	0.0384666581629124	0.787958778269667
ENSSSCG00000016583	FAM71F2	chr18:19919394-19947057	0.104972333333333	0.517691	-2.57139	0.0385751592392097	0.788834053427898
ENSSSCG00000037087	PRRT4	chr18:20018301-20029689	0.342008666666667	0.130844	1.45571786779584	0.0387229510957681	0.791181795514641
ENSSSCG00000007646	LAMTOR4	chr3:8155188-8157835	62.8684016666667	40.0921536666667	0.762959293017658	0.0391577147953708	0.798489193277909
ENSSSCG00000038911	KLF2	chr2:61270714-61273138	12.8579423333333	8.05486066666667	0.803383001169412	0.0396882873184111	0.80341345799289
ENSSSCG00000007286	ACSS2	chr17:38260266-38316035	29.2475	20.1975316666667	0.657886784927195	0.0397824839918941	0.80341345799289
ENSSSCG00000002708	TMEM231	chr6:12140687-12164140	0.115792333333333	0.357160333333333	-1.48579	0.0397916521367436	0.80341345799289
ENSSSCG00000021640	ZNF354C	chr2:79411952-79454648	1.92575	3.25947	-0.724205	0.0398035638342107	0.80341345799289
ENSSSCG00000039970	ENSSSCG00000039970	chrX:103639987-103641354	0	0.066325	-5.12641	0.0398054976292459	0.80341345799289
ENSSSCG00000002475	SERPINA6	chr7:115535471-115554817	0.00551566666666667	0.068546	-3.27719	0.0398739595609919	0.80341345799289
ENSSSCG00000036743	ENSSSCG00000036743	chr5:61531450-61544566	0	0.025296	-5.67077	0.039956805105836	0.804063661135645
ENSSSCG00000008648	RSAD2	chr3:128879982-128898072	3.76107066666667	1.78396	1.1937630825585	0.0400955354078608	0.805626652719491
ENSSSCG00000015299	STEAP4	chr9:68544721-68570585	1.47840033333333	0.794748666666667	0.993088431822248	0.0401016476986314	0.805626652719491
ENSSSCG00000002032	SLC7A8	chr7:75854309-75922330	8.01345166666667	15.837	-0.839803	0.0401483782920798	0.805890502169137
ENSSSCG00000037971	ENSSSCG00000037971	chr3:118273063-118281652	0.225	0.433309666666667	-1.76298	0.0401975765178549	0.80620340128243
ENSSSCG00000017255	ABCA5	chr12:11018687-11152913	33.8566896666667	21.7739	0.748858584615087	0.0402434079971094	0.806448310465048
ENSSSCG00000032974	MYADML2	chr12:1055219-1057718	10.3617196666667	7.01531733333333	0.666655189089156	0.0403557780366281	0.807631294651292
ENSSSCG00000005338	RECK	chr1:236821390-236898276	1.80653466666667	3.11967	-0.748371	0.0403697803930003	0.807631294651292
ENSSSCG00000039269	SHLD1	chr17:14591838-14710347	1.35926066666667	1.96935	-1.03038	0.0404750600545611	0.809062721273965
ENSSSCG00000025992	ENPP3	chr1:31859952-31959879	0.352423	0.145552666666667	1.35904140028473	0.04058312786685	0.80985694387216
ENSSSCG00000009490	DCT	chr11:63584869-63678314	0.114097333333333	0.089213	-1.78787	0.0406160796880897	0.80985694387216
ENSSSCG00000011951	NFKBIZ	chr13:157261419-157272689	3.17923666666667	1.80421	0.935132159884412	0.0406782193069276	0.810244998729292
ENSSSCG00000014123	FAM151B	chr2:89112321-89144266	4.65097433333333	2.95168266666667	0.756464527096763	0.0407214582948257	0.810244998729292
ENSSSCG00000004996	KLHL28	chr1:175164040-175180525	15.3298	14.1934826666667	0.787578859212366	0.0408276045936128	0.810244998729292
ENSSSCG00000011233	DYNC1LI1	chr13:18500135-18558062	11.7422	8.78642833333333	0.651273432179024	0.0408698695602068	0.810244998729292
ENSSSCG00000000259	CSAD	chr5:18379344-18410396	1.68521	0.950904666666667	0.980718308367777	0.0408743313423858	0.810244998729292
ENSSSCG00000020970	IL6	chr9:91506340-91511491	0.566255666666667	0.152568	2.04021489628945	0.0408952952911356	0.810244998729292
ENSSSCG00000003159	KCNA7	chr6:54278887-54286838	9.26223966666667	6.0088	0.727306893767589	0.0409345624256452	0.810244998729292
ENSSSCG00000038618	RFLNB	chr12:47307747-47313588	4.30380366666667	8.37263	-0.849773	0.0409991711038249	0.810244998729292
ENSSSCG00000036074	AP1S2	chrX:12365348-12398496	3.81718	2.82190033333333	0.677080896407482	0.0410159390061062	0.810244998729292
ENSSSCG00000027060	TBX2	chr12:36878153-36888007	1.43373033333333	0.746402	1.02760638646102	0.0410400735482023	0.810244998729292
ENSSSCG00000032395	ENSSSCG00000032395	AEMK02000489.1:50193-51310	1814.04785133333	3200.20621733333	-0.708861	0.0410408835392542	0.810244998729292
ENSSSCG00000026958	WNT10A	chr15:120925698-120938430	0.188952666666667	0.022016	2.98242599330952	0.0412054295502983	0.811714010463679
ENSSSCG00000022630	FLYWCH2	chr3:39251487-39261226	1.22533133333333	0.428985	1.54956341027823	0.041207959890537	0.811714010463679
ENSSSCG00000008747	NCAPG	chr8:12764210-12810050	0.0773793333333333	0.211573666666667	-1.30297	0.0412453309142553	0.811714010463679
ENSSSCG00000010006	ENSSSCG00000010006	chr14:47369658-47392873	0.544982333333333	0.270256666666667	1.07303033026116	0.0412508272932735	0.811714010463679
ENSSSCG00000037580	ITPRIPL1	chr3:46897137-46901835	1.73391	3.29794366666667	-0.753923	0.0412844912980234	0.811714010463679
ENSSSCG00000011721	P2RY1	chr13:92991400-92997699	13.3480566666667	20.7817463333333	-0.617054	0.041392790664466	0.812698024775706
ENSSSCG00000016900	ESM1	chr16:34184256-34193269	0.437444333333333	0.0978343333333333	2.22420423258043	0.0414042749502147	0.812698024775706
ENSSSCG00000040958	-	chr16:28157780-28248952	1.29802933333333	0.695336	0.901425583855627	0.0414361814441443	0.812698024775706
ENSSSCG00000039218	SLC38A8	chr6:4565105-4593591	0.058857	0	5.05017505304062	0.0415380726823774	0.814030841039368
ENSSSCG00000007659	ZCWPW1	chr3:8319130-8361798	0.895841666666667	0.360279666666667	1.15424413097144	0.0416151068335086	0.814874749073773
ENSSSCG00000040086	YTHDF1	chr17:62328712-62341509	1.15622966666667	2.37193866666667	-0.886673	0.0417934814066685	0.815236435842856
ENSSSCG00000015379	DNAH11	chr9:90423291-90777729	2.38044	4.68535866666667	-0.749783	0.0418153152759183	0.815236435842856
ENSSSCG00000033843	ETFRF1	chr5:48549468-48555577	18.9928473333333	12.3331	0.721785855809438	0.0418714840938174	0.815236435842856
ENSSSCG00000008835	RASL11B	chr8:39703362-39709817	0.198843666666667	0.494357	-1.14726	0.0419219793135322	0.815557597561798
ENSSSCG00000001205	NKAPL	chr7:22108647-22110123	0.190510333333333	0.605815333333333	-1.54838	0.0422881698287336	0.816742596018921
ENSSSCG00000014796	CHRNA10	chr9:6427191-6431874	0.360500333333333	0.0991333333333333	1.81184395614436	0.0423005712931682	0.816742596018921
ENSSSCG00000035520	ENSSSCG00000035520	chrX:22068922-22069186	312.537536666667	220.091949333333	0.626762595386837	0.042356945754274	0.816742596018921
ENSSSCG00000006810	KCNC4	chr4:109885121-109908478	3.04421	1.55768	1.05256492520768	0.0423856094016639	0.816742596018921
ENSSSCG00000011038	MRC1	chr10:44107072-44226925	3.22277266666667	5.89727833333333	-0.744094	0.0423911863202435	0.816742596018921
ENSSSCG00000034615	TNFAIP8L1	chr2:74203757-74220724	2.73040133333333	1.64942	0.839544742394457	0.042402888476734	0.816742596018921
ENSSSCG00000003419	MAD2L2	chr6:71773670-71786912	5.57978866666667	3.35721366666667	0.834502247489678	0.0424393392979067	0.816742596018921
ENSSSCG00000037347	ENSSSCG00000037347	AEMK02000214.1:12150-20665	0.866455666666667	0.309757333333333	1.22810990835426	0.0425410855313692	0.816742596018921
ENSSSCG00000040466	FMN1	chr1:136696214-137163598	0.646269666666667	0.732686666666667	0.894185894976655	0.0425743617812417	0.816742596018921
ENSSSCG00000033514	CRHR2	chr18:42251774-42297289	0.866699666666667	0.343419	1.45425288659183	0.0425992581871	0.816742596018921
ENSSSCG00000037431	ENSSSCG00000037431	chr10:24200368-24211788	13.4364	8.49623	0.759894183361482	0.0426044599665212	0.816742596018921
ENSSSCG00000040317	SOD2	chr1:7679352-7691724	112.452405333333	78.3047	0.63186095488482	0.042611858811608	0.816742596018921
ENSSSCG00000012915	CLCF1	chr2:5144340-5153482	0.287008666666667	0.04584	2.67313391782738	0.0426449677842893	0.816742596018921
ENSSSCG00000002013	DHRS4	chr7:75241058-75255701	8.72321	5.86209	0.688118024260183	0.0426667903903458	0.816742596018921
ENSSSCG00000014088	IQGAP2	chr2:85293937-85633641	1.80082933333333	3.05142466666667	-0.644121	0.0429526316950701	0.818278875444745
ENSSSCG00000015375	ITGB8	chr9:89341141-89450696	4.94772333333333	3.75937966666667	0.653822907389954	0.0429671294447183	0.818278875444745
ENSSSCG00000038451	-	chr6:27854016-27864248	0.100996	0.466933	-2.0002	0.0429897347181403	0.818278875444745
ENSSSCG00000016892	FST	chr16:32806341-32811382	3.10933	6.93634133333333	-1.00531	0.0430297175665365	0.818278875444745
ENSSSCG00000040663	HERPUD1	chr6:18877492-18916601	17.5527253333333	12.0148583333333	0.626732318113083	0.0430511502401829	0.818278875444745
ENSSSCG00000035150	-	chr2:74780071-74827725	11.7164	6.66135866666667	1.06620071667908	0.0431166776438922	0.818875492196391
ENSSSCG00000005983	ATAD2	chr4:16012273-16082375	0.507196666666667	0.984342666666667	-0.826188	0.0432538067923141	0.819718350289217
ENSSSCG00000005352	FRMPD1	chr1:238348235-238515256	0.00800533333333333	0	5.05657054410578	0.043263577415523	0.819718350289217
ENSSSCG00000015862	LIMS2	chr15:59664717-59709379	11.9538516666667	20.2591533333333	-0.640667	0.0433353717616409	0.82043059388041
ENSSSCG00000000252	KRT8	chr5:18170354-18180215	1.25565366666667	0.653651	1.04983023065745	0.0435202898560691	0.822661729342188
ENSSSCG00000006696	GJA5	chr4:99854392-99871286	1.4735	2.70235	-0.752257	0.0435782497381073	0.823079902730694
ENSSSCG00000015008	C11orf65	chr9:36740120-36849738	0.902034666666667	2.02001266666667	-1.01809	0.0439845880342455	0.829247544066958
XLOC_190526	XLOC_190526	chr6:142844025-142883682	0.131042	0.570670666666667	-1.92894	0.0440508991560022	0.829247544066958
ENSSSCG00000039986	RGS8	chr9:123925273-124047379	0.099838	0.0323616666666667	1.75126012897559	0.0440776511729425	0.829247544066958
ENSSSCG00000012730	AFF2	chrX:120777477-121259228	0.0652956666666667	0.203464	-1.46912	0.0442099405706094	0.830061822504903
ENSSSCG00000040166	FLRT2	chr7:107812613-107913620	2.29538633333333	1.61679	0.650664742010374	0.0442319502078196	0.830061822504903
ENSSSCG00000031592	ZNF462	chr1:248031960-248179783	2.60435	4.56916133333333	-0.689684	0.0442900590432101	0.830061822504903
ENSSSCG00000007982	MPG	chr3:41540640-41548389	11.1227	7.20396	0.79191221395652	0.0443330158871356	0.830061822504903
ENSSSCG00000003109	TMEM160	chr6:52874824-52877190	25.1277	16.2779	0.73476515935805	0.0443607925614813	0.830061822504903
ENSSSCG00000028699	NEIL2	chr14:14945204-14966300	2.20081	1.12186	1.05635982327437	0.0444430354824215	0.830061822504903
ENSSSCG00000015907	GALNT3	chr15:72293504-72342978	0.0310623333333333	0.142388333333333	-1.90473	0.0444561691009341	0.830061822504903
ENSSSCG00000007236	TTLL9	chr17:35558301-35609033	0	0.0473073333333333	-5.66147	0.0445015843474092	0.830061822504903
ENSSSCG00000011424	TEX264	chr13:33892567-33924176	7.13085	4.30769066666667	0.73281543131177	0.0445960544786797	0.83053226613361
ENSSSCG00000004607	PYGO1	chr1:116279937-116326749	45.4940186666667	31.4706013333333	0.634865116297085	0.0446706843929051	0.830632330645437
ENSSSCG00000003783	FPGT	chr6:138940486-138950366	2.24122666666667	3.79657166666667	-0.653044	0.0448315349623363	0.832307296897792
ENSSSCG00000000656	CLEC2B	chr5:61996777-62037276	4.66418	2.59405666666667	0.808801993045659	0.0448778279722435	0.832307296897792
ENSSSCG00000033945	RGS18	chr10:1517963-1540035	0.259373333333333	0.683082666666667	-1.25094	0.0449025829874055	0.832307296897792
ENSSSCG00000016690	CREB5	chr18:43844933-44269434	8.58388	6.37459	1.07287889131852	0.0449342539493326	0.832307296897792
ENSSSCG00000001097	-	chr7:19585276-19838096	6.58154	4.37029933333333	0.637676595470221	0.045015826063376	0.832959317272116
ENSSSCG00000008903	KIAA1211	chr8:55336005-55598257	0.300297	0.114681666666667	1.45001537683388	0.0451460863954916	0.832959317272116
ENSSSCG00000002290	PLEK2	chr7:91109455-91133342	0.0528666666666667	0.004581	3.30446007257418	0.0451828403127228	0.832959317272116
ENSSSCG00000008014	NUBP2	chr3:40177994-40186762	5.02135766666667	3.21444	0.744685440948859	0.0451963184166838	0.832959317272116
ENSSSCG00000033744	-	chr3:18343433-18346961	21.6148713333333	15.2317	0.618657258863171	0.0452125330840995	0.832959317272116
ENSSSCG00000031988	MYOCD	chr12:56931150-57029258	0.0582093333333333	0.202023	-1.5965	0.0454109548085012	0.834069018822407
ENSSSCG00000010068	ENSSSCG00000010068	chr14:49845741-49857727	1.35855266666667	0.650597	1.15351777439657	0.0454314891083706	0.834069018822407
ENSSSCG00000011125	GATA3	chr10:63367663-63390560	0.407902	0.86718	-1.07053	0.0454749715858759	0.834069018822407
ENSSSCG00000008832	LRRC66	chr8:39104074-39126800	1.11179666666667	2.03621933333333	-0.821202	0.045479763781292	0.834069018822407
ENSSSCG00000000628	-	chr5:60965342-61165762	1.24658	0.351473666666667	2.36867853040488	0.0456098122536062	0.834069018822407
ENSSSCG00000038606	ENSSSCG00000038606	chr1:103906316-103921908	0.0267433333333333	0	5.15845027056664	0.0456500897786526	0.834069018822407
ENSSSCG00000037452	HTR2A	chr11:20555709-20620561	0.018415	0.069805	-1.78352	0.0457154296034346	0.834069018822407
ENSSSCG00000033692	B3GALNT2	chr14:55749404-55818006	10.4408566666667	18.4585933333333	-0.689707	0.0457695418770428	0.834069018822407
ENSSSCG00000012997	ENSSSCG00000012997	chr2:6922183-6950181	1.45615866666667	0.843322333333333	0.899212771800988	0.0457848501982917	0.834069018822407
ENSSSCG00000024204	SCN1A	chr15:72529874-72696610	0.134306333333333	0.383219666666667	-1.37458	0.0458001552513065	0.834069018822407
ENSSSCG00000011714	MED12L	chr13:91271539-91626837	0.502832333333333	0.232513	1.23295186026338	0.0460043126948877	0.835372299828672
ENSSSCG00000016792	RETREG1	chr16:5665219-5879466	70.4971	146.284474666667	-0.913068	0.046125485514672	0.836290265336687
ENSSSCG00000010495	ALDH18A1	chr14:107174063-107221378	1.81617033333333	3.36271433333333	-0.759851	0.0461782203241624	0.836614026371362
ENSSSCG00000031557	CHCHD6	chr13:73109927-73255572	4.38921866666667	2.45617433333333	0.946849528253509	0.0462631583545494	0.836857091004592
ENSSSCG00000036501	WDR1	chr8:6409441-6452516	9.80561	6.84655	0.622037177963216	0.0463314646768673	0.836857091004592
ENSSSCG00000017101	ADCY2	chr16:74307481-74524295	23.0633	16.2338	0.61778502630249	0.0463442063655828	0.836857091004592
ENSSSCG00000002269	MTHFD1	chr7:88471374-88537389	2.93714	5.40943866666667	-0.746661	0.0463898706683169	0.836857091004592
ENSSSCG00000015581	CENPF	chr9:128949182-129008793	0.0967166666666667	0.242921	-1.19068	0.0464009643155087	0.836857091004592
XLOC_085373	XLOC_085373	chr15:11306524-11367761	0.0426543333333333	0.330750333333333	-2.65844	0.0464794863064964	0.837014593118565
ENSSSCG00000006023	SYBU	chr4:27899434-27974660	2.16783	4.81456333333333	-1.01173	0.0466970520929395	0.839671805512248
ENSSSCG00000011356	UQCRC1	chr13:31294951-31308671	98.5037943333333	49.0024876666667	0.62750069228183	0.0468623010366649	0.841381747729402
ENSSSCG00000006231	CHD7	chr4:72573566-72694141	1.75475666666667	2.91276066666667	-0.620722	0.0470633667733036	0.843389100273659
ENSSSCG00000017489	PSMD3	chr12:22344751-22360541	55.8351526666667	38.5427	0.636007127013498	0.04707958499464	0.843389100273659
ENSSSCG00000012049	ENSSSCG00000012049	chr13:198051285-198059296	0.0794473333333333	0.447210333333333	-2.41404	0.047251226611394	0.844566383712305
ENSSSCG00000016838	RANBP3L	chr16:21560501-21611882	0.224528666666667	0.085173	1.55785794508436	0.047276264648636	0.844566383712305
ENSSSCG00000032248	ENSSSCG00000032248	chr15:38012504-38020473	0.103164333333333	0	5.06300250179686	0.0473010085635696	0.844566383712305
ENSSSCG00000010535	HPSE2	chr14:109764514-110469017	0.588230333333333	0.178537	1.76795311646608	0.047515227708055	0.84551091804877
ENSSSCG00000000700	ACRBP	chr5:64027876-64047847	2.10404766666667	3.6307	-0.677764	0.0475869204629145	0.84551091804877
ENSSSCG00000014957	C11orf97	chr9:26648086-26669964	0.124965	0	5.60928670826858	0.0476295759485809	0.84551091804877
ENSSSCG00000014897	FAM181B	chr9:16921724-16923001	0.0164836666666667	0.207408666666667	-2.83312	0.0476574935384016	0.84551091804877
ENSSSCG00000036614	PGP	chr3:39762608-39782525	44.9462	27.9409873333333	0.794304582624612	0.0476696616036271	0.84551091804877
ENSSSCG00000030271	GSTO2	chr14:115217879-115251435	0.0303863333333333	0.00220833333333333	3.21326945840491	0.0476799669420858	0.84551091804877
ENSSSCG00000030284	TRNAU1AP	chr6:85567458-85597201	9.70132233333333	7.00894	0.681243818941871	0.0476915109067406	0.84551091804877
ENSSSCG00000036046	ENSSSCG00000036046	chr10:45055790-45078845	0.0124453333333333	0	4.93282770834452	0.0477759797317074	0.845758247840934
ENSSSCG00000036566	LY6G6C	chr7:23829363-23833540	0.0565313333333333	0	5.52887987339485	0.0478775408682971	0.846653031751155
ENSSSCG00000006361	PPOX	chr4:89274831-89288951	5.88675	3.68757666666667	0.665001005444165	0.0479290775680439	0.846653031751155
ENSSSCG00000032193	NKAIN1	chr6:87774691-87825410	8.59086766666667	4.71996566666667	0.954031917213042	0.0480368038842649	0.847133207520211
ENSSSCG00000033041	ENSSSCG00000033041	chr17:58985580-59055340	1.24375633333333	5.56029	-2.23276	0.0480676790430905	0.847133207520211
ENSSSCG00000030497	YAE1	chr18:54489417-54663245	0.690284333333333	1.90608	-1.12995	0.0480933814201997	0.847133207520211
ENSSSCG00000016002	ENSSSCG00000016002	chr15:84541498-84742497	2.00555766666667	3.63018266666667	-0.723933	0.0481544960013362	0.847133207520211
ENSSSCG00000003922	UROD	chr6:166324872-166330666	6.75463633333333	4.60450633333333	0.641581622754014	0.0481653660903535	0.847133207520211
ENSSSCG00000023121	ABCA7	chr2:77357212-77375170	0.325245666666667	0.699783666666667	-1.00127	0.0481714968548617	0.847133207520211
ENSSSCG00000008698	RGS12	chr8:1971564-2119245	0.957413333333333	2.02356933333333	-0.884052	0.0483002107173575	0.848441763725711
ENSSSCG00000022303	SLC25A16	chr14:71612206-71651107	3.77847866666667	2.42267566666667	0.725125634194223	0.0483997524999282	0.848441763725711
ENSSSCG00000037190	TAGLN3	chr13:147737999-147755101	0.677914666666667	1.35656033333333	-0.871942	0.048489685598337	0.848441763725711
ENSSSCG00000001999	-	chr7:75087471-75118735	0.180594	0.832305333333333	-1.99594	0.0484946465833229	0.848441763725711
ENSSSCG00000009972	KREMEN1	chr14:46282716-46319763	7.65674	4.95570866666667	0.738307506649922	0.0485413599547026	0.848441763725711
ENSSSCG00000006625	RFX5	chr4:97902371-97908676	2.37319866666667	1.47939	0.843281634337508	0.0485436841981199	0.848441763725711
ENSSSCG00000006157	MSTO1	chr4:94245857-94252555	0.970896	0.537981333333333	0.941593506136564	0.0485518202383155	0.848441763725711
ENSSSCG00000032443	KIAA0895L	chr6:27818259-27829297	0.143226333333333	0.457420666666667	-1.31375	0.048643123663435	0.849198499375902
ENSSSCG00000034379	MAP2K3	chr12:61368893-61428780	8.25219966666667	5.65246533333333	0.667590838777178	0.0486783648076819	0.849198499375902
ENSSSCG00000010811	KCTD3	chr10:5740954-5815095	6.99405533333333	11.8940646666667	-0.600338	0.0487303254551286	0.849337554418928
ENSSSCG00000040590	-	chr2:13034768-13060425	0.202419333333333	0	6.37873150259705	0.0487772851099048	0.849337554418928
ENSSSCG00000012562	NCBP2L	chrX:88258577-88259035	0.24988	0	5.52889970450182	0.0488954219676442	0.849337554418928
ENSSSCG00000035812	AMH	chr2:76414427-76418315	0	0.076413	-6.39801	0.0489008951847697	0.849337554418928
ENSSSCG00000000857	IGF1	chr5:81776422-81909226	14.8001	26.0571	-0.686654	0.0489255140089117	0.849337554418928
ENSSSCG00000023031	TNNT2	chr10:23749528-23756376	0.153081	0.963297	-2.44035	0.0489785829687966	0.849337554418928
ENSSSCG00000015579	PTGS2	chr9:127848603-127859287	0.286179666666667	0.0826726666666667	1.89506106290344	0.0490071669605255	0.849337554418928
ENSSSCG00000014186	ENSSSCG00000014186	chr2:108907000-109016349	0.013605	0	4.9293867641602	0.0491991145446803	0.849337554418928
ENSSSCG00000003913	MAST2	chr6:165406932-165458086	3.31412833333333	1.90945833333333	0.891889208528689	0.0492306323092511	0.849337554418928
ENSSSCG00000015771	NEIL3	chr15:39547199-39632313	0.0151796666666667	0.130875666666667	-2.85725	0.0492770735563576	0.849337554418928
ENSSSCG00000004509	LIPG	chr1:99081904-99110876	8.26132	5.5205	0.706443200652019	0.0492795005227593	0.849337554418928
ENSSSCG00000011373	QRICH1	chr13:31658651-31714491	8.29458933333333	3.98124	0.583180655402818	0.0492875689851187	0.849337554418928
ENSSSCG00000008307	SFXN5	chr3:69652914-69843651	5.11291266666667	2.83682833333333	0.84558048069368	0.0492951623067649	0.849337554418928
ENSSSCG00000012026	ADAMTS1	chr13:190273999-190285720	11.6831103333333	7.65896433333333	0.742552384940488	0.0497339345015952	0.851497552368497
ENSSSCG00000038489	BHLHA15	chr3:5410518-5414072	0.039153	0	5.55614895969153	0.0497350988584893	0.851497552368497
ENSSSCG00000015753	ANGPT2	chr15:37541496-37594492	1.22167	0.783848	0.757140306802548	0.0497374656878156	0.851497552368497
ENSSSCG00000014965	ENDOD1	chr9:27134053-27163255	4.81170666666667	8.54466166666667	-0.708171	0.0497571900897235	0.851497552368497
ENSSSCG00000008044	MLST8	chr3:39778757-39786947	0.779054333333333	0.473244333333333	0.986424433971065	0.0497686066794777	0.851497552368497
ENSSSCG00000035610	ENSSSCG00000035610	chr7:20897823-20898203	3.79661	8.73968633333333	-1.05479	0.0498623604686407	0.851528517317609
ENSSSCG00000040961	LIF	chr14:47221486-47228273	0.209295666666667	0.060393	1.90041747035705	0.0499050936716203	0.851528517317609
ENSSSCG00000008336	ANXA4	chr3:72620712-72694552	7.76506	6.38480266666667	0.626509426801437	0.0499526562762332	0.851528517317609
ENSSSCG00000035428	ENSSSCG00000035428	AEMK02000694.1:317114-320008	0.352589666666667	0	6.28531101232774	0.0499834140319003	0.851528517317609
