# Supplementary material for: Gene Expression Profiling of Adipose Tissue in Enshi Black Pigs Subjected to Cold Stress
Source: Vet Sci. 2026 Apr 30;13(5):442. doi: 10.3390/vetsci13050442 (PMC13211509; doi:10.3390/vetsci13050442)
Supplement: Supplementary file 1 [file vetsci-13-00442-s001.zip › Table S/Table S5.xlsx]

## Sheet: A_vs_C.mRNA.diffgene
Table S5 DE mRNA of B group vs C group
gene_id	gene_name	gene_locus	B_FPKM	C_FPKM	log2FoldChange	pvalue	padj
ENSSSCG00000038607	GADL1	chr13:16892163-17168069	19.523	159.942087666667	-3.26082	1.78217841553944e-15	4.22019848799739e-11
ENSSSCG00000029651	SLN	chr9:36232968-36242562	242.645785333333	1576.48299166667	-2.91919	2.89557350500749e-12	2.28557268661925e-08
ENSSSCG00000015035	C11orf52	chr9:39647797-39655223	9.74039466666667	0.523410333333333	4.18678269937407	5.42054302084101e-10	2.5671691746703e-06
ENSSSCG00000015560	ARPC5	chr9:124837730-124848198	38.6278	1.97890166666667	3.99031789110461	8.06967154954104e-10	3.1848303715522e-06
ENSSSCG00000028010	ABHD3	chr6:106847795-107037368	6.40054233333333	23.2633716666667	-2.31635	2.42537185346275e-09	8.20468649857114e-06
ENSSSCG00000013354	CSRP3	chr2:40218896-40240620	21.8085173333333	2.97364	2.8697142512667	5.98468651907489e-09	1.57463751968548e-05
ENSSSCG00000015340	ASNS	chr9:77318341-77336290	7.22525733333333	52.725	-3.04867	7.26082818955473e-08	0.000143280342940547
ENSSSCG00000036883	FABP3	chr6:87941137-87951610	245.735107333333	41.5649176666667	2.54754161199512	1.46583835756189e-07	0.000247936087907612
ENSSSCG00000033292	C1orf194	chr4:110954921-110965148	0.0227893333333333	5.52817933333333	-7.72436	1.8116764582387e-07	0.000286003323540615
ENSSSCG00000022492	AMPD3	chr2:49028923-49083644	5.56022	0.392502333333333	3.46297556465655	2.19930085706726e-07	0.000325496526845955
ENSSSCG00000000138	PVALB	chr5:10953580-10974006	3.72528	42.2544823333333	-3.67699	3.42242874346417e-07	0.000461892281166564
ENSSSCG00000008214	FABP1	chr3:57849807-57855268	0.00911266666666667	0.854551666666667	-5.78987	5.10070984580776e-07	0.000603924045743639
ENSSSCG00000013366	ENSSSCG00000013366	chr2:40813963-40826715	885.417256666667	3267.52864566667	-1.8979	7.43295941259852e-07	0.000788534018285238
ENSSSCG00000006328	RXRG	chr4:85158144-85361531	3.51367	13.6342043333333	-1.97771	7.65890304922318e-07	0.000788534018285238
ENSSSCG00000040638	DIO2	chr7:103095891-103323451	7.83168466666667	1.22864533333333	2.69077046775748	8.38770535654009e-07	0.000827586928511956
ENSSSCG00000011435	TWF2	chr13:34357850-34371026	50.8194	10.5064346666667	2.22514985565867	8.77291989610112e-07	0.000830594018939146
ENSSSCG00000006172	PI15	chr4:61113292-61142867	2.25945	8.54889033333333	-1.95965	9.30670964764995e-07	0.000830594018939146
ENSSSCG00000032950	SLC25A34	chr6:74909734-74920127	13.7592203333333	2.41197	2.54877942685075	9.82121306178045e-07	0.000830594018939146
ENSSSCG00000014843	CHRDL2	chr9:9017413-9053160	0.042202	1.00319	-4.45014	1.1632639829598e-06	0.000949865210913381
ENSSSCG00000013513	PLIN5	chr2:74304634-74314315	5.39854133333333	0.621788	3.10093060982182	1.39631100265137e-06	0.00110215481809282
ENSSSCG00000039633	ENSSSCG00000039633	AEMK02000569.1:672382-694311	1.06971	0	10.3581803424527	1.73093809041628e-06	0.00132221335422766
ENSSSCG00000005994	SNTB1	chr4:18288756-18524583	16.7619	57.3041333333333	-1.80295	2.08991577923957e-06	0.00149967289855736
ENSSSCG00000013375	MYOD1	chr2:41421795-41424482	3.56663733333333	13.9276336666667	-2.02806	3.27243964175739e-06	0.00221403916333757
ENSSSCG00000010199	RET	chr14:61331108-61359479	2.99859866666667	11.7018	-2.00018	4.77803391237265e-06	0.00297746955381538
ENSSSCG00000011600	SLC6A6	chr13:70094077-70173565	7.15580333333333	0.548823333333333	3.39468879642405	4.91841657246125e-06	0.00298636165220211
ENSSSCG00000004789	THBS1	chr1:131728784-131746115	78.4643223333333	22.0206706666667	1.74619751546934	5.07687912378566e-06	0.00300551244128111
ENSSSCG00000028204	TREH	chr9:45949383-45965545	3.52804	0.00263933333333333	9.54067593561565	5.41549594836835e-06	0.00305330819184197
ENSSSCG00000034993	NREP	chr2:117698188-117868927	18.1917116666667	57.3865156666667	-1.77016	9.46186028800351e-06	0.00521062445627728
ENSSSCG00000037534	ENSSSCG00000037534	chr9:59037716-59271936	1.61077366666667	4.97973933333333	-1.71118	9.95320398343783e-06	0.00525240275507194
ENSSSCG00000002294	ARG2	chr7:91343988-91385910	14.0047973333333	64.9012603333333	-2.40193	9.98133969502692e-06	0.00525240275507194
ENSSSCG00000015379	DNAH11	chr9:90423291-90777729	1.32474	4.68535866666667	-1.80193	1.15033127343765e-05	0.00574610202562879
ENSSSCG00000010283	SPOCK2	chr14:74937948-74968131	4.49731	14.4636	-1.68955	1.16475041060043e-05	0.00574610202562879
ENSSSCG00000004281	KCNQ5	chr1:52732775-52939688	1.40908733333333	3.20445366666667	-2.06355	1.3004494596345e-05	0.00615892864082898
ENSSSCG00000002032	SLC7A8	chr7:75854309-75922330	3.81230033333333	15.837	-2.10354	1.44068546511564e-05	0.00644552719948172
ENSSSCG00000000492	LYZ	chr5:33612593-33618953	102.587	1.44932266666667	5.82173547164483	1.60696153166209e-05	0.00691869983086514
ENSSSCG00000007133	ACSS1	chr17:30800435-30839808	15.7876596666667	4.78946	1.65422350924694	1.71049832815713e-05	0.00723296435906442
ENSSSCG00000008215	SMYD1	chr3:57867432-57945953	16.8112	51.6922	-1.68964	1.76348504918199e-05	0.00732619753765429
ENSSSCG00000012019	TMPRSS15	chr13:182828830-182988123	0.00568833333333333	0.206994666666667	-4.84996	1.9281404716844e-05	0.00782437085875527
ENSSSCG00000008937	AMBN	chr8:67381125-67394611	5.44378	0.044803	6.46542206618012	1.95432211102096e-05	0.00782437085875527
ENSSSCG00000025924	IGFBP5	chr15:118857471-118878593	12.3972086666667	38.7261	-1.74478	2.06186724894941e-05	0.00800410105821672
ENSSSCG00000028905	TNIK	chr13:109643895-110070096	1.5826	4.68100466666667	-1.67417	2.26417804149095e-05	0.00843985581066546
ENSSSCG00000006390	CASQ1	chr4:90275213-90294819	149.925636333333	527.679	-1.66875	2.28104211099066e-05	0.00843985581066546
ENSSSCG00000003851	CPT2	chr6:159037831-159061327	22.0866956666667	7.21595	1.74078646667384	2.35808970610375e-05	0.00859070219085183
XLOC_089066	XLOC_089066	chr15:81678595-81689253	0.0724333333333333	0.570321	-3.01985	2.42230575587299e-05	0.0086909394392534
ENSSSCG00000016337	ERFE	chr15:137728586-137737099	0.0322653333333333	1.26135	-5.04881	2.46833353067919e-05	0.00872390119499749
ENSSSCG00000010522	ANKRD2	chr14:108944791-108959382	54.8688	5.97427066666667	3.10267211402986	2.53367560370309e-05	0.00882315269054251
ENSSSCG00000015786	PRIMPOL	chr15:45763930-45933227	8.22729666666667	2.08738733333333	1.94576106772705	2.77153434924975e-05	0.00937570477003343
ENSSSCG00000034167	SLC5A3	chr13:197688632-197718695	17.4178	3.36260066666667	2.19298568812581	3.01287112130662e-05	0.00994418488311918
ENSSSCG00000009216	SPP1	chr8:131077026-131085759	532.053	0.964097666666667	8.76531374523608	3.09298670428623e-05	0.00994418488311918
ENSSSCG00000008533	ALK	chr3:109922957-110102823	0.00378633333333333	0.188832666666667	-5.0466	3.28285532637332e-05	0.0103650685504694
ENSSSCG00000002873	GPI	chr6:43987263-44069331	73.2632243333333	204.308919333333	-1.52283	3.53327074212181e-05	0.0110089277859795
ENSSSCG00000012076	MX2	chr13:204798302-204831975	7.38937	1.82857	1.91583519855101	4.17027587350735e-05	0.0128249522967083
ENSSSCG00000005604	PBX3	chr1:266382571-266612865	2.13254966666667	6.54006333333333	-1.70643	4.55690940895246e-05	0.0134884518504993
ENSSSCG00000002623	GSTA2	chr7:46538613-46588218	0.0130513333333333	0.2884	-5.02889	5.7777435739968e-05	0.0168223145526585
ENSSSCG00000017947	ACADVL	chr12:52576506-52582426	121.845639666667	37.2418636666667	1.69386953242245	5.82529473529558e-05	0.0168223145526585
ENSSSCG00000008150	TMEM182	chr3:51208522-51492695	23.5973553333333	22.1468693333333	-1.55343	6.20190794592793e-05	0.0175086331072811
ENSSSCG00000028777	MYLK4	chr7:1545015-1641779	12.6064583333333	3.88985666666667	1.68298899699756	6.2108326900828e-05	0.0175086331072811
ENSSSCG00000037430	COL6A6	chr13:1819082-1948536	3.57392433333333	10.2502096666667	-1.5737	7.23455639133078e-05	0.0199202669007806
ENSSSCG00000037252	ENSSSCG00000037252	AEMK02000628.1:30609-65768	1.17522966666667	0.056025	4.58281697359906	7.46240027028635e-05	0.0201119016450161
ENSSSCG00000031905	KCNS3	chr3:119951097-119989366	1.64073	6.65649433333333	-2.01713	7.60793407744946e-05	0.0202422335903374
ENSSSCG00000033907	-	chr10:19306043-19394091	0.628788	0.153709333333333	3.33205785804627	9.42397953362878e-05	0.0239882756534093
ENSSSCG00000006857	COL11A1	chr4:115638098-115840706	0.313999666666667	1.55693533333333	-2.34735	9.52237293674187e-05	0.0239882756534093
ENSSSCG00000009914	MLEC	chr14:40601990-40617381	21.8101	55.1963	-1.42963	9.90845885506419e-05	0.0246981374408337
ENSSSCG00000012984	-	chr2:6692129-6757174	3.80869	88.0764113333333	-4.54326	0.000102132233608926	0.0249371596960661
ENSSSCG00000034469	ENSSSCG00000034469	chrY:4968583-4992354	0.992934	0.00601533333333333	6.94505215725693	0.000106351991764245	0.025438537019973
ENSSSCG00000029715	OLFM1	chr1:274224350-274261832	9.51482466666667	2.37700633333333	1.93983053151469	0.00011188331251158	0.026231651883903
ENSSSCG00000006829	SYPL2	chr4:110647800-110663195	20.4855873333333	54.3819096666667	-1.48661	0.000115791173630785	0.0268817156036959
ENSSSCG00000013594	FBN3	chr2:71102054-71174357	0.107474333333333	0.599818333333333	-2.51547	0.000120707004954948	0.0274840565128188
ENSSSCG00000012480	TNMD	chrX:82269196-82292453	0	0.305263666666667	-7.40136	0.000123331442551989	0.0278141767583914
ENSSSCG00000016239	NYAP2	chr15:127033391-127293595	1.29812666666667	0	11.2356147761589	0.000131339973705112	0.0292158407720147
ENSSSCG00000013119	STX3	chr2:11681361-11740744	1.22212	0.145174666666667	3.1297717354478	0.000132799349892851	0.0292158407720147
ENSSSCG00000015784	ACSL1	chr15:45866856-45963733	211.001	52.254	2.02986069195402	0.000133247922439932	0.0292158407720147
ENSSSCG00000036820	ENSSSCG00000036820	AEMK02000452.1:1845958-1847747	24.4064063333333	7.79074966666667	1.63390358074676	0.000138210911464465	0.0297530398498049
ENSSSCG00000008239	CAPG	chr3:59351860-59366862	58.9453	2.24379	4.3614988740984	0.000147756012661197	0.0314614890520449
ENSSSCG00000040366	ADAMTSL1	chr1:203935290-204383707	0.742223	2.19909433333333	-1.64101	0.000150825202116677	0.0314614890520449
ENSSSCG00000016823	ENSSSCG00000016823	chr16:20032980-20059655	5.24927833333333	13.5226086666667	-1.46158	0.000151402262555889	0.0314614890520449
ENSSSCG00000005915	MAF1	chr4:597409-600457	3.56778833333333	0	11.0361333929929	0.0001526430552832	0.0314614890520449
ENSSSCG00000033958	RYR3	chr7:80641124-81034342	0.413036	1.05504633333333	-1.85521	0.000152790170649711	0.0314614890520449
ENSSSCG00000032877	ENSSSCG00000032877	chr2:130349661-130403959	1.97199066666667	6.38828166666667	-1.52721	0.000159212955676765	0.0325014033657397
ENSSSCG00000032282	ACP5	chr2:70203114-70209899	12.0435	0.323226333333333	4.91686533027821	0.000173367074021956	0.0350883103661532
ENSSSCG00000016175	MREG	chr15:118208684-118273707	3.64470133333333	0.13506	4.38833910294017	0.000179338788288662	0.0356869118208027
ENSSSCG00000033574	CFAP54	chr5:86792313-87102594	2.62242966666667	9.4327	-1.75767	0.000181080335739761	0.0357331862526462
ENSSSCG00000028376	-	chr13:133759661-133770065	5.10505	0	10.8102851623179	0.000184701372498716	0.036146516535286
ENSSSCG00000032241	GPNMB	chr9:92037509-92071499	64.3873156666667	1.60222366666667	5.01100048865656	0.00019015588471916	0.0369089454930305
ENSSSCG00000016225	MOGAT1	chr15:124568423-124608133	4.92475466666667	1.25523	1.89687113038869	0.000197780999776904	0.0377224542731471
ENSSSCG00000038801	NPNT	chr8:115740492-115861137	1.12250233333333	4.17983766666667	-1.96376	0.000198138103420429	0.0377224542731471
ENSSSCG00000005055	LGALS3	chr1:184478643-184496155	225.102	11.5315	3.97912062256184	0.000199126131087136	0.0377224542731471
ENSSSCG00000022209	ITGB1BP2	chrX:57316490-57321607	8.25770333333333	23.0299923333333	-1.54916	0.000202870732458507	0.0381268170207734
XLOC_076287	XLOC_076287	chr14:89353383-89612079	6.65417233333333	2.06405	1.66433383002506	0.000206493091531374	0.0382384408003204
ENSSSCG00000022797	PPP1R3B	chr15:56002439-56013471	14.8089	42.7415	-1.55862	0.000221687336936104	0.0406942336329221
ENSSSCG00000031450	MLYCD	chr6:4681789-4698701	5.02636266666667	0.884012666666667	2.50287675693317	0.000236983847079013	0.0421938157806845
ENSSSCG00000026981	MRPS6	chr13:197688331-197756771	29.7556	8.59997433333333	1.63964974504453	0.00023877881214094	0.0421961363544587
ENSSSCG00000008599	ENSSSCG00000008599	chr3:117799365-117820283	0.245152	0	7.33647497634534	0.000242081206532561	0.0424628368199337
ENSSSCG00000037225	RPRM	chr15:61141556-61141885	0.931730333333333	8.76584	-3.23339	0.000263173489381121	0.045488673201058
ENSSSCG00000006793	ENSSSCG00000006793	chr4:108981894-109020918	83.2822576666667	0.0481733333333333	10.1629901103497	0.000267966014917402	0.0459814147336527
ENSSSCG00000011945	ENSSSCG00000011945	chr13:152862743-152863153	5.26453	0.281891666666667	3.92240234481459	0.000274280351848282	0.0467263218112757
ENSSSCG00000003069	KCNN4	chr6:50579641-50593834	0.583265	0	8.87376489240081	0.000284226936792792	0.0480749561660952
ENSSSCG00000039880	ENSSSCG00000039880	chr5:61945851-61972620	0.166159333333333	0	6.89267571959349	0.000304092789661087	0.0508526568836416
ENSSSCG00000033979	KLHL34	chrX:17751072-17862375	8.33155266666667	2.32326066666667	2.59588392760191	0.000307091635741586	0.0508526568836416
ENSSSCG00000025271	ENSSSCG00000025271	chr3:8044779-8061878	2.99318933333333	0.0522756666666667	4.93970516551511	0.000313344009923222	0.0515276816318188
ENSSSCG00000006578	S100A4	chr4:96088028-96091249	58.6154226666667	2.78202233333333	4.09475074568573	0.00032726441297748	0.053079597940457
ENSSSCG00000013579	CD209	chr2:71394241-71398103	8.27925833333333	1.08823233333333	2.69650050837429	0.000343125215731472	0.0549122350600766
ENSSSCG00000009979	NEFH	chr14:46559686-46572612	0.617717	0.00200166666666667	7.55316561098092	0.000368402870442468	0.0577733772985274
ENSSSCG00000034515	ENSSSCG00000034515	chr13:147482214-147509182	0.001596	0.107412666666667	-5.032	0.000382664514278781	0.0596151032771154
ENSSSCG00000037645	COTL1	chr6:4099336-4147469	9.34881333333333	0.640334333333333	3.56331990282538	0.000417386109001914	0.064179890007567
ENSSSCG00000006379	CD48	chr4:89828923-89844484	18.0947806666667	1.40862866666667	3.38987927211862	0.000428102418115352	0.0651020698358919
ENSSSCG00000040751	DDIT3	chr5:22761239-22791653	4.91741633333333	1.43145966666667	1.73733671883234	0.000430722951113382	0.0651020698358919
ENSSSCG00000013028	ESRRA	chr2:7803511-7813836	80.4995523333333	27.1369356666667	1.54653033349265	0.000431631121800466	0.0651020698358919
ENSSSCG00000009178	H2AFZ	chr8:120563937-120567333	51.1952306666667	16.9734523333333	1.45807887310956	0.000439982426377691	0.0659145028945465
ENSSSCG00000035998	C4orf54	chr8:120792010-120810974	22.8009	54.3729	-1.30567	0.000442584711158484	0.0659145028945465
ENSSSCG00000013551	C3	chr2:72431163-72471564	18.8251523333333	6.24451733333333	1.48890585026695	0.000466129116853718	0.0685586179322736
ENSSSCG00000007436	MMP9	chr17:48175056-48188264	2.42034766666667	0.018132	5.77094041352633	0.000473071291560554	0.0691501739762588
ENSSSCG00000004145	ENSSSCG00000004145	chr1:25431344-25447727	9.4477	0.677316	3.70040346928575	0.000501578210367623	0.0724230001311299
ENSSSCG00000017705	CCL5	chr12:39648598-39659121	12.9430393333333	0.896704	3.5093692289889	0.00051483689407186	0.0734997651538757
ENSSSCG00000004597	AQP9	chr1:113794040-113848808	3.07411	0.0942643333333333	4.70791727397761	0.000519079316245073	0.0734997651538757
ENSSSCG00000035756	ENSSSCG00000035756	AEMK02000326.1:7797-15117	0.0145783333333333	0.354258333333333	-4.30271	0.00052219316354806	0.0734997651538757
ENSSSCG00000006987	SLC7A2	chr17:5122265-5271849	10.2831	39.3911	-2.01864	0.000524554911782305	0.0734997651538757
ENSSSCG00000005023	ABHD12B	chr1:180635727-180661700	1.39721966666667	0.064227	4.60188806844178	0.000543993005062682	0.0753679299778517
ENSSSCG00000017758	SPAG5	chr12:44827948-44848527	0.734502	0	9.70085757520275	0.000544253210566412	0.0753679299778517
ENSSSCG00000004094	PPP1R14C	chr1:15867840-15949956	19.1235	54.5438523333333	-1.57113	0.000555764519741979	0.0765145571365702
ENSSSCG00000035863	PLIN2	chr1:203683875-203713121	29.0725966666667	9.49920833333333	1.57199526675621	0.000562561336235506	0.0770026152720045
ENSSSCG00000038323	ACTN3	chr2:5860397-5874375	178.314638666667	506.166	-1.5141	0.00058378410843673	0.0794483200447228
ENSSSCG00000022536	SLC37A2	chr9:52237273-52273310	9.89992	0.496780666666667	3.96151572934262	0.000597389994906133	0.0808354004535842
ENSSSCG00000032978	-	chr6:56998692-57024232	2.85244	9.21095	-1.74758	0.000609447477682018	0.0819983879063079
XLOC_155893	XLOC_155893	chr4:129952109-130088456	0.171228666666667	1.44296466666667	-3.13276	0.000625902137568405	0.0837365119639539
ENSSSCG00000006141	CA3	chr4:51212590-51238746	184.669	452.988	-1.34447	0.000632582736507597	0.0837808775173858
ENSSSCG00000020701	TTC9	chr7:94218649-94254730	15.3622293333333	5.52847033333333	1.40543054785388	0.000634848555994063	0.0837808775173858
ENSSSCG00000029163	BCAT1	chr5:48813773-48926016	6.67251866666667	0.987474666666667	2.96609023523507	0.000636847886534183	0.0837808775173858
ENSSSCG00000008877	ETFDH	chr8:47608494-47657528	86.8799333333333	37.2666	1.35131930201295	0.000649137814897425	0.0848214857907254
ENSSSCG00000006243	PENK	chr4:75524799-75561444	0.710973666666667	2.68206066666667	-2.00093	0.000657966352593492	0.0848214857907254
ENSSSCG00000017003	KCNIP1	chr16:53269249-53503993	0.060429	0	6.79867182056376	0.000660150937201855	0.0848214857907254
ENSSSCG00000025644	ENSSSCG00000025644	chr4:91854056-91863909	12.4041833333333	0.712955	3.84550739009498	0.000661894096408471	0.0848214857907254
ENSSSCG00000012584	CAPN6	chrX:91258385-91288143	6.75756	15.7966153333333	-1.32895	0.000662667857740043	0.0848214857907254
ENSSSCG00000040632	ENSSSCG00000040632	chr4:94297627-94301463	0.102704	0	7.15046733010116	0.00068057236635112	0.0861594604122161
ENSSSCG00000006138	ATP6V0D2	chr4:50694189-50749378	7.99072366666667	0.0273403333333333	7.83804308073348	0.00068403625665104	0.0861594604122161
ENSSSCG00000028674	ENSSSCG00000028674	chr9:68025553-68065152	1.62548233333333	0.183128333333333	2.65097129733119	0.000697644600610539	0.0869485481181978
ENSSSCG00000012117	TLR7	chrX:9505068-9599085	2.43035	0.30696	2.6700103399086	0.00070733366817489	0.0876945615831486
ENSSSCG00000036499	LMO3	chr5:55895127-56118861	0.0676473333333333	0	6.7038535837738	0.000715436400911998	0.0882371561124797
ENSSSCG00000017254	MAP2K6	chr12:10891176-11018943	7.39043033333333	22.9030233333333	-1.67145	0.000758557099135445	0.0925908871522028
ENSSSCG00000040793	CTSD	chr2:1184804-1198471	29.3999176666667	6.23017	2.01031209568999	0.000766147868362285	0.0926892393205784
ENSSSCG00000002811	ENSSSCG00000002811	chr6:19753036-19825631	0.052094	0.379195333333333	-2.77729	0.000767191338971003	0.0926892393205784
ENSSSCG00000015353	SCIN	chr9:82102674-82363745	10.3392266666667	0.519376666666667	3.9671652183895	0.000787409426889095	0.0943401777648382
ENSSSCG00000027013	ENSSSCG00000027013	chr2:61768423-62070952	17.1399386666667	6.79953366666667	1.33272557097068	0.000790880810617159	0.0943401777648382
ENSSSCG00000029160	ENSSSCG00000029160	chr7:23915072-23929754	96.4367143333333	30.1790726666667	1.65277449618792	0.000793676309890037	0.0943401777648382
ENSSSCG00000033532	SBK2	chr6:59671471-59683092	0.289895333333333	0.0221386666666667	3.20444888684724	0.000811153024529576	0.0955627045813948
ENSSSCG00000015844	GSR	chr15:54382567-54433985	7.03634566666667	2.31435366666667	1.49280832858107	0.000845275630035539	0.0990897372239681
ENSSSCG00000033457	ENSSSCG00000033457	chr12:39591380-39599572	6.34823	0.395222666666667	3.69613260403084	0.000857664187000999	0.099857447382322
ENSSSCG00000006979	MSR1	chr17:3857171-3939614	8.16428	0.532994	3.55647259508199	0.000864475367963514	0.099857447382322
ENSSSCG00000030113	SHISA2	chr11:3806303-3812502	35.0945053333333	119.049799666667	-1.76382	0.000890798769983354	0.102205494993472
ENSSSCG00000014113	HOMER1	chr2:88076620-88255282	34.6522236666667	81.8592	-1.31274	0.000897750969537256	0.102205494993472
ENSSSCG00000009412	LCP1	chr11:21163661-21223959	30.6209123333333	2.47656933333333	3.28783464863766	0.000941436627971905	0.106158187382737
ENSSSCG00000005380	COL15A1	chr1:240710270-240829204	43.1785	94.9245833333333	-1.13541	0.000953003041089419	0.106953137502358
ENSSSCG00000015368	HDAC9	chr9:87449660-88186959	11.3735406666667	4.54149833333333	1.30824570534443	0.000974705647959457	0.108778463077255
ENSSSCG00000001723	PLA2G7	chr7:41484339-41531388	19.6967536666667	6.32707466666667	1.31522054539055	0.000983048610579927	0.108778463077255
ENSSSCG00000013784	DNAJB1	chr2:64761206-64765510	56.8193323333333	13.1579	2.05676783886696	0.00100346938115066	0.110521650909989
ENSSSCG00000013237	SPI1	chr2:15227829-15245667	13.3187	1.4301	2.92821656957568	0.00101151310354849	0.110891806907538
ENSSSCG00000009997	OSM	chr14:47242774-47246838	0.811925	0.030885	4.38036201507129	0.00102679964819567	0.111711094036578
ENSSSCG00000016153	UNC80	chr15:112491722-112713885	0.0277963333333333	0	6.76622403699926	0.00103313891866599	0.111711094036578
ENSSSCG00000034719	ENSSSCG00000034719	chrX:49787548-49789978	0.798748666666667	0	9.15146773361665	0.00105076813485117	0.112954441163403
ENSSSCG00000004192	CCN2	chr1:31673798-31680169	18.467	5.15378633333333	1.70251428843527	0.0010541778503848	0.112954441163403
ENSSSCG00000026742	BTK	chrX:82981207-83014583	5.39687966666667	0.388199333333333	3.46962972935538	0.00106105942060071	0.113029891013707
ENSSSCG00000017626	ENSSSCG00000017626	chr12:34275271-34282162	26.1053353333333	11.9097	1.17299916064765	0.00106747792083059	0.113029891013707
ENSSSCG00000031855	ENSSSCG00000031855	AEMK02000574.1:21398-40449	1.98611933333333	5.64838	-1.61207	0.00110789634120071	0.116109601453048
ENSSSCG00000038001	RBKS	chr3:110897394-111428737	2.28419	1.09237866666667	1.59997449011975	0.00111651990394329	0.116109601453048
ENSSSCG00000003231	NKG7	chr6:58496089-58497827	4.72739	0.248319	3.85977367262441	0.00113396667521594	0.116109601453048
ENSSSCG00000001231	ENSSSCG00000001231	chr7:22868956-22870990	9.08629	0.551903333333333	3.76885470888085	0.00113965082719998	0.116109601453048
ENSSSCG00000029886	LYVE1	chr2:48937153-48955802	6.66559833333333	1.35165	2.09113160886294	0.00114246356159461	0.116109601453048
ENSSSCG00000017956	CD68	chr12:52874754-52877704	3.03898366666667	0.290144333333333	3.07993288411893	0.00118399170858329	0.119815913073728
ENSSSCG00000009801	BCL7A	chr14:30664596-30700039	1.33891166666667	1.79734	-2.01897	0.00120979028070221	0.121088553689097
ENSSSCG00000034163	PLN	chr1:43445791-43458985	49.8253126666667	16.1796193333333	1.63587057357991	0.0012119082442701	0.121088553689097
ENSSSCG00000007748	PSPH	chr3:16877780-16903058	4.32031	10.9463783333333	-1.51879	0.00122476111053378	0.121858584443024
ENSSSCG00000007522	CTSZ	chr17:59141497-59149377	95.8724563333333	11.8009873333333	2.73741628101105	0.00125654309555085	0.124497659006879
ENSSSCG00000036080	HIST1H2AB	chr7:20729997-20730389	61.7652883333333	6.94878566666667	2.87598295316622	0.00127492192580554	0.125073776150628
ENSSSCG00000004072	IPCEF1	chr1:12528708-12597745	0.509198	0.0204613333333333	4.10040478932354	0.00127737682765055	0.125073776150628
ENSSSCG00000017063	SGCD	chr16:66452200-66890392	13.8919	30.3386173333333	-1.16915	0.00128572153206786	0.125291711437724
ENSSSCG00000009152	SGMS2	chr8:114047314-114146407	4.46882	9.89167933333333	-1.17563	0.0013125332289073	0.126691441571809
ENSSSCG00000032046	ERCC5	chr11:71141823-71197623	25.3768	73.1256386666667	-1.60379	0.00131764148103811	0.126691441571809
ENSSSCG00000037682	HFE	chr7:20721470-20773919	38.9151996666667	1.50007	2.18330887928091	0.00132148589815189	0.126691441571809
ENSSSCG00000006462	LRRC71	chr4:93160678-93175961	0	0.0634166666666667	-6.5205	0.00132883699667442	0.126882500327622
ENSSSCG00000024204	SCN1A	chr15:72529874-72696610	0.0536866666666667	0.383219666666667	-2.90465	0.00133871011477885	0.127311869550053
ENSSSCG00000031295	SMCO4	chr9:25917869-25983086	3.46399333333333	9.79181733333333	-1.63704	0.00135389684417938	0.127895717085038
ENSSSCG00000006140	CA2	chr4:51191686-51211922	0.689396666666667	2.13891066666667	-1.72352	0.00138503310638609	0.129634719206413
ENSSSCG00000009649	NEFL	chr14:8990750-8997300	0.0730583333333333	0.368551	-2.41146	0.00139290579752841	0.129858304273515
ENSSSCG00000024914	ENSSSCG00000024914	chr7:24033587-24041617	1.15932	0.0977746666666667	2.96427443242079	0.00141987433358817	0.131853428311246
ENSSSCG00000016047	MSTN	chr15:94620269-94628630	5.87556033333333	18.4832106666667	-1.66543	0.00143135727459626	0.132400547900154
ENSSSCG00000003218	MYBPC2	chr6:55281803-55310295	236.695398666667	606.549784666667	-1.38516	0.00145086843512929	0.133475920934251
ENSSSCG00000005965	MYC	chr4:12453714-12460151	10.0527	3.76169533333333	1.46061069134572	0.00146430706700263	0.133475920934251
ENSSSCG00000009517	GPR183	chr11:68231857-68245751	9.04858266666667	0.524647666666667	3.75788466485956	0.00148107480691678	0.134374909685017
ENSSSCG00000039270	TREM2	chr7:36464034-36471393	1.69955233333333	0.0153983333333333	6.24264957807671	0.00150405098466746	0.135822716696193
ENSSSCG00000007864	GPRC5B	chr3:25868399-25897626	11.2614	24.6225133333333	-1.16674	0.00150850399033356	0.135822716696193
ENSSSCG00000032416	RGS1	chr10:1144392-1152122	6.53654766666667	0.592819	3.10201276660577	0.00151510467183114	0.135900297836975
ENSSSCG00000036566	LY6G6C	chr7:23829363-23833540	0.162814	0	6.80898275637533	0.00153999889652364	0.137284762177489
ENSSSCG00000040826	ENSSSCG00000040826	AEMK02000295.1:12547-38993	6.45707733333333	0.0329743333333333	6.8894163477628	0.00154760220843543	0.137284762177489
ENSSSCG00000032691	ANKRD66	chr7:41546878-41562366	0.139181	0.003245	5.04886137412704	0.00154793207353841	0.137284762177489
ENSSSCG00000015105	SLC37A4	chr9:46244802-46254241	11.9064316666667	34.4558423333333	-1.56162	0.00156380730726561	0.137672072292758
ENSSSCG00000025527	ENSSSCG00000025527	chr17:16028700-16029101	0.595534666666667	0	6.48522809859415	0.00156724452387721	0.137672072292758
ENSSSCG00000037457	HSPB7	chr6:75170441-75174920	15.9572756666667	5.68206666666667	1.39462527663019	0.00156974068914884	0.137672072292758
ENSSSCG00000029380	ZFP2	chr2:79512238-79549953	14.9754146666667	6.32640566666667	1.15898762306442	0.00157990553597891	0.137720797257629
ENSSSCG00000036093	HIST1H4B	chr7:20721470-20721781	155.445311666667	24.9196046666667	2.3839283055913	0.00158569338161523	0.137720797257629
ENSSSCG00000008943	SLC4A4	chr8:67706874-68177218	4.83341766666667	10.1520646666667	-1.20601	0.00159100269913582	0.137720797257629
ENSSSCG00000031424	NECAB1	chr4:45982087-46239676	0.00301733333333333	0.178656	-5.6627	0.00159355990070061	0.137720797257629
ENSSSCG00000010224	EGR2	chr14:66284581-66291306	2.79106766666667	0.395148333333333	2.59937900240033	0.0016044153069355	0.138154743520846
ENSSSCG00000016957	CD180	chr16:45571209-45598689	1.14238766666667	0.038757	4.37162857446793	0.00164917157321955	0.141494140774779
ENSSSCG00000006874	PALMD	chr4:118372944-118428410	6.33524	14.1677	-1.20182	0.00170105928386641	0.144895985043009
ENSSSCG00000017904	ENO3	chr12:51949957-51961496	758.228	2241.08276366667	-1.4337	0.00172191593686477	0.146146843673684
ENSSSCG00000023630	CPM	chr5:33168646-33264846	20.3299	4.02301	2.17410643173837	0.0017364896358867	0.146857409206418
ENSSSCG00000001806	FSD2	chr7:52144506-52194133	15.0882953333333	35.2777363333333	-1.24861	0.00176941541739953	0.149109455815021
ENSSSCG00000031869	VPS72	chr4:98062189-98078841	3.38324566666667	8.13880533333333	-1.28008	0.00179589072709454	0.150803873821272
ENSSSCG00000000647	OLR1	chr5:61799356-61809691	3.94075	0.111451666666667	4.80458619756126	0.00182205776484333	0.151704683742252
ENSSSCG00000028983	TBC1D1	chr8:29370681-29590571	11.03	3.72415633333333	1.38175213586467	0.00182902478095444	0.151704683742252
ENSSSCG00000021873	CRABP1	chr7:47601991-47609624	0.185331666666667	1.04978	-2.56134	0.00183224406884646	0.151704683742252
ENSSSCG00000031761	-	chr1:201378031-201536035	0.258398	0.876866	-3.90779	0.00183900514954234	0.151733944045863
ENSSSCG00000022099	TP53INP2	chr17:38103053-38114983	37.3925686666667	12.0730996666667	1.45091631705071	0.00186424161635193	0.153282088455603
ENSSSCG00000034555	ENSSSCG00000034555	chr5:62106284-62124604	6.82497	0.715372333333333	2.95751748197962	0.00189936564583544	0.155093029287528
ENSSSCG00000023084	ATP2B2	chr13:66528452-66897163	3.18289133333333	6.82548866666667	-1.13348	0.00193617811096709	0.157016087903085
ENSSSCG00000003257	CACNG6	chr6:56123624-56151133	4.69716366666667	10.1462066666667	-1.39416	0.00194617844241205	0.157288414731458
ENSSSCG00000022784	PLEKHO1	chr4:98920429-98934317	4.30120733333333	0.962453333333333	1.91651499042784	0.0019590346935689	0.157788916815346
ENSSSCG00000001746	PKHD1	chr7:45450936-45925155	0.61337	0.066143	2.94036716135446	0.00199663262364395	0.160272069586063
ENSSSCG00000017087	GM2A	chr16:71740319-71754975	11.2366033333333	1.76240433333333	2.40208555827701	0.00207992924736459	0.164305643785765
ENSSSCG00000038007	HACD1	chr10:43897162-43929414	6.66710133333333	20.5663536666667	-1.32173	0.00208523732703394	0.164305643785765
ENSSSCG00000027428	ENHO	chr10:32273086-32275177	8.26055466666667	28.3588343333333	-1.77639	0.00208801753191841	0.164305643785765
ENSSSCG00000026890	GALNT6	AEMK02000258.1:24077-89754	1.24689166666667	0.0641296666666667	3.93245318940861	0.00208851346197277	0.164305643785765
ENSSSCG00000006381	CD84	chr4:89932340-89969665	3.05424966666667	0.317296666666667	2.97286219249275	0.002134858904801	0.167395559157907
ENSSSCG00000029752	C16orf54	chr3:18011400-18014182	2.83412666666667	0.308010333333333	4.31836158167513	0.00214395102701221	0.167553664421284
ENSSSCG00000009242	LIN54	chr8:135330918-135398263	8.47924	3.83215	1.19789475457683	0.00219534016973261	0.170836982150639
ENSSSCG00000006678	FCGR1A	chr4:99229307-99242561	0.827461666666667	0.0221576666666667	4.71021763887628	0.00220039187313956	0.170836982150639
ENSSSCG00000033727	GPX1	chr13:31916246-31917433	54.4640986666667	12.2676546666667	1.91534412055338	0.00221976355625236	0.171287891586855
ENSSSCG00000012315	SYNJ2	chr1:8975701-9109066	2.15051	0.462936333333333	1.99493324319313	0.00222066649988025	0.171287891586855
ENSSSCG00000031359	MT4	chr6:18610593-18613967	0.152361	1.14823866666667	-2.90672	0.00223639945459389	0.171745852874158
ENSSSCG00000003139	BCAT2	chr6:54107684-54123588	9.50703	21.2718	-1.18483	0.00224440086838475	0.171745852874158
ENSSSCG00000027487	LAT2	chr3:11353728-11372298	8.23130766666667	0.951129333333333	2.59492245891486	0.00226252356900475	0.171745852874158
ENSSSCG00000001775	MINAR1	chr7:48500250-48539300	0	0.0430626666666667	-6.71408	0.00226307135507928	0.171745852874158
ENSSSCG00000004172	SLC2A12	chr1:29835667-29901993	5.89487366666667	11.316	-1.10118	0.00226861862373076	0.171745852874158
ENSSSCG00000011848	TFRC	chr13:133878636-134000847	70.3776996666667	29.1464	1.16951297530959	0.00231967094684782	0.174841920798057
ENSSSCG00000032480	ENSSSCG00000032480	AEMK02000682.1:885329-891229	0.505222333333333	0	8.52876942310879	0.00232908119653052	0.174841920798057
ENSSSCG00000008595	APOB	chr3:117250096-117319868	0.012751	0.208656666666667	-3.89204	0.00233319455119028	0.174841920798057
ENSSSCG00000013735	JUNB	chr2:66214594-66215637	53.6463603333333	12.9337106666667	1.85270402233854	0.00235752384119885	0.17555397660248
ENSSSCG00000037358	ENSSSCG00000037358	chr2:41020698-41027785	0.190608666666667	0	7.55414611850627	0.00237607786670597	0.175829762136242
ENSSSCG00000015402	CACNA2D1	chr9:97781051-98266969	80.1653923333333	177.752365333333	-1.17637	0.0024394455872311	0.179956609051815
ENSSSCG00000017271	CACNG1	chr12:13463163-13482127	7.52815	22.7385096666667	-1.54657	0.00245485521900248	0.180530967658319
ENSSSCG00000022364	CPT1B	chr5:154899-165121	13.6437	5.65071	1.21987419101517	0.00246413830046434	0.180652615959739
ENSSSCG00000016859	C7	chr16:25843208-25902707	6.20125233333333	0.541436	3.22138990659768	0.00249623070640748	0.18244056520904
ENSSSCG00000039798	SLC11A1	chr15:120433736-120447490	1.47589266666667	0.0758653333333333	3.92114662622572	0.00250541455457469	0.182548358930242
ENSSSCG00000025729	IRS1	chr15:128239512-128308352	12.9263	26.4455923333333	-1.10528	0.00252295285770402	0.182701907249025
ENSSSCG00000020864	VDR	chr5:78203846-78267321	0.205317	0.00700866666666667	4.65504370688233	0.00255674464714411	0.184584491598697
ENSSSCG00000008769	ENSSSCG00000008769	chr8:28306016-28313150	1.00978	0.037217	4.38337536126516	0.00258458840695518	0.185463798414238
ENSSSCG00000001500	ENSSSCG00000001500	chr7:29398380-29496662	2.49417533333333	6.10344466666667	-1.47986	0.0026635811426494	0.190396913489356
ENSSSCG00000026478	PADI2	chr6:75696478-75756332	2.59543866666667	0.143788	3.81722608657677	0.00266941618574604	0.190396913489356
ENSSSCG00000006764	PTPN22	chr4:106687787-106758094	1.88973933333333	0.194066333333333	2.98940386502048	0.00269195841745744	0.191428154130307
ENSSSCG00000006800	CD53	chr4:109303320-109336480	12.5379	1.79531933333333	2.42074896712744	0.00276306319142888	0.195311451859808
ENSSSCG00000036352	RAB7B	chr9:66633367-66666055	1.67086033333333	0.101603666666667	3.7053611145424	0.00277975074941736	0.195906243292271
ENSSSCG00000007431	CTSA	chr17:48082494-48089967	23.0240496666667	8.02294	1.35736107536833	0.00279068590354167	0.196093300284471
ENSSSCG00000003861	ORC1	chr6:159819297-159852307	1.32659	0.120301	3.16296949687421	0.00281311543365173	0.196519455001629
ENSSSCG00000031592	ZNF462	chr1:248031960-248179783	2.08351166666667	4.56916133333333	-1.16618	0.00281334861678853	0.196519455001629
ENSSSCG00000011726	VEPH1	chr13:97078509-97366075	0	0.217482	-8.38475	0.00282543936233118	0.196783541470595
ENSSSCG00000035249	GADD45G	chr14:1165165-1167124	28.9743786666667	12.6267313333333	1.16554468462049	0.00284303407765679	0.19742829020209
ENSSSCG00000012118	TLR8	chrX:9601178-9616757	2.80951733333333	0.266207333333333	3.02263446658654	0.00286312460495661	0.198242077910446
ENSSSCG00000035212	KLF6	chr10:66488406-66498856	12.6727223333333	6.46348333333333	1.16579440239868	0.00287302136124543	0.198347363948372
ENSSSCG00000014828	RAB6A	chr9:8136628-8198588	13.8685483333333	31.1459	-1.20635	0.00288206109961916	0.198393043136575
ENSSSCG00000026527	HCN1	chr16:29439264-29809748	0.806131666666667	2.15974766666667	-1.45093	0.00291372107801882	0.199991058340538
ENSSSCG00000036941	AKR1E2	chr10:65680316-65704886	0.327381666666667	1.13953833333333	-2.31795	0.00292423815057939	0.20013283065237
ENSSSCG00000008701	LRPAP1	chr8:2089629-2145721	27.5006236666667	7.46828766666667	1.63986438464941	0.00293800561786777	0.200141966382892
ENSSSCG00000023374	SRGN	chr14:72183363-72199259	125.923325666667	18.2427113333333	2.50573180232314	0.00294817602872824	0.200141966382892
ENSSSCG00000038138	TFEC	chr18:30122494-30169386	7.35503266666667	0.726029	3.02991987899193	0.00295273008662675	0.200141966382892
ENSSSCG00000013830	ILVBL	chr2:62434685-62447033	14.6008406666667	6.13781066666667	1.23680261000032	0.00297874175231021	0.200958987734205
ENSSSCG00000040513	AQP3	chr10:33045247-33053995	0.653383333333333	1.87800466666667	-1.55389	0.00299304169898615	0.201350077931796
ENSSSCG00000031031	CSMD3	chr4:24647837-25869003	0.141856666666667	0.0141963333333333	3.25637660978836	0.00300168969728247	0.201359807455096
ENSSSCG00000003156	HRC	chr6:54337488-54366064	43.8579153333333	88.5307923333333	-1.05558	0.0031227337993922	0.208299539069316
ENSSSCG00000010509	PIK3AP1	chr14:108038396-108303963	6.20224	1.12072	2.47189558189383	0.00318455734727081	0.211108791274491
ENSSSCG00000033558	GABRB2	chr16:61986352-62240881	0.112835666666667	0.518047	-2.21917	0.00318763257583465	0.211108791274491
ENSSSCG00000039252	TCN1	chr2:11633003-11647728	2.98020766666667	0.0230566666666667	6.56256875073828	0.0031986612230623	0.211108791274491
ENSSSCG00000035473	ENSSSCG00000035473	chr7:21595785-21627045	6.32277	0.509315333333333	3.33024264788864	0.00320050912447392	0.211108791274491
ENSSSCG00000010456	PANK1	chr14:101410047-101474382	3.68938033333333	1.01809266666667	1.67405630750123	0.00322632016070021	0.211772386741284
ENSSSCG00000027628	IL6R	chr4:95322434-95381338	8.08838	3.48156566666667	1.2636280404738	0.00322845572692582	0.211772386741284
ENSSSCG00000040981	GMFG	chr6:47986147-48000160	5.16461433333333	0.413492666666667	3.18600370995763	0.00323894852615443	0.21187375994292
ENSSSCG00000006213	-	chr4:68249463-68285422	1.23294866666667	3.30563766666667	-1.51314	0.00327644497657342	0.212474559200393
ENSSSCG00000016009	ITGA4	chr15:86946996-87029729	7.84192033333333	1.26258866666667	2.36109888765899	0.00328291056014434	0.212474559200393
ENSSSCG00000000739	FOXM1	chr5:67241910-67265377	0.19914	0.00901133333333333	3.95960740020862	0.0032901336090994	0.212474559200393
ENSSSCG00000031122	HIST1H2BB	chr7:20735561-20735941	45.3528213333333	7.27926466666667	2.37696291341299	0.00329299675787772	0.212474559200393
ENSSSCG00000013545	TUBB4A	chr2:72599874-72619450	0.112133	0.00330566666666667	4.20269915314956	0.00332563927920335	0.213997657966129
ENSSSCG00000000685	TPI1	chr5:63832435-63843134	274.997	590.416015666667	-1.12858	0.0033501891951395	0.214677497124969
ENSSSCG00000006116	SLC26A7	chr4:45409866-45637158	0.435556	1.29758066666667	-1.59644	0.00335433589257765	0.214677497124969
ENSSSCG00000024784	CACNA1S	chr10:23503731-23567797	24.4971033333333	55.8610853333333	-1.1915	0.0033773520468857	0.21482670156749
ENSSSCG00000008348	PLEK	chr3:73876000-73910501	3.91616	0.395606	3.0195332891936	0.00339871749301715	0.21482670156749
ENSSSCG00000004466	TTK	chr1:86076583-86125748	1.38297866666667	0.087022	3.54973695611887	0.0034076709334454	0.21482670156749
ENSSSCG00000007022	ANK1	chr17:10750234-10985250	45.3352446666667	95.7067816666667	-1.10861	0.00341109965326757	0.21482670156749
ENSSSCG00000031489	DUSP22	chr7:42826-96267	7.31167	15.5589293333333	-1.1886	0.00346122141571793	0.217405101125201
ENSSSCG00000004646	ATP8B4	chr1:121629033-121913168	3.06220633333333	0.275822666666667	3.19908432274252	0.00353578075118857	0.221500762402501
ENSSSCG00000037132	POU2F2	chr6:49791151-49825816	0.206122333333333	0.0107813333333333	3.98696498898566	0.00360155176302784	0.225025714375987
ENSSSCG00000005494	TNC	chr1:255532022-255630963	7.45499633333333	0.594913	2.99664708167259	0.0036423543302388	0.226380447611692
ENSSSCG00000009002	TLR2	chr8:75416028-75428330	4.35767766666667	0.766613333333333	2.1701550626935	0.00366452866326614	0.227162405094613
ENSSSCG00000028623	RARRES1	chr13:98461316-98506380	9.38115966666667	0.663988	3.49409164579428	0.00369783444492901	0.227516291175718
ENSSSCG00000003239	HAS1	chr6:58307114-58313486	0.680337666666667	0.040435	3.7104330058425	0.00371177149928562	0.227516291175718
ENSSSCG00000001931	ENSSSCG00000001931	chr7:61033831-61078507	1.91288133333333	5.97414	-1.68174	0.00372610567903035	0.227516291175718
ENSSSCG00000003558	RPS6KA1	chr6:83905066-83947187	6.62424866666667	0.938781333333333	2.53339525309388	0.00373783064140607	0.227516291175718
ENSSSCG00000035346	-	chr2:40772944-40825373	16.2497563333333	38.7140103333333	-1.26949	0.00374138793481001	0.227516291175718
ENSSSCG00000021126	SOSTDC1	chr9:85743256-85748158	0	0.0862236666666667	-6.41748	0.00374710107932981	0.227516291175718
ENSSSCG00000002919	TYROBP	chr6:45309201-45312539	40.7298613333333	5.46298	2.60604661908089	0.00376301754088236	0.22789835132505
ENSSSCG00000039651	SLC2A5	chr6:69507826-69535528	11.8598543333333	2.89767533333333	1.85867112341065	0.00377532804649423	0.227952461501012
ENSSSCG00000010214	ENSSSCG00000010214	chr14:64233816-64315526	2.69348133333333	0.495501333333333	2.84357261230835	0.00378886254955256	0.227952461501012
ENSSSCG00000003746	ENSSSCG00000003746	chr6:120472260-120473140	0.093568	1.32321433333333	-3.62136	0.00379460807178873	0.227952461501012
ENSSSCG00000011959	ABI3BP	chr13:158013699-158289653	12.1035353333333	21.1183943333333	-1.05859	0.00380241648196367	0.227952461501012
ENSSSCG00000014084	POC5	chr2:84663015-84730954	3.06738	8.52414433333333	-1.36354	0.00383745659783862	0.229100137121073
ENSSSCG00000018032	TRPV2	chr12:59135329-59152638	2.87093	0.591332666666667	2.07675045925865	0.00384091023805177	0.229100137121073
ENSSSCG00000016877	NNT	chr16:28157280-28249540	68.4232483333333	28.9796	1.10330312113118	0.00387509504892647	0.229985173984424
ENSSSCG00000002440	CCDC88C	chr7:112918535-112992186	1.95134633333333	4.92913	-1.32419	0.00387517248394364	0.229985173984424
ENSSSCG00000012147	S100G	chrX:13107365-13116062	0.042706	0.592068	-3.68083	0.00390984707561577	0.231462946876453
ENSSSCG00000009074	ABHD18	chr8:96886897-96924829	6.98771066666667	2.91093666666667	1.23926490080377	0.00394134360011218	0.232291344807767
ENSSSCG00000013604	MYO1F	chr2:70753320-70796745	3.52299833333333	0.447201333333333	2.6809118210391	0.0039517912473032	0.232291344807767
ENSSSCG00000000601	PTPRO	chr5:57021178-57263930	1.54627533333333	0.139661	3.09621349202043	0.00395326908604434	0.232291344807767
ENSSSCG00000009334	HSPH1	chr11:7733878-7759528	81.9370396666667	32.9672416666667	1.31094505235315	0.0039832162774683	0.233471686758538
ENSSSCG00000017144	ENSSSCG00000017144	chr12:2036681-2046541	0.584012	0.044222	3.4582902585496	0.00401344733128104	0.234662797048729
ENSSSCG00000009361	POSTN	chr11:13224959-13259033	3.71685	9.44208233333333	-1.53958	0.00402462423843118	0.234736704349878
ENSSSCG00000001770	CTSH	chr7:48083572-48106074	58.9520253333333	10.749	2.18769850229961	0.00405226603749819	0.235190342568522
ENSSSCG00000012229	GP91-PHOX	chrX:33654656-33678333	18.0333863333333	1.84816	2.98349109777998	0.00406425520692316	0.235309445721126
ENSSSCG00000017459	KRT20	chr12:21583943-21593577	0.00206666666666667	0.131474666666667	-5.33769	0.00409470704368529	0.236120632389861
ENSSSCG00000008898	-	chr8:55862189-55901633	10.6217756666667	22.5611	-1.14562	0.00409820861115848	0.236120632389861
ENSSSCG00000010426	PCDH15	chr14:95920700-96372532	0.187010333333333	0.832564333333333	-2.17548	0.00411920092549409	0.236754072610922
ENSSSCG00000006875	PLPPR4	chr4:118712561-118752553	0.0481993333333333	0.282831333333333	-2.55494	0.00415960675277709	0.237760253802883
ENSSSCG00000016832	IL7R	chr16:21300141-21330156	2.89752566666667	0.291752	3.01178587980818	0.00416078735212815	0.237760253802883
ENSSSCG00000000576	LDHB	chr5:51810967-51831490	175.908854333333	74.9419	1.10815221616263	0.00421736599885256	0.239489752644673
ENSSSCG00000012256	-	chrX:38266908-38448537	0.164914333333333	0.936790666666667	-2.5341	0.00424955499539138	0.239992401454372
ENSSSCG00000002849	SHCBP1	chr6:38029572-38063866	2.41016966666667	0.119435333333333	4.04957327207992	0.00425777861397865	0.239992401454372
ENSSSCG00000021161	CKS2	chr14:904623-912000	5.48422766666667	1.409	1.74992481676622	0.00425813265474626	0.239992401454372
ENSSSCG00000040010	BCL2A1	chr7:48882893-48967344	0.682796666666667	0.0924573333333333	2.61684042195175	0.00426675679950551	0.239992401454372
ENSSSCG00000029261	ENSSSCG00000029261	chr9:121499761-121515954	0.307765333333333	0	8.11000781161942	0.00428749247276991	0.240018491147025
ENSSSCG00000009748	RIMBP2	chr14:24395886-24722397	0.137084	0.589499333333333	-2.00596	0.00433410408563272	0.241486081759489
ENSSSCG00000005164	HACD4	chr1:201886332-201910664	7.02411233333333	0.707048666666667	2.93093806797229	0.00438224158707333	0.243125650524907
ENSSSCG00000014900	RAB30	chr9:17128805-17222742	14.9272396666667	3.82691566666667	1.9632697587918	0.00438406472863747	0.243125650524907
ENSSSCG00000027357	CSTB	chr13:206706062-206710646	54.6333013333333	10.6276123333333	2.10120948501739	0.00440052064013229	0.243468057846571
ENSSSCG00000037426	ENSSSCG00000037426	chr6:58978902-59003867	2.3443	0.357404333333333	2.74306385996923	0.00441157191941167	0.243510543243982
XLOC_183718	XLOC_183718	chr6:8463559-8470301	1.59987	3.73512966666667	-1.18591	0.00450205853935176	0.247352079377841
ENSSSCG00000012880	CPT1A	chr2:4233109-4296733	4.98959766666667	1.52828966666667	1.5207977755692	0.00455310023954194	0.249095124577386
ENSSSCG00000039512	RBP5	chr5:63601134-63609727	1.34494433333333	0.104582666666667	3.36848668052225	0.00455482216815913	0.249095124577386
ENSSSCG00000010665	SHTN1	chr14:127064397-127175127	2.31262	0.346684333333333	2.49722477959953	0.00470908668564043	0.256347523484978
ENSSSCG00000017723	CCL2	chr12:40798116-40800026	25.4858256666667	3.55327333333333	2.5458771261986	0.00483336525504209	0.26190986262885
ENSSSCG00000008054	NTN3	chr3:39572531-39574971	0	0.0966983333333333	-6.01024	0.0048376960687103	0.26190986262885
ENSSSCG00000012173	SAT1	chrX:19907806-19914178	29.7455576666667	10.6102026666667	1.47220779557182	0.00486428342248988	0.26190986262885
ENSSSCG00000025751	MDH1	chr3:78247018-78268600	269.081	113.491643333333	1.22992752390466	0.00487041335855538	0.26190986262885
ENSSSCG00000037950	NIPAL1	chr8:37936705-37963899	0.0979833333333333	0.00492933333333333	3.83143329024592	0.00487683934828838	0.26190986262885
ENSSSCG00000004554	PCLAF	chr1:107659435-107669476	10.1311416666667	0.720415333333333	3.49384534520249	0.00487762877615383	0.26190986262885
ENSSSCG00000034720	IQCK	chr3:25870386-26022886	1.46854233333333	4.96867	-1.33291	0.00489798605139023	0.261987217429178
ENSSSCG00000005997	COL14A1	chr4:18690198-19180122	52.9157166666667	100.539642666667	-0.987639	0.00490119667741242	0.261987217429178
ENSSSCG00000005751	COL5A1	chr1:273956343-274082908	16.4875943333333	32.7279236666667	-1.13415	0.00493461189393167	0.263092541991403
ENSSSCG00000004193	ENPP1	chr1:31722508-31797460	15.6482	4.30441233333333	1.60080359849122	0.00494409548928101	0.263092541991403
ENSSSCG00000033451	HIST1H2AG	chr7:21220799-21229477	16.3377773333333	2.64758366666667	2.33328999657231	0.00499882091112977	0.26540824927254
ENSSSCG00000013776	DDX39A	chr2:64836124-64849118	7.88268433333333	3.62926	1.07957439446242	0.00505479907222568	0.266847717676727
ENSSSCG00000008569	HADHB	chr3:112704024-112753038	112.108075333333	52.4107233333333	1.24655493314371	0.00507912492531774	0.266847717676727
ENSSSCG00000017337	ACBD4	chr12:18268319-18280112	2.35330733333333	1.09446	2.04006586899736	0.00508207121347107	0.266847717676727
ENSSSCG00000029371	C5AR1	chr6:53097142-53111565	11.4531	1.69259566666667	2.46605190006301	0.00510961184331247	0.266847717676727
ENSSSCG00000002642	CDH15	chr6:632775-671057	1.89281	4.51371	-1.29209	0.00512388957925039	0.266847717676727
ENSSSCG00000000857	IGF1	chr5:81776422-81909226	14.6638	26.0571	-1.05668	0.00514633733908269	0.266847717676727
ENSSSCG00000031771	TSHR	chr7:103768260-103926287	0.926928	2.60407333333333	-1.45455	0.00515745450041531	0.266847717676727
ENSSSCG00000012277	TIMP1	chrX:42102211-42106415	7.73466666666667	1.19653766666667	2.42539502226471	0.00516014858972765	0.266847717676727
ENSSSCG00000038452	ADAMTS17	chr1:138619706-139016125	0.604652666666667	1.70665	-1.40433	0.0051611594043894	0.266847717676727
ENSSSCG00000003832	TACSTD2	chr6:153859482-153861492	0.192687333333333	0.006409	4.07448976858264	0.00518712982842131	0.267073901244442
ENSSSCG00000015250	ADAMTS15	chr9:57127442-57152547	1.32219366666667	3.06765	-1.34822	0.00519537000473299	0.267073901244442
ENSSSCG00000007185	SIRPB2	chr17:33850396-33865461	0.390280666666667	0.0445756666666667	2.84854750695069	0.00521754551498551	0.267073901244442
ENSSSCG00000008077	CARD19	chr3:42632918-42649526	14.8880053333333	5.73903766666667	1.32705788854254	0.00527380422611765	0.269145870850142
ENSSSCG00000016581	CALU	chr18:19841425-19875793	25.4019673333333	10.1831	1.19488768575127	0.00529921965359014	0.269377643386039
ENSSSCG00000009134	EGF	chr8:112231773-112331428	65.4765	141.490086666667	-1.14197	0.00531118104571434	0.269377643386039
ENSSSCG00000022925	ENSSSCG00000022925	chr5:62963640-63041739	17.2369096666667	3.23522866666667	2.18380590473513	0.00531374837438235	0.269377643386039
ENSSSCG00000024166	SLC2A6	chr1:273067274-273075440	0.656061	0.0327903333333333	3.78415639872785	0.00533334140191768	0.269377643386039
ENSSSCG00000000265	ESPL1	chr5:18487563-18509753	0.509331666666667	0.043347	3.30380004448578	0.00534060271549972	0.269377643386039
ENSSSCG00000033411	ZBED5	chr2:48624793-48661209	9.87745233333333	16.0645963333333	-1.04761	0.00535532631910956	0.269377643386039
ENSSSCG00000013901	IFI30	chr2:59629766-59633733	35.5315926666667	5.22952533333333	2.4754709335785	0.00535797593052468	0.269377643386039
ENSSSCG00000025133	ITGB2	chr13:207510960-207544146	6.86492933333333	0.814924333333333	2.76919858085739	0.00546229939017894	0.274040782964909
ENSSSCG00000012623	SLC25A5	chrX:97919295-97922310	20.8298266666667	5.6404	1.67811327930208	0.00551392076481579	0.276010730711068
ENSSSCG00000009631	PEBP4	chr14:6966861-7173561	47.9709316666667	96.2722	-0.991655	0.0055479019778107	0.276010730711068
ENSSSCG00000039267	ATP6V0B	chr6:167316083-167320189	41.3982	14.5842436666667	1.32589934112701	0.0055479120367993	0.276010730711068
XLOC_240943	XLOC_240943	chrX:29329072-29789274	6.49414166666667	16.3139733333333	-1.37149	0.00555091748756862	0.276010730711068
ENSSSCG00000014055	CDHR2	chr2:81276787-81361657	0	0.0538963333333333	-7.05214	0.00556951572510218	0.276010730711068
ENSSSCG00000036870	RTN2	chr6:51854455-51869252	23.4583046666667	54.0024783333333	-1.23021	0.00557150039188726	0.276010730711068
ENSSSCG00000023296	CENPE	chr8:117888970-117983391	2.5354	0.702367	3.11137809099708	0.00565164688247894	0.279344108642596
ENSSSCG00000013667	COL5A3	chr2:68828197-68869943	11.1030386666667	20.5566	-0.978209	0.00566238058059315	0.279344108642596
ENSSSCG00000032341	AIF1	chr7:23728813-23734949	6.17986	1.03479766666667	2.29286705103593	0.00571498932840148	0.281029027563704
ENSSSCG00000006400	SLAMF9	chr4:90535454-90539670	1.28723466666667	0.0510233333333333	4.18581392968531	0.00572026990226797	0.281029027563704
ENSSSCG00000006289	F5	chr4:81403265-81485066	3.87922633333333	0.545579666666667	2.55279442908106	0.00573542694585009	0.281190290016004
ENSSSCG00000032605	ENSSSCG00000032605	chr15:83293608-83298240	0.338167666666667	0	8.05457196168938	0.00576778058471069	0.281465933939208
ENSSSCG00000014310	CXCL14	chr2:137803992-137813156	32.2899816666667	7.41096366666667	1.89433934452034	0.0057772980518026	0.281465933939208
ENSSSCG00000011610	NUP210	chr13:70917438-71009775	1.32228	0.373881333333333	1.63455368774668	0.00578051645673129	0.281465933939208
ENSSSCG00000011884	HCLS1	chr13:138852433-138890721	7.20145	1.89416066666667	1.78666272953061	0.00578922899636062	0.281465933939208
ENSSSCG00000032007	RTN4	chr3:86180050-86252544	163.635060666667	394.372	-1.18863	0.00580161402204234	0.281465933939208
ENSSSCG00000016784	ANKH	chr16:4105165-4271033	10.5977523333333	3.05358	1.58019798173243	0.00581236662568719	0.281465933939208
ENSSSCG00000027826	ENSSSCG00000027826	chr18:6429886-6452966	28.9025	4.11383166666667	2.51711439923752	0.00586168063969886	0.28319604233968
ENSSSCG00000009338	ENSSSCG00000009338	chr11:8518847-8765538	4.1213	8.39194	-1.00381	0.0058720125333101	0.28319604233968
ENSSSCG00000013041	FERMT3	chr2:7883988-7909897	5.11943566666667	0.554838	2.58828908960088	0.00591508583816709	0.283623414635264
ENSSSCG00000030278	MLLT11	chr4:98165991-98178443	5.86073	2.52539633333333	1.30518	0.0059154230957808	0.283623414635264
ENSSSCG00000014919	ME3	chr9:20296583-20488638	9.04284	3.72494366666667	1.21639477830437	0.00591680603166471	0.283623414635264
ENSSSCG00000007760	PRSS36	chr3:17346240-17354453	0.336974	0.030117	3.20897281528811	0.00595158748873635	0.284714326733893
ENSSSCG00000011713	P2RY12	chr13:91427197-91572170	3.49865733333333	0.441098666666667	2.68869075667269	0.00599366011789002	0.286148934660556
ENSSSCG00000037669	PTPN7	chr10:24324436-24335781	1.35176533333333	0.128535333333333	3.04332564122303	0.00605256731563287	0.287619204893354
ENSSSCG00000011646	KY	chr13:75725167-75775235	8.13542	19.7962	-1.29041	0.00606089456257533	0.287619204893354
ENSSSCG00000033623	ENSSSCG00000033623	chr3:18424627-18433663	0.336613333333333	0.0428436666666667	2.57050188855569	0.00610383454056723	0.28818620236711
ENSSSCG00000032857	S100A12	chr4:96225329-96229939	0.767373666666667	0.067167	3.07002430849795	0.00610935276977573	0.28818620236711
ENSSSCG00000031897	ENSSSCG00000031897	chr18:6447192-6452948	3.67462133333333	0.525526	2.52826622069061	0.00618026007607002	0.289737859966305
ENSSSCG00000003669	MFSD2A	chr6:95738805-95756002	0.131715333333333	0.005386	3.70256004807412	0.00619005673937331	0.289737859966305
ENSSSCG00000017604	HLF	chr12:31589410-31645976	3.72249	7.17785866666667	-1.00296	0.00622025270590194	0.290076831494488
ENSSSCG00000004332	BACH2	chr1:57899809-58281940	2.53630866666667	4.23978	-1.15646	0.00624816710903408	0.290344112638713
ENSSSCG00000005981	FBXO32	chr4:15895092-15930934	52.4594206666667	18.1558536666667	1.66996337684819	0.00625318823672903	0.290344112638713
ENSSSCG00000015246	ST14	chr9:56888246-56929768	1.53945	0.117902666666667	3.31205295414677	0.00636262428458382	0.294584768904625
ENSSSCG00000021933	CLEC5A	chr18:8005127-8014391	7.86954466666667	0.171996333333333	5.05509257223449	0.00638145090196893	0.294584768904625
ENSSSCG00000010359	ENSSSCG00000010359	chr14:87659261-87690261	178.075342666667	347.311513333333	-1.00591	0.00638690887895186	0.294584768904625
ENSSSCG00000035059	MCM10	chr10:48480712-48523893	0.586609333333333	0.0652746666666667	2.83913947653004	0.00640533757098831	0.294584768904625
ENSSSCG00000013869	ENSSSCG00000013869	chr2:60636038-60741901	0.01613	0.092674	-2.63097	0.00640672111426866	0.294584768904625
ENSSSCG00000040811	PYCARD	chr3:17306124-17309555	1.15207166666667	0.097059	3.24304748493042	0.0064610014987171	0.296049154128851
ENSSSCG00000002806	MMP15	chr6:19890884-19918244	6.74757433333333	13.2628	-1.03659	0.00648443101438619	0.296049154128851
ENSSSCG00000035805	DLK1	chr7:121565855-121576725	0	0.0311216666666667	-5.92997	0.0064885773223342	0.296049154128851
ENSSSCG00000027667	EML1	chr7:120703258-120890712	11.0361566666667	23.4807376666667	-1.10416	0.00650128259538953	0.296058407420816
ENSSSCG00000006717	PHGDH	chr4:101445977-101478147	0.290118666666667	1.37677	-2.41098	0.00652129405116452	0.296399698908975
ENSSSCG00000018005	MYH8	chr12:55135773-55166854	24.5263	47.0476	-1.00657	0.00653818631043335	0.296598183584409
ENSSSCG00000040773	TOB1	chr12:27072845-27119988	10.9597153333333	40.3164236666667	-1.51479	0.00659072191939147	0.298409741971683
ENSSSCG00000032381	LITAF	chr3:31523434-31579082	7.61328066666667	3.11391066666667	1.13804254426539	0.00663746546196446	0.298816133196343
ENSSSCG00000013232	ENSSSCG00000013232	chr2:14983069-15015773	58.4193	27.8895	1.03038784856211	0.00663755431002012	0.298816133196343
ENSSSCG00000035802	-	chr1:8729413-8823105	0.267860666666667	0	6.01063691625127	0.00666643752530352	0.299157030927628
ENSSSCG00000011877	CD86	chr13:138427532-138504306	5.56835566666667	0.812184	2.48159036561259	0.00668709489951315	0.299339144084067
ENSSSCG00000033453	BST2	chr2:60305256-60309728	8.97393233333333	2.55136366666667	1.61526981140585	0.00674589175809681	0.300017831785654
ENSSSCG00000001930	PKM	chr7:60971835-61033954	496.619730666667	945.678934666667	-0.97054	0.00675293514956729	0.300017831785654
ENSSSCG00000011366	SLC25A20	chr13:31523823-31553286	34.2202	15.4821	1.12890196420532	0.00679232090370084	0.30054685975219
ENSSSCG00000033952	CITED4	chr6:170325060-170325624	2.14697066666667	0.363541666666667	2.31014489050128	0.00679605558268001	0.30054685975219
ENSSSCG00000026753	OSBPL11	chr13:134718351-134807146	29.4844493333333	14.4140503333333	1.03388558521405	0.00680291878493132	0.30054685975219
ENSSSCG00000040678	TYMS	chr6:105642381-105660601	2.60828	0.207268	3.31887932794128	0.00683374846724309	0.300791666889485
ENSSSCG00000003024	PRR19	chr6:49630832-49635831	0.101270333333333	0	6.24273036365418	0.00683386472916144	0.300791666889485
ENSSSCG00000031825	NAPRT	chr4:983380-988635	2.28947466666667	0.597021	1.75127828383262	0.00684715018858944	0.300817284723187
ENSSSCG00000026453	ACSM5	chr3:25390279-25422556	5.20737766666667	10.3923163333333	-1.15904	0.00687024624447874	0.301273020498623
ENSSSCG00000021443	SGK1	chr1:29625957-29753666	30.9728	12.4412	1.23249526941721	0.00690314797407219	0.301499267316701
ENSSSCG00000002855	-	chr6:39919515-39933363	2.41124933333333	0.771483666666667	1.58368691455967	0.00690597104441047	0.301499267316701
ENSSSCG00000006648	CTSS	chr4:98389479-98470107	101.292388666667	11.3886	2.34218995188649	0.00691360228686524	0.301499267316701
ENSSSCG00000034371	ENSSSCG00000034371	chr12:39376252-39378452	7.94997533333333	0.310577666666667	4.44866389600736	0.00703470906224931	0.30565488182397
ENSSSCG00000016452	GIMAP8	chr18:6481084-6494940	1.65553	0.247121333333333	2.46118794731961	0.00705317043148793	0.30589574325574
ENSSSCG00000009883	RPH3A	chr14:38864803-38968828	0	0.045708	-6.80379	0.00711948258441125	0.307644794888428
ENSSSCG00000007949	SRL	chr3:38073562-38111936	46.0899643333333	92.3244883333333	-1.02244	0.00714051383111725	0.307876489473967
ENSSSCG00000013473	GNA15	chr2:75408726-75429903	1.52569	0.234247	2.41752176772794	0.0071638490582836	0.307876489473967
ENSSSCG00000005627	AK1	chr1:268355035-268365598	156.481653666667	369.608337333333	-1.23782	0.00718791550946069	0.308351158087009
ENSSSCG00000008571	HADHA	chr3:112752617-112800061	67.4325	32.0068536666667	1.06094681123885	0.0072101714279948	0.308746581220464
ENSSSCG00000024059	VAT1	chr12:19870275-19879233	24.7261	7.55271	1.49833984785332	0.00724246418723561	0.30956958836415
ENSSSCG00000027607	IER3	chr7:23265564-23293333	3.70359	1.00900733333333	1.9008036372102	0.00726727702935564	0.310070486585841
ENSSSCG00000024428	CHRNA9	chr8:31380502-31458631	14.6417	3.81079633333333	1.94882929413067	0.00728854711510624	0.310418697276467
ENSSSCG00000011899	CD80	chr13:140687205-140731247	1.62644333333333	0.235848	2.17601933627702	0.00733550718856611	0.311857828052506
ENSSSCG00000009534	-	chr11:71110116-71139605	16.1149566666667	6.89816933333333	1.07306123583708	0.00734950859893905	0.31189312477218
ENSSSCG00000031583	-	chr4:82287762-82386040	0.758740666666667	2.29	-2.82073	0.00737562611261016	0.311938194234361
ENSSSCG00000007978	ENSSSCG00000007978	chr3:41482260-41487800	40.2786236666667	106.283725666667	-1.39633	0.00737691675554233	0.311938194234361
ENSSSCG00000017355	GRN	chr12:18893202-18900649	33.4856	14.926	1.1481477631505	0.00740424910960355	0.311979748959808
ENSSSCG00000017137	METRNL	chr12:225539-241507	11.1986593333333	4.82274233333333	1.08237340992241	0.00746700544918897	0.313508313895026
ENSSSCG00000007351	FAM83D	chr17:41868976-41892222	0.742231666666667	0.0769623333333333	2.93144913644484	0.00754473354921996	0.315652456617542
ENSSSCG00000023328	GPM6A	chr15:38258493-38410040	0.564412666666667	1.94791	-1.82709	0.0075647676701938	0.315932448730493
ENSSSCG00000011622	KBTBD12	chr13:72299103-72365511	7.13272233333333	16.0723213333333	-1.17015	0.00759447783474475	0.316614850575274
ENSSSCG00000017236	CD300C	chr12:6632077-6636444	8.00369	0.866530333333333	2.95809206049262	0.0076190690280775	0.316895260645992
ENSSSCG00000015559	NCF2	chr9:124774646-124807879	4.66408433333333	0.616465333333333	2.61611985396748	0.00762796868953613	0.316895260645992
ENSSSCG00000016034	COL3A1	chr15:93556914-93596360	281.246	576.519	-1.20915	0.00767101960306315	0.317569482868069
ENSSSCG00000016035	COL5A2	chr15:93611549-93843645	28.4805	52.7527	-1.01998	0.00770347351459308	0.31835646217376
ENSSSCG00000017501	PNMT	chr12:22648485-22650364	3.02769633333333	0.832533666666667	1.71607478839163	0.00776110518293795	0.319080885930698
ENSSSCG00000009668	CLU	chr14:11335595-11402791	77.3153083333333	23.1339	1.45154188164309	0.00777840001193281	0.319080885930698
ENSSSCG00000021724	KIF19	chr12:6775714-6803003	0.182413666666667	0.0227166666666667	2.93852643356479	0.00778500797208784	0.319080885930698
ENSSSCG00000015660	PFKFB2	chr9:67594952-67707442	4.36400166666667	1.82291366666667	1.44067126056448	0.00778780563127346	0.319080885930698
ENSSSCG00000021176	LPXN	chr2:12535822-12581780	8.03284433333333	0.832200333333333	2.95687558487956	0.00779375016629941	0.319080885930698
ENSSSCG00000007530	PPP1R3D	chr17:59965788-59966687	7.39187	18.1353	-1.32062	0.00780185105379535	0.319080885930698
ENSSSCG00000010450	LIPA	chr14:101125471-101264830	28.0675	7.81994733333333	1.80989284950802	0.00793889447894492	0.324125898726579
ENSSSCG00000036154	CHKB	chr5:151600-156317	4.30576	1.60788	1.31134441384132	0.00796793439704762	0.324180981456629
ENSSSCG00000013553	VAV1	chr2:72326716-72391679	7.49069833333333	1.24748666666667	2.30539661391089	0.00798441994359579	0.324180981456629
ENSSSCG00000034191	SOX6	chr2:42452778-43068323	13.0120756666667	23.5968826666667	-1.01593	0.00801937946671826	0.324180981456629
ENSSSCG00000031899	JSRP1	chr2:76416597-76422462	7.69973	18.0841903333333	-1.21946	0.00802287743558628	0.324180981456629
ENSSSCG00000000295	NCKAP1L	chr5:19677875-19720547	9.90523266666667	1.76213066666667	2.21021856156368	0.00802298703560944	0.324180981456629
ENSSSCG00000015657	PIGR	chr9:67552807-67574827	0.0886776666666667	0.707913666666667	-3.02564	0.00804456526278671	0.324180981456629
ENSSSCG00000003155	PPP1R15A	chr6:54172050-54179043	14.9801613333333	6.78253933333333	1.09799040212454	0.00804976423549399	0.324180981456629
ENSSSCG00000024344	CCR5	chr13:29383303-29387881	3.94164733333333	0.745436	2.13549404980146	0.0081258780989314	0.326690650904407
ENSSSCG00000012238	ENSSSCG00000012238	chrX:34522909-34661005	2.51715266666667	5.68456	-1.23632	0.00821427226776274	0.328134347501077
ENSSSCG00000036787	APOLD1	chr5:59667585-59673649	14.9530943333333	5.15223	1.51705196098449	0.00821859923406481	0.328134347501077
ENSSSCG00000037953	NDUFC1	chr8:87695260-87703643	10.4221173333333	19.4203333333333	-0.954291	0.00822943302501991	0.328134347501077
ENSSSCG00000011195	GALNT15	chr13:3330023-3373481	8.35812766666667	2.71529466666667	1.68437924568519	0.00823107273714695	0.328134347501077
ENSSSCG00000007554	ZFAND2A	chr3:756429-776012	6.00954733333333	2.27072066666667	1.47438680069057	0.00829462155970547	0.330111997535841
ENSSSCG00000004165	PDE7B	chr1:27958268-28302666	14.8452153333333	28.3285666666667	-1.259	0.00834552176978288	0.331375821736049
ENSSSCG00000040958	-	chr16:28157780-28248952	2.03110033333333	0.695336	1.53189185821646	0.00835436510035564	0.331375821736049
ENSSSCG00000034286	ENSSSCG00000034286	chr8:4413020-4447764	0	0.0413783333333333	-5.94071	0.00839024501147285	0.332242478046283
ENSSSCG00000033065	ENSSSCG00000033065	chr4:99208608-99208919	107.038	16.9840346666667	2.37566512460245	0.00840623234796837	0.332319836393808
ENSSSCG00000016750	YKT6	chr18:50960109-50971384	21.4718	8.98652	1.12473051825086	0.00843530080066402	0.332556494279138
ENSSSCG00000031821	HASPIN	chr12:49820526-49822873	0.344514333333333	0.018726	3.74044729168858	0.00844030629483791	0.332556494279138
ENSSSCG00000009612	DOK2	chr14:6177009-6180818	3.21034766666667	0.413326666666667	2.6613184346046	0.0084877302273136	0.333108743219735
ENSSSCG00000004548	PIF1	chr1:107218152-107226582	0.140597666666667	0	6.83656700525273	0.00849970456695616	0.333108743219735
ENSSSCG00000004167	MYB	chr1:28818193-28857311	0.362484	0.0105866666666667	4.61668128763108	0.00851143441708819	0.333108743219735
ENSSSCG00000021846	EFHC2	chrX:39407609-39597594	0	0.0705836666666667	-6.0485	0.00852465787124827	0.333108743219735
ENSSSCG00000011735	SI	chr13:104265364-104379478	0	0.0420766666666667	-7.08354	0.00857322623160382	0.333933364132638
ENSSSCG00000031493	CYBA	chr6:1015219-1021220	35.2842473333333	6.30862833333333	2.20420559561761	0.00857396475475692	0.333933364132638
ENSSSCG00000015871	NR4A2	chr15:63485314-63505769	2.01611366666667	5.83231	-1.24345	0.00868030523412427	0.336966603186988
ENSSSCG00000040317	SOD2	chr1:7679352-7691724	156.299069666667	78.3047	0.920742950600828	0.00869575366699587	0.337013824606321
ENSSSCG00000022200	SYT17	chr3:26446920-26548416	0	0.0518683333333333	-6.75772	0.00871125771062685	0.337063043443863
ENSSSCG00000024431	ATG9B	chr18:6200639-6208286	0.0547733333333333	0	5.79623830118058	0.00874019725507851	0.337631110930276
ENSSSCG00000029509	KIF22	chr3:18023095-18042649	2.74148266666667	0.342844	2.63664320843466	0.00883032722600975	0.339451540116739
ENSSSCG00000005453	ENSSSCG00000005453	chr1:251264178-251277550	136.049	48.0226	1.31367255937165	0.00885672960438858	0.339725118780396
ENSSSCG00000032838	MYOZ2	chr8:104577789-104609364	38.4826343333333	10.7329776666667	1.86521222580916	0.00886752473193041	0.339725118780396
ENSSSCG00000033447	-	chr15:82874066-82958151	0.439807	0	5.91549	0.00889228912056234	0.339725118780396
ENSSSCG00000014251	ENSSSCG00000014251	chr2:130227035-130338852	1.92185633333333	5.29732266666667	-1.5184	0.00889482996806781	0.339725118780396
ENSSSCG00000038635	ZNF554	chr2:75835685-75845552	0.033011	0.539193333333333	-4.20028	0.00891051761421966	0.339776259427893
ENSSSCG00000032547	-	chr13:197688641-197768071	0.674919	0.112035666666667	2.41282500780949	0.00902358000190372	0.342982944534639
ENSSSCG00000033670	ENSSSCG00000033670	chr13:149745788-149750741	0	0.138677333333333	-5.77868	0.0091370615704888	0.346739772418549
ENSSSCG00000002893	CD22	chr6:44814965-44879703	1.49531	0.160179	2.82330353809679	0.00915720640883602	0.346948236417979
ENSSSCG00000015036	DIXDC1	chr9:39666743-39731734	3.93081466666667	1.44432	1.50750871830715	0.00920980592978048	0.347828077220418
ENSSSCG00000030960	ENSSSCG00000030960	chr4:81229965-81235933	0.252702333333333	0	6.82779700236398	0.00923746815222313	0.348317270453254
ENSSSCG00000016504	TBXAS1	chr18:9717226-9886737	1.95693	0.158967333333333	3.29104829470551	0.00927813304458325	0.349294420501958
ENSSSCG00000016022	ZNF804A	chr15:90083977-90148761	0.0490486666666667	0	5.86948487051252	0.00933073198561687	0.350717037173663
ENSSSCG00000037598	SNX10	chr18:46061611-46143002	7.17850966666667	1.66825366666667	1.84042885473632	0.00936048691545338	0.350942403075282
ENSSSCG00000023264	-	chr15:111324003-111362321	22.1725283333333	9.46068133333333	1.09957348597757	0.00936791572258969	0.350942403075282
ENSSSCG00000040689	APOA4	chr9:44199957-44204687	0.007475	0.213853666666667	-3.7696	0.00938118839301746	0.350942403075282
XLOC_010589	XLOC_010589	chr1:110695845-111169483	4.44202333333333	7.82078	-1.0551	0.00940314202948835	0.351208837946821
ENSSSCG00000004383	OSTM1	chr1:74139330-74181165	14.2272136666667	6.73500633333333	0.972561164887901	0.00951726860341108	0.354412099827647
ENSSSCG00000022009	DDC	chr9:136496365-136571220	0.318782333333333	1.62839733333333	-2.19133	0.00956331162033247	0.355508978288026
ENSSSCG00000008103	MERTK	chr3:44349403-44483647	3.24590633333333	0.774625	1.8287131177173	0.00960602787700216	0.356100657385217
ENSSSCG00000017305	EFCAB13	chr12:16584201-16679459	0.009908	0.535640666666667	-3.79533	0.00960930405697439	0.356100657385217
ENSSSCG00000008809	GABRG1	chr8:36198933-36262471	0.384532666666667	0.071119	2.44563992317156	0.00976623583099715	0.361350725746895
ENSSSCG00000016156	ACADL	chr15:112933500-112969577	37.8135	18.9947676666667	0.961213732533374	0.00978767636220502	0.361579058123268
ENSSSCG00000007805	ATP2A1	chr3:18545071-18570699	653.837	1482.94042966667	-1.18006	0.00984915390445031	0.362718451722213
ENSSSCG00000011570	IRAK2	chr13:66350606-66416831	5.04449	1.89662366666667	1.26177539860209	0.009896302209509	0.363363624795543
ENSSSCG00000030088	ENSSSCG00000030088	AEMK02000569.1:721869-743699	2.27546033333333	0.211301666666667	2.89806435878684	0.0098973622463313	0.363363624795543
ENSSSCG00000008806	YIPF7	chr8:35135667-35161484	10.9586913333333	24.3835	-1.15839	0.0099366280601403	0.363976762281334
ENSSSCG00000002041	SLC7A7	chr7:76174834-76236149	4.04071	0.754815666666667	2.05247374267639	0.00997815651664112	0.363976762281334
ENSSSCG00000008468	PKDCC	chr3:98258452-98268354	16.4897636666667	31.8404223333333	-1.04743	0.00998169160961423	0.363976762281334
ENSSSCG00000035729	MYOZ3	chr2:151635638-151653057	51.2164026666667	113.824457666667	-1.17557	0.0099870872408476	0.363976762281334
ENSSSCG00000000002	ENSSSCG00000000002	chr5:3227814-3246479	1.42771	0.191397	2.58769	0.00999091619437783	0.363976762281334
ENSSSCG00000014293	FSTL4	chr2:135492240-135912086	0.0515133333333333	0.372980666666667	-2.46153	0.010070002924575	0.366077506676438
ENSSSCG00000005699	HMCN2	chr1:270364177-270522829	6.08895833333333	12.8402	-1.08938	0.0101172514539454	0.366885933276306
ENSSSCG00000009584	SEMA4D	chr14:957081-1078564	6.63706333333333	14.3083043333333	-1.10285	0.0101594913372246	0.367854365237737
ENSSSCG00000035921	ENSSSCG00000035921	chr3:109412172-109788114	0.0917943333333334	0.578619666666667	-2.58667	0.0102432839710259	0.369757567734592
ENSSSCG00000023298	SRXN1	chr17:34582193-34589300	7.10115033333333	2.14216333333333	1.58773673235527	0.0104020448652496	0.373779093185298
ENSSSCG00000030505	PLEKHN1	chr6:63328054-63339777	0.0170176666666667	0.136504333333333	-2.73549	0.01048355708232	0.376137320771722
ENSSSCG00000002378	MLH3	chr7:98218807-98260157	4.87343366666667	7.81407233333333	-1.12356	0.0105607809850889	0.378334786273684
ENSSSCG00000039332	SEC16B	chr9:119778663-119842936	0.760092666666667	2.55527566666667	-1.49415	0.0106025646653684	0.379257902229491
ENSSSCG00000026169	MFSD12	chr2:75107529-75120705	11.0075	3.14926166666667	1.56964702970801	0.0106408229170214	0.379696164929729
ENSSSCG00000006852	NTNG1	chr4:112285389-112614544	0.074899	0.005008	3.12971142182482	0.010652530718214	0.379696164929729
ENSSSCG00000032434	PLAUR	chr6:50485313-50505318	1.80562666666667	0.360132666666667	2.07035	0.0107041121242449	0.379696164929729
ENSSSCG00000008368	UGP2	chr3:77974976-78032476	201.032	84.6115976666667	1.25000739574975	0.0107138261045372	0.379696164929729
ENSSSCG00000022634	ENSSSCG00000022634	chr2:66480292-66540349	0.0103116666666667	0.558866333333333	-5.42629	0.0107167182777256	0.379696164929729
ENSSSCG00000016247	TM4SF20	chr15:128802447-128814227	0.0438896666666667	0.346142333333333	-3.03192	0.0107334563886968	0.379696164929729
ENSSSCG00000010948	CTSL	chr10:27666976-27675171	3.90455766666667	0.825059	1.98603276438888	0.0107430925043462	0.379696164929729
ENSSSCG00000025460	SPSB2	chr5:63835719-63842894	21.1654113333333	43.0019806666667	-1.04181	0.0108196872364018	0.380854825534785
ENSSSCG00000002357	ALDH6A1	chr7:97360540-97381889	9.27001	16.1413243333333	-0.882679	0.010822591987327	0.380854825534785
ENSSSCG00000000456	SLC16A7	chr5:24712656-24877213	12.5715413333333	2.85167333333333	1.92243796829446	0.0108433270365768	0.380854825534785
ENSSSCG00000010631	GPAM	chr14:122542205-122577239	6.75346	2.98441	1.14593767851314	0.0108543916533285	0.380854825534785
ENSSSCG00000007448	OCSTAMP	chr17:48703373-48711043	0.210079666666667	0.00214	5.95601281085193	0.0108562925353032	0.380854825534785
ENSSSCG00000035415	ENSSSCG00000035415	chr14:89616660-89632693	0.692031333333333	0.169248666666667	1.87453586481072	0.0108959710237508	0.381418312510711
ENSSSCG00000009237	HPSE	chr8:135081151-135123029	0.374120333333333	0.0355433333333333	3.08379298348944	0.010904569154128	0.381418312510711
ENSSSCG00000038451	-	chr6:27854016-27864248	0.0720306666666667	0.466933	-2.69086	0.0109226434078821	0.381487014599775
ENSSSCG00000027991	ENSSSCG00000027991	chr6:63572019-63578776	0.58634	0.0610793333333333	2.90464662499806	0.0109432495799073	0.381643814509874
ENSSSCG00000001921	NEO1	chr7:60064987-60300782	7.25674666666667	13.4494263333333	-1.0183	0.0110006682669674	0.383082094943807
ENSSSCG00000014441	CSF1R	chr2:151099084-151129407	8.20890766666667	2.31429433333333	1.59011270843928	0.0110339960911943	0.383399815014453
ENSSSCG00000031751	ENSSSCG00000031751	chr7:20891746-20892057	75.4354	8.69998666666667	2.81404450920516	0.0110421737263453	0.383399815014453
ENSSSCG00000032996	SLC7A5	chr6:1545941-1574285	2.92478233333333	5.81569033333333	-1.10129	0.0110758601170944	0.384006394689306
ENSSSCG00000036996	TRIM71	chr13:18762149-18830563	0.0525126666666667	0	5.68536379820641	0.0111141126718397	0.384393839176246
ENSSSCG00000037646	DNAJA4	chr7:47656548-47675145	6.45553933333333	3.27086	1.06507821876757	0.0111195008376575	0.384393839176246
ENSSSCG00000009256	ANTXR2	chr8:137611222-137879187	11.5315376666667	20.6645	-0.957029	0.0112482720835218	0.387333626631318
ENSSSCG00000001510	KIFC1	chr7:29694458-29759744	1.17416866666667	0.21496	2.54351872775023	0.0112536121250991	0.387333626631318
ENSSSCG00000028282	SLC1A4	chr3:76938109-76970515	1.49494466666667	3.94451833333333	-1.48219	0.0112915162265696	0.387760467825591
ENSSSCG00000004480	COX7A2	chr1:90696751-90703485	120.334269333333	57.5836716666667	0.996294161638444	0.0112987636317423	0.387760467825591
ENSSSCG00000015001	SLC35F2	chr9:36286328-36342092	0.372177333333333	0.0788413333333333	2.09242041744731	0.0113648593130827	0.388901544123987
ENSSSCG00000000130	CYTH4	chr5:10489289-10521735	2.99904433333333	0.607721666666667	2.04522774765934	0.0114447198804277	0.390505715804796
ENSSSCG00000017477	CASC3	chr12:22196148-22220914	1.84349	3.73060633333333	-1.15859	0.0115475374684184	0.393363781324708
ENSSSCG00000014326	KIF20A	chr2:140201980-140213142	2.05147333333333	0.183353	3.16697821602859	0.0116248173700539	0.393363781324708
ENSSSCG00000011065	MASTL	chr10:48856054-48881510	0.381782666666667	0.0452456666666667	2.77535189332735	0.0116289358368041	0.393363781324708
ENSSSCG00000038073	NOD2	chr6:34132109-34167452	0.277875	0.0423083333333333	2.51358891217219	0.0116321502374265	0.393363781324708
ENSSSCG00000035955	ENSSSCG00000035955	chr7:20907099-20908327	13.6617876666667	3.47767933333333	1.73405881796117	0.0116363278811571	0.393363781324708
ENSSSCG00000024206	CPPED1	chr3:30362596-30486175	3.71392566666667	1.14644	1.5051776940502	0.0116447639657357	0.393363781324708
ENSSSCG00000038394	PAIP2B	chr3:71452771-71505836	11.8167	5.73744033333333	1.03879393213939	0.0116739128565018	0.393786690088266
ENSSSCG00000010650	AFAP1L2	chr14:124631968-124672174	0.770274666666667	2.08767733333333	-1.50193	0.011706822481149	0.39433507304923
ENSSSCG00000040931	SLC17A9	chr17:62186108-62200087	2.48187	0.436923333333333	2.59553018911151	0.0118038862559168	0.397039810426291
ENSSSCG00000000234	GRASP	chr5:17358042-17367324	2.96214	1.01828	1.47567736139237	0.0118329091400803	0.397451472960426
ENSSSCG00000035218	ADA2	chr5:69518632-69554758	4.16447	0.412551	2.90227947752458	0.0119199745045362	0.398784928608762
ENSSSCG00000021146	GPR65	chr7:109988061-109989086	2.57118166666667	0.330261666666667	2.67015523486551	0.0119453535230976	0.398784928608762
ENSSSCG00000040145	SNAI3	chr6:988967-997751	3.2543	0.894976666666667	1.94269930598286	0.0119461966988759	0.398784928608762
ENSSSCG00000000907	PLXNC1	chr5:88900245-89055742	5.55848	0.960908	2.2463901716392	0.0119710866631811	0.398784928608762
ENSSSCG00000000808	SLC38A2	chr5:77113494-77127714	96.4202446666667	48.4298	0.962561172345402	0.0119736522061161	0.398784928608762
ENSSSCG00000010525	-	chr14:109007273-109052284	11.3096	4.98540666666667	1.23982506639229	0.0120432376030598	0.400467512687305
ENSSSCG00000008631	PQLC3	chr3:125494793-125507232	6.48687	1.34461966666667	2.00458618425454	0.0120929252764948	0.400504154611742
ENSSSCG00000025500	ENSSSCG00000025500	chr6:81089662-81112347	0.174972	0.613682333333333	-1.86266	0.0121152667535649	0.400684
ENSSSCG00000005056	DLGAP5	chr1:184496744-184550091	1.59555666666667	0.145747	3.13170058302669	0.0122474527484922	0.404490489657316
ENSSSCG00000022236	FOLR1	chr9:6745870-6760434	104.475	25.3651993333333	1.77643599652513	0.012323604047953	0.405614862154444
ENSSSCG00000003153	FTL	chr6:54231121-54232753	1137.66930133333	321.679	1.58143789511081	0.0123365413299904	0.405614862154444
ENSSSCG00000011309	KIF15	chr13:27966742-28043177	0.985058333333333	0.135257	2.54039632291227	0.0123500133282666	0.405614862154444
ENSSSCG00000034688	ENSSSCG00000034688	chr7:21224987-21225376	51.3671376666667	6.77167466666667	2.62721779814522	0.0123861579486216	0.405952741042457
ENSSSCG00000029331	PALLD	chr14:20680282-21020259	4.84133166666667	8.77726033333333	-0.935759	0.0123945874904433	0.405952741042457
ENSSSCG00000037910	DUSP6	chr5:93303519-93309678	6.95855666666667	2.82889733333333	1.15089900002959	0.0124218451694195	0.406119280427653
ENSSSCG00000040815	DUSP5	chr14:120906039-120921985	1.89862066666667	0.358777666666667	2.16826249719946	0.0124339729016068	0.406119280427653
ENSSSCG00000034921	CLDN19	chr6:168695246-168701791	0.093782	0.00454233333333333	4.02163933678494	0.0124736546294444	0.40685418956645
ENSSSCG00000024655	PHB2	chr5:63751626-63760445	16.8245023333333	8.86267566666667	0.889250979841351	0.0126153809214489	0.410417480229994
ENSSSCG00000031883	ENSSSCG00000031883	chr6:58058909-58060613	0.00872133333333333	0.145127666666667	-3.98991	0.0126175644259897	0.410417480229994
ENSSSCG00000040607	MAF	chr6:8451766-8485223	66.1929143333333	140.936836333333	-0.990664	0.0126493394478222	0.410886636659026
ENSSSCG00000005194	PTPRD	chr1:213483756-214011524	1.69526	3.34001966666667	-1.02177	0.0126883753447647	0.411206357113529
ENSSSCG00000011301	ZDHHC3	chr13:28098007-28219535	4.99080266666667	2.78767433333333	1.03191045719434	0.012749279347445	0.411206357113529
ENSSSCG00000018003	MYH4	chr12:55190601-55215951	1425.45	3482.23	-1.26787	0.0127539268115757	0.411206357113529
ENSSSCG00000024310	F13A1	chr7:3750642-3901444	5.34764966666667	1.45430766666667	1.6378364165014	0.0127564761536389	0.411206357113529
ENSSSCG00000006781	CTTNBP2NL	chr4:107956714-108013647	6.01207433333333	2.03468	1.39776688951603	0.0127633729931775	0.411206357113529
ENSSSCG00000006590	S100A8	chr4:96209659-96210602	4.94131066666667	0.505393333333333	2.9914794884705	0.012958661397604	0.415583020986929
ENSSSCG00000032826	KCTD16	chr2:145705987-145993202	0.786848666666667	1.67702233333333	-1.34252	0.0129946092826539	0.415583020986929
ENSSSCG00000026695	TNFSF14	chr2:72479215-72483909	0.341670666666667	0.029219	3.21859952427957	0.0130071962082128	0.415583020986929
ENSSSCG00000011197	OXNAD1	chr13:3396069-3437916	11.9683693333333	5.12564	1.27079762211305	0.013014497197272	0.415583020986929
ENSSSCG00000012548	PWWP3B	chrX:86785447-86814905	2.11021	3.75071566666667	-1.12084	0.0130220693231546	0.415583020986929
ENSSSCG00000034430	ENSSSCG00000034430	chr7:79322716-79323651	0	0.168283666666667	-5.8959	0.0131324114960776	0.418540382539861
ENSSSCG00000014401	NR3C1	chr2:144822078-144956456	22.0245666666667	59.7796	-0.891572	0.013156217525489	0.418735525542447
ENSSSCG00000025795	CSF3R	chr6:92550075-92565812	1.39541366666667	0.155472	2.98166511415998	0.0131893108564113	0.419213033209556
ENSSSCG00000001703	NFKBIE	chr7:39255075-39263367	4.16260066666667	1.35033566666667	1.46276826980316	0.0132066268063484	0.419213033209556
ENSSSCG00000039387	ENSSSCG00000039387	chr8:110241222-110261246	0	0.171742333333333	-7.48791	0.0132861238840709	0.420628510955023
ENSSSCG00000001849	ANPEP	chr7:55351083-55373894	3.27554	0.801015	1.79856543954066	0.0132867451940185	0.420628510955023
ENSSSCG00000036822	-	chr14:89770097-89803681	3.87165566666667	0.620221666666667	2.41743949475566	0.0134101873274595	0.422831724776789
ENSSSCG00000030638	ENSSSCG00000030638	chr9:99600589-99670215	10.009	1.72860066666667	2.2019241410685	0.0134455750355259	0.422831724776789
ENSSSCG00000036534	MYOM3	chr6:81799570-81903971	7.76894366666667	2.06866	1.8425941489899	0.0135102367047036	0.42430027210528
ENSSSCG00000038967	NADK	chr6:63844432-63864097	8.24175	2.68500333333333	1.17382013596173	0.0135382565849254	0.424493527726679
ENSSSCG00000033909	-	chr18:6372166-6386988	6.03817	1.51945	1.68088320817352	0.0135522426926254	0.424493527726679
ENSSSCG00000029005	KPNA2	chr12:14283087-14297591	11.9206973333333	4.56771633333333	1.1994548694883	0.0135859731146634	0.424629422834064
ENSSSCG00000029414	FCN1	chr1:274124161-274133208	1.75238866666667	0.100532333333333	3.77676914659719	0.0136720304145773	0.426334236370649
ENSSSCG00000025788	ENPP4	chr7:40896454-40913605	6.80397266666667	2.44404	1.23313575223322	0.013683024478112	0.426334236370649
ENSSSCG00000037499	NEDD4	chr1:115941942-116070787	42.818	21.911	0.991489750467159	0.0137116663034748	0.426665253700767
ENSSSCG00000004511	ENSSSCG00000004511	chr1:99417231-99810153	0.210553333333333	0.0391066666666667	2.35145657380143	0.0137812236486457	0.428266897637704
ENSSSCG00000013114	SLC15A3	chr2:10799676-10814388	4.50264433333333	0.855176	2.12355762582129	0.0138162981710356	0.428794155557174
ENSSSCG00000017008	DOCK2	chr16:53843251-54249181	3.68733933333333	0.778415	1.82987135543737	0.0138701648625267	0.429558947984995
ENSSSCG00000004782	ENSSSCG00000004782	chr1:131075058-131144118	2.15200633333333	0.167752333333333	2.77768753217405	0.0138772210814409	0.429558947984995
ENSSSCG00000039838	RGS10	chr14:129381209-129423721	1.56785	0.221608333333333	2.53555331434581	0.013942187970942	0.43023827162556
ENSSSCG00000035025	ADGRV1	chr2:97775485-98002203	0.319448666666667	0.0932843333333333	1.80166752857896	0.0139473804666884	0.43023827162556
ENSSSCG00000016782	OTULINL	chr16:3954244-4000667	6.72240766666667	1.57634	1.84216296916631	0.0139536736743425	0.43023827162556
ENSSSCG00000011131	PRKCQ	chr10:64442406-64600342	16.824	7.09352	0.960891821022768	0.0139797748557531	0.430374946770856
ENSSSCG00000001516	BAK1	chr7:29807011-29815191	8.18033033333333	4.02773	0.929553275800853	0.0139944556171266	0.430374946770856
ENSSSCG00000006216	TRIM55	chr4:68487120-68531032	6.58434566666667	11.7758996666667	-0.922814	0.014036104486774	0.430537505501046
ENSSSCG00000013297	CD44	chr2:25788693-25884257	15.0411	4.0961	1.6204146676846	0.014083540146428	0.431433674860822
ENSSSCG00000010452	IFIT1	chr14:101213979-101251108	24.9332806666667	10.9865146666667	0.997516098485331	0.0142442417471277	0.435792822444424
ENSSSCG00000034136	ENSSSCG00000034136	chr7:20887331-20889213	102.739	21.3232096666667	1.99071264143105	0.0143001333401675	0.436414217665412
ENSSSCG00000013313	PRRG4	chr2:28061601-28081341	2.52097866666667	0.4734	2.13201501191941	0.014304782569651	0.436414217665412
ENSSSCG00000014410	SH3RF2	chr2:147292177-147411514	0.529778666666667	1.81760366666667	-1.80342	0.0143198415171463	0.436414217665412
ENSSSCG00000039615	ENSSSCG00000039615	chr4:99188855-99189247	128.151438333333	41.5014556666667	1.41102284071878	0.014363037559907	0.436480568635916
ENSSSCG00000032609	ENSSSCG00000032609	chr7:21592997-21593389	67.0952	8.52852033333333	2.67687220127868	0.0143773160277033	0.436480568635916
ENSSSCG00000013377	USH1C	chr2:41605032-41645713	0.262258333333333	1.05523	-1.82296	0.0143997237460107	0.43658350761892
ENSSSCG00000017957	EIF4A1	chr12:52868366-52874874	107.701451666667	45.9252966666667	1.0059630299838	0.0144233213173152	0.43658350761892
ENSSSCG00000017583	SGCA	chr12:26356809-26375410	2.15079	5.05366	-1.17078	0.0144468937965121	0.43658350761892
ENSSSCG00000038547	GABRB3	chr1:140566287-140907748	0.0407553333333333	0	6.45336413575285	0.0144867352296827	0.43658350761892
ENSSSCG00000032769	ENSSSCG00000032769	chr4:99197661-99198053	128.120478333333	41.4377623333333	1.41235351603085	0.0145089366399898	0.43658350761892
ENSSSCG00000010517	ENSSSCG00000010517	chr14:108822681-108833058	50.9079133333333	17.2785423333333	1.34345534217367	0.0145097643790579	0.43658350761892
ENSSSCG00000039745	HMOX1	AEMK02000361.1:1954602-1965962	5.05589	1.74532433333333	1.35782560011598	0.0145693828909489	0.437821049311765
ENSSSCG00000006452	CD1D	chr4:92031715-92101125	1.35069766666667	0.215371	2.41778175403851	0.0145944472104206	0.43786642914086
ENSSSCG00000004779	PLCB2	chr1:131004874-131028162	1.00201	0.201477333333333	2.04570085223524	0.0146123501618197	0.43786642914086
ENSSSCG00000012663	ENOX2	chrX:107085500-107368450	3.63668	7.98855966666667	-1.1672	0.0146322831002269	0.43786642914086
ENSSSCG00000035644	ENSSSCG00000035644	chr7:21632016-21632426	11.9909506666667	1.78272	2.44164557039353	0.014687124967953	0.43786642914086
ENSSSCG00000006457	FCRL3	chr4:92460862-92504890	0.462429	0.0471963333333333	2.77914333237153	0.0146909299920019	0.43786642914086
ENSSSCG00000038067	ENSSSCG00000038067	chr2:75178462-75185862	0.007211	0.0707353333333333	-3.39352	0.0147353628192541	0.43786642914086
ENSSSCG00000003047	ENSSSCG00000003047	chr6:50155930-50226572	0.955683666666667	0.0148126666666667	5.6046785354553	0.0147373118253913	0.43786642914086
ENSSSCG00000000795	ADAMTS20	chr5:74469077-74672835	3.46269	6.61787	-0.942406	0.0147943901066431	0.438256212895997
ENSSSCG00000007331	RBL1	chr17:40201086-40279318	10.9984776666667	5.41888166666667	0.940199329600243	0.0148039321655282	0.438256212895997
ENSSSCG00000022823	MCM5	AEMK02000361.1:1966699-1983824	2.85290233333333	0.506208333333333	2.21263011463448	0.0148338716001337	0.438256212895997
ENSSSCG00000010330	PPIF	chr14:81667266-81681781	17.5284	8.44440866666667	1.05617913966588	0.0148552312581736	0.438256212895997
XLOC_200687	XLOC_200687	chr7:23915027-23928113	14.3135626666667	4.36983	1.75061968925253	0.0148575473064731	0.438256212895997
ENSSSCG00000011755	NCEH1	chr13:111145399-111248140	12.0629483333333	5.05897866666667	1.11729454089372	0.0149722666548959	0.440821485887528
ENSSSCG00000000660	A2M	chr5:62437647-62485537	1.96353866666667	0.207419666666667	2.8445813051426	0.014985696627511	0.440821485887528
ENSSSCG00000032640	ENSSSCG00000032640	chr7:20849712-20850023	333.466222333333	137.481	1.11355905424785	0.0150249478068789	0.441040569684238
ENSSSCG00000031608	ENSSSCG00000031608	chr17:10752284-10762488	2.24685233333333	5.38968	-1.31582	0.0150303944144924	0.441040569684238
ENSSSCG00000030165	MAFF	chr5:9683657-9695934	18.2744523333333	8.27790466666667	1.11456824675846	0.0150924807898406	0.442314288494339
ENSSSCG00000034124	CIAO2A	chr1:107951646-107969298	24.4409416666667	11.9921	0.972792632079299	0.0151248854595348	0.442716053994789
ENSSSCG00000003738	MAPRE2	chr6:118817488-118989614	11.2295966666667	22.1095	-0.979649	0.015160136359328	0.442915343024269
ENSSSCG00000015632	ENSSSCG00000015632	chr9:136893356-137056101	8.53532	17.2744736666667	-1.02192	0.015169102330772	0.442915343024269
ENSSSCG00000009842	CCDC60	chr14:33236392-33515224	14.3902566666667	30.3909573333333	-1.21337	0.01531341498228	0.446029110430984
ENSSSCG00000022288	STK38L	chr5:46490416-46632573	8.14069	3.93893	0.970732710961942	0.0153687161371329	0.446658720469234
ENSSSCG00000022857	TFF3	chr13:205641038-205644363	0	0.151057666666667	-5.62093	0.0154441342619395	0.447284256117425
ENSSSCG00000002980	ENSSSCG00000002980	chr14:132240890-132247816	2.24712933333333	0.0135973333333333	5.68979714956444	0.0154509510770293	0.447284256117425
ENSSSCG00000008312	DYSF	chr3:71020144-71246946	9.05928	15.8988133333333	-0.873363	0.0154875538236075	0.447796428013462
ENSSSCG00000002333	DPF3	chr7:95982462-96254303	2.85747633333333	5.38902233333333	-1.31749	0.0155207340468129	0.448208514912841
ENSSSCG00000006025	PKHD1L1	chr4:28024891-28176236	0.147430666666667	0.618816	-2.10584	0.0157349902413617	0.451300967057434
ENSSSCG00000031547	ENSSSCG00000031547	chr16:76212784-76221265	0.215791666666667	0.8871	-2.00207	0.015755967714381	0.451300967057434
ENSSSCG00000000182	WNT10B	chr5:14995704-15013613	0.305911333333333	0.065178	1.8980733367719	0.015759180917942	0.451300967057434
ENSSSCG00000010401	ENSSSCG00000010401	chr14:90582545-90640294	10.7658246666667	5.22833433333333	0.925028412196605	0.0157890748443138	0.451300967057434
ENSSSCG00000002261	ENSSSCG00000002261	chr7:87783550-87784111	0	0.236483	-5.54369	0.0158031956120853	0.451300967057434
ENSSSCG00000012202	ENSSSCG00000012202	chrX:26470369-26557040	2.95937	0.912916	1.63655683842373	0.0158043010808241	0.451300967057434
ENSSSCG00000007926	SEC14L5	chr3:37397113-37443118	0.554478333333333	0.145335	1.79035243391173	0.0158200839256888	0.451300967057434
ENSSSCG00000005352	FRMPD1	chr1:238348235-238515256	0.0209396666666667	0	5.70172375514142	0.0158616652277316	0.451300967057434
ENSSSCG00000012027	ADAMTS5	chr13:190357960-190411953	7.02885666666667	3.33216466666667	0.97064370783221	0.0158720568251755	0.451300967057434
ENSSSCG00000006175	LY96	chr4:61919268-61956983	16.9650986666667	4.39911266666667	1.54030984095108	0.0158793350546338	0.451300967057434
ENSSSCG00000000384	NABP2	chr5:21624143-21634412	9.73711566666667	3.89116	1.01649796862191	0.0159020149820911	0.451300967057434
ENSSSCG00000034386	ATP2A2	chr14:31674654-31744978	256.811060666667	97.4922	1.16817845562047	0.0159043464305826	0.451300967057434
ENSSSCG00000027455	SLC39A6	chr6:119861844-119926665	9.98817833333333	3.67640533333333	1.23712777878637	0.0159375315070413	0.451300967057434
ENSSSCG00000010071	MMP11	chr14:49907694-49917471	4.27487433333333	1.71956633333333	1.2114230901038	0.015956695531787	0.451300967057434
ENSSSCG00000033207	SULT2A1	chr6:53522129-53536676	0.032963	0	5.80387451514556	0.0159739019306762	0.451300967057434
ENSSSCG00000007240	HCK	chr17:35708164-35754910	3.42461066666667	0.51054	2.29421461525596	0.0159955060567726	0.451300967057434
ENSSSCG00000031881	CDC42SE1	chr4:98171794-98180578	13.1841976666667	4.38311066666667	1.10104781356875	0.016004475705125	0.451300967057434
ENSSSCG00000035828	ARHGEF4	chr15:57115591-57375245	0.538423	0.0605783333333333	2.09642996445446	0.0160418891410171	0.451300967057434
ENSSSCG00000007460	ARFGEF2	chr17:50631850-50732243	5.78855	2.98915833333333	0.878715686443915	0.0160547356494296	0.451300967057434
ENSSSCG00000005949	SLA	chr4:8189231-8248494	2.55700466666667	0.336278666666667	2.23967368513954	0.0160735433416715	0.451300967057434
ENSSSCG00000001000	ECI2	chr7:2425615-2446259	11.4247	5.37757866666667	1.01827562488356	0.0161253986562831	0.451300967057434
ENSSSCG00000009071	JADE1	chr8:96208985-96271257	3.78714	7.39683	-0.941683	0.0161352692103919	0.451300967057434
ENSSSCG00000024311	CCR2	chr13:29368747-29376350	4.37987	1.02709	1.83516591818962	0.0162919533628481	0.451300967057434
ENSSSCG00000038786	ENSSSCG00000038786	chr1:108404064-108411768	0.293978666666667	1.14457466666667	-2.05817	0.0163054087455005	0.451300967057434
XLOC_161696	XLOC_161696	chr4:110378017-110413443	4.28991	9.81347733333333	-1.20984	0.0163182805882488	0.451300967057434
ENSSSCG00000036246	ENSSSCG00000036246	chrX:33642054-33648393	1.93856233333333	0.20984	2.86412402123529	0.0163287305411153	0.451300967057434
ENSSSCG00000032782	PNPO	chr12:24192853-24201411	8.51321633333333	19.4038783333333	-1.26087	0.0163307165290912	0.451300967057434
ENSSSCG00000007625	ARPC1B	chr3:6329806-6343879	24.0518	7.52391	1.44581389300862	0.0163457220093842	0.451300967057434
ENSSSCG00000036048	ENSSSCG00000036048	chr7:21226585-21226971	3.99159266666667	0.515669	2.59648886891593	0.0163474146397873	0.451300967057434
ENSSSCG00000037830	-	chr13:1945414-1985940	0.030919	0.308206666666667	-3.2877	0.0163621615178799	0.451300967057434
ENSSSCG00000013495	ZFR2	chr2:74780071-74900055	0.480022	0.029696	3.42740189045673	0.0163689236590934	0.451300967057434
ENSSSCG00000034139	EYA4	chr1:30261898-30575601	22.7546116666667	34.0900326666667	-1.17242	0.0163731680966136	0.451300967057434
ENSSSCG00000013017	EHD1	chr2:7298672-7323016	6.41785	11.3562703333333	-0.888765	0.0163936614250269	0.451300967057434
ENSSSCG00000017835	CLUH	chr12:48645706-48763337	16.4710943333333	7.16617	0.895194292361059	0.0163971552384606	0.451300967057434
ENSSSCG00000021597	PHLDA2	chr2:2057680-2058694	2.08880833333333	0.365203	2.28233052108006	0.0164122316426283	0.451300967057434
ENSSSCG00000006171	CRISPLD1	chr4:60946848-60998520	1.09925033333333	2.66369933333333	-1.40275	0.0164251147206137	0.451300967057434
ENSSSCG00000027121	ODC1	chr3:126087190-126220202	19.3213216666667	9.27777233333333	0.942759791787473	0.0164362919331044	0.451300967057434
ENSSSCG00000026978	ROS1	chr1:44409509-44534874	0.750385333333333	0.245327333333333	1.61222577629703	0.0164396744110604	0.451300967057434
ENSSSCG00000035261	ENSSSCG00000035261	chr4:99187255-99187665	54.2384926666667	7.98797666666667	2.46233526553363	0.0164404210097112	0.451300967057434
ENSSSCG00000008261	HK2	chr3:68153824-68231615	16.1469	7.64573433333333	1.03324222987366	0.0164473283180137	0.451300967057434
ENSSSCG00000000214	GPD1	chr5:16007448-16021674	108.119673333333	193.749824666667	-1.00056	0.0164739504502785	0.451508271600226
ENSSSCG00000035253	MAFG	chr12:1071614-1074688	0.565719333333333	0.108850333333333	2.32310344488769	0.0165277975672261	0.451763818967561
ENSSSCG00000003108	NPAS1	chr6:52857754-52874626	0.567395	0.058053	2.98235043464425	0.0165986269111871	0.451763818967561
ENSSSCG00000007670	ACTL6B	chr3:8551606-8568669	0.059305	0	6.63950395193755	0.0166178457215953	0.451763818967561
ENSSSCG00000037334	ADSSL1	AEMK02000452.1:3008650-3027042	82.3438	157.627	-0.954027	0.0166300095382321	0.451763818967561
ENSSSCG00000000648	CLEC7A	chr5:61832347-61845625	0.715606	0.0400373333333333	3.55594563275958	0.0166549752516335	0.451763818967561
ENSSSCG00000028052	OBSL1	chr15:121557240-121581710	3.17624566666667	5.84720533333333	-0.912953	0.0166888561595667	0.451967905799867
ENSSSCG00000009378	CKAP2	chr11:15751765-15768046	3.89273066666667	1.01393333333333	1.75723927078153	0.0167066255576521	0.451967905799867
ENSSSCG00000004675	DUOX1	chr1:126572533-126620118	0.208069666666667	0.0119023333333333	3.20979751784253	0.0167197586773937	0.451967905799867
ENSSSCG00000032620	PLCXD2	chr13:148033701-148087744	3.88900033333333	1.60571	1.28362599041313	0.0167714508757432	0.45284829730627
ENSSSCG00000007987	DECR2	chr3:41290815-41303988	3.83283933333333	7.70224466666667	-1.08439	0.0168131630211746	0.453445511806744
ENSSSCG00000036943	C11orf87	chr9:37613308-37620660	0.030191	0.136095333333333	-2.20435	0.0168588856622205	0.453445511806744
ENSSSCG00000005465	SUSD1	chr1:252754818-252956104	3.48741833333333	4.47095	-1.16335	0.0168811509870199	0.453445511806744
ENSSSCG00000038761	C2orf15	chr3:55186961-55207550	0.24681	0.951220666666667	-2.51389	0.0168893134042884	0.453445511806744
ENSSSCG00000038918	CTSF	chr2:5804766-5873752	23.26	49.4379246666667	-0.929248	0.0169733508441406	0.45471233925259
ENSSSCG00000017640	ENSSSCG00000017640	chr12:34631674-34694784	0.0186733333333333	0.12722	-2.7113	0.0171026222922449	0.456186272775477
ENSSSCG00000011928	CCDC80	chr13:147179591-147244752	20.4540943333333	40.1190693333333	-1.16152	0.0171851425870009	0.45775497914531
ENSSSCG00000037864	ENSSSCG00000037864	chr7:20911248-20911559	354.008931666667	147.368250666667	1.10214633362997	0.0172443432502318	0.458300839691907
ENSSSCG00000031800	CEP72	chr16:79559049-79591259	0.0766083333333333	0	6.19904346241498	0.017274559101196	0.458589192282871
ENSSSCG00000010537	GOT1	chr14:110608422-110635901	69.0382	30.465	1.17896686048379	0.0173311802432059	0.459577097602592
ENSSSCG00000004493	SIGLEC15	chr1:95484225-95492660	0.908679333333333	0.0204323333333333	4.97629117671682	0.0173772996801815	0.4602846268755
ENSSSCG00000017750	EVI2B	chr12:43553898-43561755	2.65573766666667	0.444679666666667	2.28387588763389	0.0174247988450193	0.460638528877273
ENSSSCG00000021464	SOAT1	chr9:121044921-121113678	7.22348633333333	1.81906066666667	1.70527208740382	0.0175001087974896	0.460638528877273
ENSSSCG00000039841	SHC3	chr14:680370-836133	0.969786666666667	0.060395	3.52250673251534	0.0175151961436626	0.460638528877273
ENSSSCG00000017936	GABARAP	chr12:52590805-52598194	86.8637863333333	34.0619	0.861973189113393	0.0175175563981632	0.460638528877273
ENSSSCG00000037431	ENSSSCG00000037431	chr10:24200368-24211788	17.9018	8.49623	1.00779469504411	0.017526372183567	0.460638528877273
ENSSSCG00000003584	THEMIS2	chr6:85010746-85030723	0.736556666666667	0.107466333333333	2.40851509378985	0.0175268291604064	0.460638528877273
ENSSSCG00000029449	-	chr9:127464045-127481730	7.50299466666667	1.51142733333333	2.21285443632043	0.0175653501604061	0.460735180638862
ENSSSCG00000038767	MBP	chr1:147568191-147685288	5.73122733333333	3.27051333333333	1.28131240737957	0.0175694201062877	0.460735180638862
ENSSSCG00000017749	-	chr12:43543192-43548564	6.72248	1.24644366666667	2.13080076656659	0.0176599092515924	0.462595852962067
ENSSSCG00000002366	NPC2	chr7:97730516-97740331	72.5069296666667	22.6679936666667	1.44653730213064	0.0177112839528633	0.463428954700336
ENSSSCG00000040281	ARMCX3	chrX:83146751-83196148	8.90035466666667	15.7609223333333	-0.868812	0.0179029192747727	0.467926190316354
ENSSSCG00000025286	MCTP1	chr2:101384911-101739336	2.02409233333333	0.500269666666667	1.70969282604374	0.0179546553710892	0.468761013437038
ENSSSCG00000012883	GAL	chr2:4350542-4357167	0.270633	0	6.40887084233458	0.0180154048230088	0.469301508126019
ENSSSCG00000005474	SAL1	chr1:253638015-253695396	2.06963666666667	0.441087333333333	2.00789257885321	0.0180348130234239	0.469301508126019
ENSSSCG00000024960	PDGFC	chr8:45578002-45808789	14.415	6.51794966666667	1.14225736619867	0.0180902258718156	0.469681119153211
ENSSSCG00000038508	SPTBN2	chr2:5695846-5739414	0.296604666666667	0.0299156666666667	2.9243251028253	0.018096917451681	0.469681119153211
ENSSSCG00000007754	ITGAM	chr3:17113365-17288717	10.2766076666667	3.22278666666667	1.64465746613556	0.0181089046362704	0.469681119153211
ENSSSCG00000001090	ALDH5A1	chr7:19351361-19379098	2.88282866666667	4.34128	-1.23527	0.0181671557489858	0.470676420280071
ENSSSCG00000015052	USP28	chr9:41417562-41480991	29.4231596666667	51.1448796666667	-0.845733	0.0182864183248576	0.472432876647894
ENSSSCG00000013524	MICOS13	chr2:73294726-73296839	50.1857	26.0748	0.892265910818901	0.0182973508169882	0.472432876647894
ENSSSCG00000012113	-	chrX:7918589-8195494	0.981833333333333	0.0628016666666667	3.08240827029662	0.0183147542551844	0.472432876647894
ENSSSCG00000006357	FCER1G	chr4:89241752-89246447	2.12003066666667	0.261939666666667	2.46791400450802	0.0183981155795682	0.474066786642193
ENSSSCG00000015716	MARCO	chr15:24502543-24545217	0.148679666666667	0.00572966666666667	4.24184622748597	0.0184365176976326	0.474539933782543
ENSSSCG00000003546	ENSSSCG00000003546	chr6:82298535-82298936	0.482266	0.0214223333333333	4.28615533402318	0.0184708738878434	0.474773036991974
ENSSSCG00000011322	CCR1	chr13:29227222-29233960	5.35021933333333	0.935143	2.22115903104982	0.018520264314943	0.474773036991974
ENSSSCG00000000058	SNU13	chr5:6891002-6900026	13.4121	24.6591396666667	-0.997399	0.0185257722204638	0.474773036991974
ENSSSCG00000000699	LPAR5	chr5:64049491-64060246	0.155832333333333	0.00544733333333333	4.24979270576475	0.0185468066087657	0.474798249184403
ENSSSCG00000035521	KLHL38	chr4:15792997-15801783	26.5586676666667	13.0002	1.03186950605478	0.018639078513451	0.475179386825291
ENSSSCG00000033444	SPC24	chr2:69884305-69890328	4.65832333333333	0.447107333333333	3.02660539970909	0.0186432242477677	0.475179386825291
ENSSSCG00000006290	SLC19A2	chr4:81510128-81536464	53.2918016666667	16.8097976666667	1.67907191561331	0.0186571789630153	0.475179386825291
ENSSSCG00000005449	PTPN3	chr1:250398953-250583281	5.20489633333333	2.41181	1.06242689845054	0.0186731547383945	0.475179386825291
ENSSSCG00000028711	CASP1	chr9:35187561-35200085	3.48579	0.660286333333333	2.14202410382479	0.0186733332470502	0.475179386825291
ENSSSCG00000039341	ENSSSCG00000039341	chr8:66810462-66838682	0.0307483333333333	0	5.41741725558014	0.0186820949803356	0.475179386825291
ENSSSCG00000007739	GUSB	chr3:16671577-16687672	9.0443	2.05708366666667	1.86719560208096	0.0187369421967433	0.476063080706955
ENSSSCG00000011925	CD200R1	chr13:146953037-147067910	4.57393066666667	1.06585033333333	2.14684724001997	0.0187637296860201	0.476232710573371
ENSSSCG00000036002	TGIF2	chr17:39840462-39858155	2.32062	0.858314666666667	1.57532002638869	0.0188477054343485	0.477851889384768
ENSSSCG00000032936	PIM3	chr5:677709-680691	8.00277933333333	3.70771	1.00723152701828	0.0189563113847606	0.478572139240529
ENSSSCG00000035539	ST8SIA4	chr2:106754642-106845873	10.1357916666667	4.65055033333333	0.864014004109464	0.0189606838336197	0.478572139240529
ENSSSCG00000002737	CHST4	chr6:14535888-14546695	0.0651443333333333	0	6.3707150082779	0.0189669022060332	0.478572139240529
ENSSSCG00000029441	ENSSSCG00000029441	chr12:55225686-55278278	1318.33	2568.35	-0.966642	0.0189901644119762	0.478572139240529
ENSSSCG00000024024	CX3CR1	chr13:23944369-23957486	2.78478	0.289482333333333	2.93313430007269	0.0189927218054681	0.478572139240529
ENSSSCG00000013501	CREB3L3	chr2:74577004-74601829	0.063733	0.00455533333333333	3.65761770409784	0.0189973737705278	0.478572139240529
ENSSSCG00000007170	CPXM1	chr17:32845092-32853189	2.69777866666667	6.76315633333333	-1.54908	0.0191065751584452	0.480811583158322
ENSSSCG00000034841	RGS19	chr17:62881336-62895715	2.76307533333333	1.37251	1.3007502471742	0.019142360111882	0.481200729776396
ENSSSCG00000006043	DCSTAMP	chr4:32909830-32928441	0.559594	0.00947866666666667	5.41208895279061	0.0191642716650584	0.481240671292242
ENSSSCG00000038677	GJB3	chr6:91031849-91037542	0	0.0700166666666667	-5.60091	0.0192395330899172	0.482108088433058
ENSSSCG00000024416	MYH13	chr12:55042287-55103400	12.8532903333333	27.092	-1.07339	0.0193401999633514	0.482710091814501
ENSSSCG00000033518	LLGL2	chr12:5809618-5846204	0.515721	0.123805666666667	1.98316041266114	0.0193524829452042	0.482710091814501
ENSSSCG00000036613	POLQ	chr13:138978431-139108500	0.723901	0.1328	2.17239625209117	0.0193594386798572	0.482710091814501
ENSSSCG00000009650	DOCK5	chr14:9258114-9434099	1.36413033333333	0.407646333333333	1.53767386865452	0.019379372261997	0.482710091814501
ENSSSCG00000030877	FRMPD4	chrX:8873445-9438355	1.27862866666667	0.306675333333333	1.73555988913002	0.0194608736250917	0.482710091814501
ENSSSCG00000037351	ENSSSCG00000037351	chr15:131128468-131152069	1.71361866666667	0.0527376666666667	4.62405767956671	0.0194615689091421	0.482710091814501
ENSSSCG00000011297	ABHD5	chr13:27006217-27055620	12.1154	6.78141533333333	1.01047271779595	0.0194622579432561	0.482710091814501
ENSSSCG00000004465	BCKDHB	chr1:85755743-86017666	7.88254	14.0093866666667	-0.941737	0.0194851844908849	0.482710091814501
ENSSSCG00000010085	SDF2L1	chr14:50249610-50251642	1.98461	0.3498	2.25260993334547	0.0194877891796733	0.482710091814501
ENSSSCG00000028331	IL1R2	chr3:52366636-52406334	1.03914	0.141479666666667	2.33013242578457	0.0195251112034582	0.482979639466646
ENSSSCG00000039890	RASL11A	chr11:4746520-4751090	0.751041666666667	0.168263333333333	1.92000289962862	0.0195394634547739	0.482979639466646
ENSSSCG00000013753	IER2	chr2:65910620-65911285	6.89407966666667	2.13776	1.53956143925573	0.019581892664194	0.483510943471246
ENSSSCG00000004241	GJA1	chr1:40988528-41002189	31.0956	15.2860333333333	0.96079594074568	0.019601795005591	0.483510943471246
ENSSSCG00000008952	RASSF6	chr8:69773124-69831383	0.046027	0.174061666666667	-2.02877	0.0197252373703711	0.485607027381956
ENSSSCG00000008835	RASL11B	chr8:39703362-39709817	0.158293333333333	0.494357	-1.71919	0.019727785487392	0.485607027381956
ENSSSCG00000021084	S100A6	chr4:96098189-96100128	9.42563	1.50146	2.05109217210331	0.0197775249383066	0.486325846873416
ENSSSCG00000007799	MYLPF	chr3:17938130-17941107	10256.4541013333	18951.8	-0.92983	0.0199553405634919	0.48968131040776
ENSSSCG00000016157	MYL1	chr15:113036194-113063231	1240.36688233333	2511.03	-1.01448	0.020035310127569	0.490410043920955
ENSSSCG00000009448	DIAPH3	chr11:32494290-32994840	0.883304	0.0964236666666667	2.87085892914696	0.0200575614255195	0.490410043920955
ENSSSCG00000008237	RETSAT	chr3:59399688-59418355	13.2765153333333	6.59654	0.89103250334033	0.0200587540593126	0.490410043920955
ENSSSCG00000015550	RGS16	chr9:123913173-123918871	1.30742466666667	0.403946	1.57311070728625	0.0200678772195695	0.490410043920955
ENSSSCG00000027565	ENSSSCG00000027565	chr2:77342155-77355724	5.35561733333333	1.69635533333333	1.41418075309904	0.0202847753779835	0.494040089447512
ENSSSCG00000008245	TMSB10	chr3:59776236-59777257	445.133911333333	148.026181333333	1.35823924779241	0.0202998736077884	0.494040089447512
ENSSSCG00000029621	BMPR1B	chr8:124535864-124841274	2.01615266666667	4.38657	-1.11357	0.0203987636500838	0.495937087509223
ENSSSCG00000024437	AP2M1	chr13:122094379-122104029	58.2115	38.4746	0.833259686252268	0.0204503694857296	0.496294376838483
ENSSSCG00000006059	NCALD	chr4:34924371-35369392	3.19188866666667	5.81119166666667	-0.921035	0.020522424315596	0.496575945882005
ENSSSCG00000015710	ENSSSCG00000015710	chr15:20104801-20189190	52.9551	19.1778746666667	1.25954806805101	0.0205263799944316	0.496575945882005
ENSSSCG00000004114	RAB32	chr1:18867820-19097892	11.5359976666667	4.99419	0.966972953243485	0.0205298923571994	0.496575945882005
ENSSSCG00000002954	SPINT2	chr6:47169233-47210568	4.76246666666667	1.39969366666667	1.69358720518454	0.0205642140481944	0.496898559858411
ENSSSCG00000010059	GUCD1	chr14:49572096-49585748	10.9284	5.76193833333333	0.853183392156144	0.0206123484087834	0.497553935086637
ENSSSCG00000024492	EPHB1	chr13:75905321-76344846	0.073617	0.284108	-2.06015	0.0206889651362051	0.498894800840465
ENSSSCG00000015474	PPFIA4	chr9:113727852-113778081	0.756379333333333	1.515	-1.21828	0.0207190542709915	0.499112111024494
ENSSSCG00000032612	MILR1	chr12:14608357-14637215	1.35345866666667	0.224245333333333	2.29280428243858	0.0207667322410861	0.499752255557845
ENSSSCG00000018041	ALDH3A2	chr12:59935973-59954159	5.73828333333333	2.76298533333333	0.929416558258265	0.0208387246287384	0.500537648723047
ENSSSCG00000010056	ENSSSCG00000010056	chr14:49622122-49638061	0.853894666666667	0.110160666666667	2.51390423868012	0.0208632923648808	0.500537648723047
ENSSSCG00000008123	ARID5A	chr3:46701632-46714113	4.64016	1.90413933333333	1.21313195458109	0.0209260168727645	0.500537648723047
ENSSSCG00000006495	SEMA4A	chr4:93865054-93892977	1.94181366666667	0.514633	1.68725160041231	0.0209261939288774	0.500537648723047
ENSSSCG00000009704	HMGB2	chr14:16710076-16712283	6.82695666666667	1.89805133333333	1.62581052883444	0.0210070597441308	0.50126649359926
ENSSSCG00000010772	ADAM8	chr14:141221178-141232306	2.68617	0.504795666666667	2.13788389207348	0.0210070661638026	0.50126649359926
ENSSSCG00000039224	CSPG5	chr13:30385505-30411850	0.127479666666667	0.406654	-1.78729	0.0210201701074352	0.50126649359926
ENSSSCG00000012667	IGSF1	chrX:107674208-107691098	0.105972666666667	0.320001666666667	-1.67018	0.0210695103961725	0.501937631973204
ENSSSCG00000015662	C4BPA	chr9:67724539-67827509	188.304608666667	75.3608	1.30409732627631	0.0211236728776954	0.502722184667164
ENSSSCG00000012680	GPC3	chrX:109536447-110073992	13.2632826666667	22.1501386666667	-0.820618	0.0212405211193546	0.504579494294011
ENSSSCG00000004125	STX11	chr1:21127560-21159691	2.45646733333333	0.854569666666667	1.41654204947512	0.0212836385747339	0.504579494294011
ENSSSCG00000033991	DPP7	AEMK02000682.1:780328-785915	8.88129733333333	3.67060533333333	1.10215352986206	0.0212949852026801	0.504579494294011
ENSSSCG00000000843	TXNRD1	chr5:80170334-80236277	33.717	18.2912496666667	0.81832115471961	0.0213082556711998	0.504579494294011
ENSSSCG00000013940	NLRP3	chr2:56892803-56978010	3.40426	0.89537	1.82440124519029	0.0213836833989376	0.504837196161088
ENSSSCG00000039896	TMEM38B	chr1:246973415-247029044	13.7338	24.2073	-0.852002	0.0213976618359449	0.504837196161088
ENSSSCG00000017473	TOP2A	chr12:22001436-22031112	4.89532	0.694386333333333	2.51177345309053	0.0214044149048029	0.504837196161088
ENSSSCG00000016233	SERPINE2	chr15:125747294-125816215	7.80915866666667	2.87692266666667	1.52819826005307	0.0214567585473096	0.505153293477916
ENSSSCG00000023976	DCP1B	chr5:68922437-68976007	0.931696	2.03342666666667	-1.27241	0.0214604819779892	0.505153293477916
ENSSSCG00000008057	ENSSSCG00000008057	chr3:39523077-39532595	6.67207166666667	2.48686933333333	1.28354673080709	0.0215227811970962	0.505614542407974
ENSSSCG00000037070	GRID2IP	chr3:4667931-4698689	0.0654103333333333	0.350082666666667	-2.32609	0.0215713926135625	0.506254288492726
ENSSSCG00000035991	CENPM	chr5:6672035-6690309	0.776271	0.114170666666667	2.48126609528367	0.0217058564901768	0.508024777097467
ENSSSCG00000010210	SLC16A9	chr14:62977740-63108866	1.63804266666667	4.93198133333333	-1.35154	0.0217151190363373	0.508024777097467
ENSSSCG00000026232	FAM184B	chr8:12634377-12741488	1.19916966666667	2.70946533333333	-1.2029	0.0217222702217755	0.508024777097467
ENSSSCG00000006273	MCM4	chr4:79672783-79687307	1.42617066666667	0.257823666666667	2.14076832249456	0.0217425150789784	0.508024777097467
ENSSSCG00000033673	SLC25A6	AEMK02000569.1:792981-820520	154.591	77.8861	0.865356226166702	0.0217737139070777	0.508024777097467
ENSSSCG00000005503	TLR4	chr1:258044435-258055522	9.25825	2.85414	1.46446548611185	0.0218781039412449	0.508024777097467
ENSSSCG00000002452	LGMN	chr7:114175183-114217319	48.3643463333333	12.2224573333333	1.69368534080953	0.0218870492101139	0.508024777097467
ENSSSCG00000012551	RNF128	chrX:87112069-87211596	5.27921333333333	9.41586633333333	-0.92379	0.0218929692213469	0.508024777097467
ENSSSCG00000010477	CEP55	chr14:104957201-104987638	1.05465133333333	0.156988666666667	2.44201434531536	0.0219042777625217	0.508024777097467
ENSSSCG00000015616	HSD11B1	chr9:133229659-133278531	21.2001053333333	10.8932	0.939510491161856	0.0219330758328671	0.508041434856072
ENSSSCG00000003812	PGM1	chr6:148851184-148913792	442.146677666667	881.214	-0.990837	0.0220478055102165	0.509409455550366
ENSSSCG00000002341	PAPLN	chr7:96583916-96625053	2.94704	4.91189733333333	-0.862504	0.0220500292204023	0.509409455550366
ENSSSCG00000030271	GSTO2	chr14:115217879-115251435	0.052486	0.00220833333333333	3.73497045235302	0.0220737844823735	0.509461224700393
ENSSSCG00000038013	DIRAS1	chr2:75921153-75927234	0.165329666666667	0.025896	2.57213076435092	0.0221843828287221	0.51073897828682
ENSSSCG00000035173	ENSSSCG00000035173	chr12:45321480-45395135	0.235463	0.533955333333333	-1.48629	0.0222091163379154	0.51073897828682
ENSSSCG00000032496	HIST1H2AK	chr7:21633506-21633898	45.7285	5.40873	2.77561628435203	0.0222154200859554	0.51073897828682
ENSSSCG00000006719	ENSSSCG00000006719	chr4:101563728-101573906	0.030567	0	5.35065982686033	0.0222928756143016	0.512022594128673
ENSSSCG00000006735	PTGFRN	chr4:103745181-103834969	6.67248	10.9581	-0.809877	0.0223167816134332	0.512074988959397
ENSSSCG00000027365	WNT7B	chr5:3521695-3572379	0.034033	0	5.46949276676223	0.022358892726554	0.512544607710357
ENSSSCG00000035077	INHBA	chr18:52884631-52905213	0.347289666666667	0.108538333333333	1.60046868397517	0.0224281601458421	0.513138968360909
ENSSSCG00000040711	ENSSSCG00000040711	chr1:239152051-239202703	0.035786	0	5.38960585822988	0.0224785553185937	0.513438515367047
ENSSSCG00000012278	CFP	chrX:42142480-42152622	0.795259	0.194308	1.79221008041013	0.0224846174170451	0.513438515367047
ENSSSCG00000005287	PSAT1	chr1:231146345-231171361	4.52862933333333	9.55548233333333	-1.20554	0.0225464404108708	0.514327065956684
ENSSSCG00000036480	CTNNA3	chr14:69200003-70986609	2.62167533333333	6.10692466666667	-1.10856	0.0225778909631347	0.514327065956684
ENSSSCG00000039862	TRIB3	chr17:34760322-34815987	2.09886	0.920140666666667	1.26587069087622	0.022607128065903	0.514327065956684
ENSSSCG00000008056	ATP6V0C	chr3:39532605-39538653	32.4342466666667	13.8579883333333	1.05549650047281	0.0227772321626238	0.517204372645554
ENSSSCG00000039894	CD99	chrY:5946965-5982865	35.6012743333333	16.2018	0.987221775086731	0.022780581109346	0.517204372645554
ENSSSCG00000017258	FAM20A	chr12:11607233-11657737	1.35993433333333	0.312445	1.88501977161327	0.0228458161699298	0.517414890574488
ENSSSCG00000006287	SELL	chr4:81305659-81328146	2.33311	0.368947666666667	2.36404198660609	0.0228692312655282	0.517414890574488
ENSSSCG00000010896	ASPM	chr10:19975321-20039493	1.42327566666667	0.152809333333333	2.84785494280778	0.0229365871596212	0.517414890574488
ENSSSCG00000004588	CCNB2	chr1:112907049-112942219	1.68732566666667	0.19097	2.81722889657057	0.0229462585008298	0.517414890574488
ENSSSCG00000013352	E2F8	chr2:40178073-40196077	0.388584333333333	0.0298036666666667	3.33369574762737	0.0229694884314304	0.517414890574488
ENSSSCG00000038853	GPR137B	chr14:55125413-55182387	5.01606766666667	1.62349	1.40561946910491	0.0229864414598321	0.517414890574488
ENSSSCG00000031818	-	chr9:102398523-102556004	2.06971033333333	2.62236933333333	-0.940843	0.0230130974327425	0.517414890574488
ENSSSCG00000029753	CYTIP	chr15:64353475-64421578	6.54164	1.96702633333333	1.50812145414155	0.0230765593285715	0.517414890574488
ENSSSCG00000001872	LINGO1	chr7:57684589-57890126	2.37022133333333	6.89757566666667	-1.37907	0.0230998230081501	0.517414890574488
ENSSSCG00000025681	-	chr12:32118539-32200988	0.148457	0.996190666666667	-2.2805	0.0231251505946188	0.517414890574488
ENSSSCG00000011260	SCN10A	chr13:23481999-23649908	0.210269333333333	0	6.09959529850091	0.0231566556740069	0.517414890574488
ENSSSCG00000001073	TPMT	chr7:13820891-13846247	4.91201	1.64424	1.37718932926475	0.0231655745254272	0.517414890574488
ENSSSCG00000024796	UPK3B	chr3:9881926-9886647	0.234061666666667	0.00519466666666667	4.4217851024692	0.0231782672218908	0.517414890574488
ENSSSCG00000010370	ENSSSCG00000010370	chr14:88319211-88337496	4.56392266666667	1.39689766666667	1.53327167365012	0.0232092814646896	0.517510155446186
ENSSSCG00000038945	ENSSSCG00000038945	chr7:20872628-20875374	15.7737	3.20544233333333	2.00941044951409	0.0233479635047467	0.519655811473275
ENSSSCG00000001847	MESP1	chr7:55320478-55323340	0.461838	0.107191666666667	1.9194966814763	0.0233493996371438	0.519655811473275
ENSSSCG00000012171	PRDX4	chrX:19800073-19819509	53.2370593333333	89.6576333333333	-0.842217	0.0233908936384783	0.520072974179883
ENSSSCG00000010855	ENSSSCG00000010855	chr10:13841758-13845784	3.05826133333333	0.920181666666667	1.53606979040869	0.0234557893037495	0.520072974179883
ENSSSCG00000010861	COQ8A	chr10:14596599-14649619	225.300547333333	105.852	0.946131296640912	0.0234642012663152	0.520072974179883
ENSSSCG00000008143	UXS1	chr3:48870946-48940723	17.363	31.1231943333333	-0.8708	0.0234925640087582	0.520072974179883
ENSSSCG00000014894	TENM4	chr9:13045272-13282261	0.300474666666667	0.691096	-1.31686	0.0235652165945094	0.520072974179883
ENSSSCG00000016042	ANKAR	chr15:94277096-94336484	0	0.0236403333333333	-5.44179	0.023582196701268	0.520072974179883
ENSSSCG00000023691	-	chr2:140249391-140336978	0	0.350766	-6.45112	0.0236083278611582	0.520072974179883
ENSSSCG00000017095	SEMA5A	chr16:72796449-73271224	3.33082	6.72202033333333	-1.03855	0.0236490909096856	0.520072974179883
ENSSSCG00000009821	ARPC3	chr14:31813720-31826652	33.4984856666667	15.1514716666667	0.994392412533875	0.0236509538523902	0.520072974179883
ENSSSCG00000026585	PROCR	chr17:38532508-38539375	4.17548	1.73699	1.14596560119965	0.0237004833349228	0.520619151550066
ENSSSCG00000010504	BLNK	chr14:107629997-107715426	2.50704533333333	0.606438	1.99368443391749	0.0237607534940341	0.520721654642523
ENSSSCG00000017186	RNF157	chr12:5225897-5307061	9.25366266666667	17.7145	-0.951222	0.0238015061278712	0.520721654642523
ENSSSCG00000034087	TNFSF15	chr1:255326132-255349566	1.18034133333333	0.171651	2.4723341732457	0.023815099323389	0.520721654642523
ENSSSCG00000036457	TNFSF8	chr1:255436206-255459020	1.38719	0.137278333333333	2.9886553027881	0.023860141632071	0.520915419293179
ENSSSCG00000010455	SLC16A12	chr14:101273661-101368158	0.658866	1.68796	-1.3869	0.0239119535798854	0.520915419293179
ENSSSCG00000009379	NEK3	chr11:15772292-15798420	0.580900333333333	2.30218	-2.14511	0.0239716405408315	0.521242941687059
ENSSSCG00000032242	HMGA1	chr7:30320378-30330127	5.78382	2.51662033333333	1.08092046211644	0.0239801460158792	0.521242941687059
ENSSSCG00000040752	-	chr3:120013010-120022784	0.248667	0	5.54539487449679	0.023999725196274	0.521242941687059
ENSSSCG00000022309	GPR34	chrX:37306507-37314055	7.75739	2.35896	1.47765624998421	0.0240294983855083	0.521242941687059
ENSSSCG00000012201	CXorf21	chrX:26368130-26384858	1.25409	0.205665	2.31694513939729	0.0240370478176633	0.521242941687059
ENSSSCG00000005710	LAMC3	chr1:271004501-271069970	0.130779666666667	0.017148	2.91516778955272	0.024272150214818	0.525294409331264
ENSSSCG00000005472	SLC46A2	chr1:253556919-253569950	0.77029	0.0566486666666667	3.37013496682126	0.0243045562242573	0.525294409331264
ENSSSCG00000026414	ATOX1	chr16:71299321-71314597	68.1756896666667	36.0938	0.835000570407811	0.0243243416022596	0.525294409331264
ENSSSCG00000003458	EFHD2	chr6:74651797-74668434	14.2373	4.21072433333333	1.51215100804206	0.0243347959052532	0.525294409331264
ENSSSCG00000017818	SERPINF1	chr12:47948982-47959470	32.9775	52.7378906666667	-0.813954	0.0243676148852143	0.525523789145606
ENSSSCG00000008465	KCNG3	chr3:97830262-97884063	0.0679936666666667	0	5.48849776877117	0.0244060036784663	0.5257518740596
ENSSSCG00000008562	SLC35F6	chr3:112280658-112296868	5.53092866666667	2.01863166666667	1.25534799824171	0.0244563611558449	0.5257518740596
ENSSSCG00000004217	RNF146	chr1:35909583-35927003	13.1668496666667	6.74383	0.864436892624511	0.0244636312235031	0.5257518740596
ENSSSCG00000014012	GFPT2	chr2:78284804-78330262	4.31945233333333	1.79052566666667	1.06979437701109	0.0245144591885323	0.5262941011645
ENSSSCG00000001867	PSTPIP1	chr7:57102757-57146751	3.24981	0.494180333333333	2.10435726429719	0.0245569500667384	0.526728784040185
ENSSSCG00000016092	SGO2	chr15:104099386-104152523	2.76970933333333	0.898031666666667	1.34650100879609	0.0246297182203718	0.527604823593284
ENSSSCG00000015747	ENSSSCG00000015747	chr15:33529406-33606924	66.6591073333333	119.318768666667	-0.869104	0.0246423536695174	0.527604823593284
ENSSSCG00000016658	ANLN	chr18:37645004-37708565	3.49598466666667	0.554428	1.98633491780787	0.0246941534166611	0.527828241864353
ENSSSCG00000034076	-	chr7:21207683-21218977	0.274205666666667	0.772395	-1.58697	0.0247630418244807	0.528754581067361
ENSSSCG00000034379	MAP2K3	chr12:61368893-61428780	10.6300143333333	5.65246533333333	0.920973616952254	0.0248506730055315	0.530147690784672
ENSSSCG00000005257	TRPM3	chr1:223839780-224766969	0.181748666666667	0.998606666666667	-2.01852	0.0250188066456552	0.53260222733448
ENSSSCG00000004510	ACAA2	chr1:99280800-99310759	13.556	7.37388333333333	0.81006930296605	0.0250284963546576	0.53260222733448
ENSSSCG00000035027	ZDHHC14	chr1:9350255-9621453	1.03435966666667	2.13252	-1.24166	0.0250332043506451	0.53260222733448
ENSSSCG00000003949	CDC20	chr6:167882744-167890575	1.13283	0.128574333333333	2.7853034096938	0.025061706679908	0.532729994775782
ENSSSCG00000036059	HSPB3	chr16:33716626-33719018	34.6052996666667	18.6401453333333	0.851561308102486	0.0251072786280753	0.533220051939751
ENSSSCG00000030395	ASB5	chr15:38708203-38799962	111.053085333333	49.6830293333333	1.12231632537604	0.025171996155052	0.533652101691069
ENSSSCG00000006729	TENT5C	chr4:103132318-103161899	4.61001	8.33596033333333	-0.93375	0.0251841417180472	0.533652101691069
ENSSSCG00000035199	PTGES3L	chr12:19909032-19915852	11.9263116666667	21.8934003333333	-0.914001	0.0251985388151895	0.533652101691069
ENSSSCG00000003514	HSPG2	chr6:79850757-79921097	34.6634	57.0994526666667	-0.782619	0.0252177661229859	0.533652101691069
ENSSSCG00000026110	SRPK2	chr9:105006987-105265595	4.26596633333333	6.75468	-0.908951	0.0252673952890592	0.53422492896868
ENSSSCG00000006359	ADAMTS4	chr4:89260459-89269244	3.64728766666667	1.05150233333333	1.60934078248656	0.0253124301625388	0.534699684432578
ENSSSCG00000003578	FGR	chr6:84809531-84830399	5.24965733333333	1.46754	1.37178015519999	0.0253689029049621	0.534963070483036
ENSSSCG00000013576	STXBP2	chr2:71501750-71513387	1.19848	0.216808666666667	2.15214597701194	0.0253906063616242	0.534963070483036
ENSSSCG00000023661	GABRA1	chr16:61655158-61723128	0.0109223333333333	0.077859	-2.8766	0.0253926727712387	0.534963070483036
ENSSSCG00000013296	SLC1A2	chr2:25604950-25766656	0.591196333333333	0.106269666666667	2.42744567290014	0.0254811914240019	0.536316965285816
ENSSSCG00000016067	STK17B	chr15:100029998-100066584	12.5328	5.48282566666667	1.03152185864289	0.0255139119477688	0.536316965285816
ENSSSCG00000036469	-	chr4:99169493-99217731	16.4810563333333	3.11222633333333	2.02312590969108	0.0255248825961619	0.536316965285816
ENSSSCG00000006876	PLPPR5	chr4:118946892-119065186	0.739886	1.99660266666667	-1.43471	0.0255905103753131	0.537219224900191
ENSSSCG00000013360	TMEM86A	chr2:40545774-40550843	3.95735866666667	1.56592066666667	1.23578797853204	0.0256740161321129	0.538018320361447
ENSSSCG00000011538	LMCD1	chr13:64933651-64996454	29.5069	13.9647	1.04740577976459	0.0258661874849634	0.539657550347078
ENSSSCG00000009904	DYNLL1	chr14:40434150-40459104	24.2582416666667	44.6772933333333	-0.991722	0.0259486732228506	0.540508310371619
ENSSSCG00000014116	MTX3	chr2:88667294-88680947	4.47678333333333	7.66674366666667	-0.864375	0.0259526160849886	0.540508310371619
ENSSSCG00000035911	P2RY8	AEMK02000569.1:827939-829015	0.186420666666667	0	6.0322227808093	0.0261082406423184	0.541930350812669
ENSSSCG00000024158	ANO1	chr2:3200477-3356630	1.47642733333333	2.82521133333333	-0.975762	0.0262505474230913	0.54322100532433
ENSSSCG00000009278	FGF9	chr11:1554376-1583804	1.20261566666667	0.419413666666667	1.47344622138171	0.0262753859718572	0.54322100532433
ENSSSCG00000030820	STK4	chr17:47387600-47475718	4.55875666666667	1.75886433333333	1.52532261757587	0.0263085517582096	0.54322100532433
ENSSSCG00000003928	PLK3	chr6:166528464-166533576	1.97216333333333	0.532834	1.67739308392352	0.0263106195129663	0.54322100532433
ENSSSCG00000015570	IVNS1ABP	chr9:126449261-126480546	68.1473376666667	36.5466	0.822453778806826	0.0264144691546583	0.543691563577641
ENSSSCG00000010530	CRTAC1	chr14:109237492-109390951	0.234674333333333	0.0246363333333333	2.94017231182029	0.0264149462066405	0.543691563577641
ENSSSCG00000003707	NPC1	chr6:108403129-108450486	6.51975	2.97623	0.998170891115636	0.0264411054531753	0.543691563577641
ENSSSCG00000002802	GINS3	chr6:20162537-20171485	0.416667333333333	0.112835	1.74578704699189	0.026456799000273	0.543691563577641
ENSSSCG00000039112	HIST1H3E	chr7:20853958-20855172	8.40492633333333	1.63467733333333	2.0751544342713	0.026464928601094	0.543691563577641
ENSSSCG00000012959	CATSPER1	chr2:6312906-6321690	0.0961796666666667	0	6.21250126123749	0.0264957797452955	0.543691563577641
ENSSSCG00000008799	LIMCH1	chr8:32432923-32792553	18.3034413333333	29.6245	-0.794428	0.026601696816005	0.544646472414831
ENSSSCG00000012377	KIF4A	chrX:56296984-56448230	1.15962	0.139931	2.71471609561356	0.026634316514205	0.544646472414831
ENSSSCG00000027935	FHOD3	chr6:120036818-120586816	3.37556366666667	5.12586033333333	-0.872107	0.0267298149895893	0.545619742878727
ENSSSCG00000006095	CCNE2	chr4:41802994-41821874	1.68169	0.561565333333333	1.51356464324797	0.0267315611444895	0.545619742878727
ENSSSCG00000039574	ENSSSCG00000039574	chr2:78040146-78135789	0.0496746666666667	0	6.31438986080863	0.0267510355355659	0.545619742878727
ENSSSCG00000022868	KCTD4	chr11:21987591-22144989	2.01624	6.25974533333333	-1.72869	0.0268267200313247	0.546692539020455
ENSSSCG00000005969	WASHC5	chr4:14597911-14667272	11.3747	5.68389566666667	0.857629240240554	0.0269443992315157	0.548465181966637
ENSSSCG00000022948	SLC7A9	chr6:42664352-42706762	0	0.0198273333333333	-5.26855	0.0269685284945306	0.548465181966637
ENSSSCG00000011577	SLC6A1	chr13:67156796-67200042	0.021389	0.106643	-2.34985	0.0269831899067201	0.548465181966637
ENSSSCG00000038423	GLA	chrX:83020959-83033054	4.19244133333333	1.33167366666667	1.41926611909794	0.0270295618350352	0.548936555963666
ENSSSCG00000033736	ENSSSCG00000033736	chr4:99196927-99197307	36.8602	11.789	1.43000174582704	0.0271049441014955	0.549995780911237
ENSSSCG00000004497	PSTPIP2	chr1:95625801-95727801	52.5884063333333	102.408	-0.961449	0.0271348565141636	0.550131337547427
ENSSSCG00000006101	ENSSSCG00000006101	chr4:42249480-42369447	2.48761	5.11314933333333	-1.11218	0.027261467466454	0.551753461201393
ENSSSCG00000015290	CDK18	chr9:66175562-66203852	0.472495	0.092255	1.84051033447146	0.0273028577385288	0.551955054773378
ENSSSCG00000015581	CENPF	chr9:128949182-129008793	1.79868633333333	0.242921	2.58838076250601	0.0273973685483464	0.551955054773378
ENSSSCG00000013888	JAK3	chr2:59905450-59928248	1.58483366666667	0.315520333333333	1.79627204732275	0.0274368509412609	0.551955054773378
ENSSSCG00000029592	GPRC5A	chr5:59565408-59587289	0.751210666666667	0.231227	1.57936805517159	0.0274371245510743	0.551955054773378
ENSSSCG00000006488	GLMP	chr4:93758940-93767090	6.56174033333333	2.81696233333333	1.01239906287351	0.0274726280414774	0.551955054773378
ENSSSCG00000007157	SLC4A11	chr17:32446887-32459398	0.139095333333333	0.030151	2.11186372924878	0.0274847290364033	0.551955054773378
ENSSSCG00000006354	TOMM40L	chr4:89228499-89235509	3.4362	1.61434966666667	1.02063957695814	0.0274997427967742	0.551955054773378
ENSSSCG00000003149	TULP2	chr6:54177227-54185598	0.0651166666666667	0	5.42806	0.0275148159049479	0.551955054773378
ENSSSCG00000017754	ENSSSCG00000017754	chr12:44140505-44173633	3.72722633333333	1.09114533333333	1.53439057555783	0.0275230775908017	0.551955054773378
ENSSSCG00000008195	COX5B	chr3:56629272-56632180	157.298871333333	85.5205916666667	0.858990140126377	0.0275503318676739	0.551955054773378
ENSSSCG00000035204	ENSSSCG00000035204	chr4:108972322-108981763	0.0931136666666667	0	6.75280766882433	0.0275867324727436	0.551955054773378
ENSSSCG00000040240	-	chr9:45728593-45740954	0	0.217266666666667	-5.94518	0.0276161836077305	0.551955054773378
ENSSSCG00000039613	SVIP	chr2:36703768-36714009	2.79037866666667	6.00148	-1.11662	0.0276174421245129	0.551955054773378
ENSSSCG00000034471	PSORS1C2	chr7:23540744-23541913	0.274488	0	5.33648601795342	0.0276211824719179	0.551955054773378
ENSSSCG00000023852	CCL17	chr6:19345764-19348965	1.0391	0.080173	3.43825136098364	0.0276495177319831	0.551955054773378
ENSSSCG00000011167	ZNF782	chr10:25273498-25341575	0.764071666666667	1.58771566666667	-0.996448	0.027667679477027	0.551955054773378
ENSSSCG00000025345	GUCY2D	chr12:53236324-53249450	0	0.045904	-5.93842	0.0276929458040982	0.551994071246672
ENSSSCG00000009468	KCTD12	chr11:48946452-49031093	16.7979783333333	4.94128433333333	1.52099273807676	0.0277948829047693	0.553559989221982
ENSSSCG00000005344	MELK	chr1:237316398-237440387	0.826437666666667	0.103725333333333	2.51650727789486	0.0278287623522491	0.553768985295175
ENSSSCG00000010554	SCD	chr14:111461157-111478031	25.2535393333333	73.1654	-1.79847	0.0279096714939279	0.554404762464269
ENSSSCG00000026701	ENSSSCG00000026701	chr12:25441225-25449239	2.36142	4.82932	-1.08419	0.0279309493927311	0.554404762464269
ENSSSCG00000017172	ST6GALNAC1	chr12:4890479-4913031	0	0.0131706666666667	-5.26305	0.0279752894679761	0.554496173623659
ENSSSCG00000011290	-	chr13:26278183-26286270	124.957031333333	65.4166323333333	0.892563916160561	0.0279987862008938	0.554496173623659
ENSSSCG00000027215	CTRC	chr6:74674836-74681311	0.700808666666667	0.0162906666666667	4.42674991923924	0.0280058033637625	0.554496173623659
ENSSSCG00000004678	DUOX2	chr1:126620510-126642480	0.139875333333333	0.019383	2.54815472751289	0.028112459527473	0.556142891905231
ENSSSCG00000040847	AP1S3	chr15:125561513-125636436	0.884950333333333	0.233014333333333	1.72660218452878	0.0281964539385181	0.55720324578961
ENSSSCG00000017500	TCAP	chr12:22651244-22653005	464.672800666667	258.667	0.824889151904783	0.0282516586843626	0.55749939803809
ENSSSCG00000036724	CRYAB	chr9:39638506-39643530	396.343363666667	173.692	0.983158964370399	0.0283034699196097	0.557635832615704
ENSSSCG00000031653	DOK3	chr2:80440806-80445481	1.29136	0.217885333333333	2.2304917777096	0.0283163154391563	0.557635832615704
ENSSSCG00000008374	B3GNT2	chr3:79671388-79688050	5.96585466666667	2.15716633333333	1.28393840502826	0.0284150653558137	0.557635832615704
ENSSSCG00000015387	TRA2A	chr9:92294786-92323777	7.37762966666667	7.04042	-0.87135	0.0284683088625765	0.557635832615704
ENSSSCG00000013040	TRPT1	chr2:7883988-7886773	5.99162	2.47311166666667	1.24065784902611	0.0284705118932595	0.557635832615704
ENSSSCG00000004119	GRM1	chr1:19183218-19577029	0.0168066666666667	0	5.36051935733806	0.0285238473439115	0.558174104734377
ENSSSCG00000035610	ENSSSCG00000035610	chr7:20897823-20898203	50.5285746666667	8.73968633333333	2.24572969096045	0.0285535597367239	0.558174104734377
ENSSSCG00000015412	CCDC146	chr9:102787076-102919767	0.100528	0.354732666666667	-1.77931	0.0285687084011007	0.558174104734377
ENSSSCG00000009833	SH2B3	chr14:32623281-32664606	6.75135	3.15334	0.949838644951323	0.0286266025665421	0.558383812830081
ENSSSCG00000009589	SYK	chr14:2056294-2162059	3.04250333333333	0.652782333333333	1.9566737646138	0.0286574435286058	0.558525319141881
ENSSSCG00000017744	SUZ12	chr12:42983388-43032751	9.60964866666667	6.06321666666667	0.880960740700823	0.0287156880206849	0.558781991720989
ENSSSCG00000016107	ENSSSCG00000016107	chr15:105210310-105250368	0	0.174981666666667	-5.82983	0.0287178075981606	0.558781991720989
ENSSSCG00000026302	ENSSSCG00000026302	chr14:137265908-137296312	1.33769066666667	0.217799666666667	2.30741894991511	0.0287758215659421	0.559374235258841
ENSSSCG00000000859	PARPBP	chr5:82019182-82091408	1.29367133333333	0.273143666666667	1.9860309966521	0.0288560186973044	0.560021748816862
ENSSSCG00000022545	CALM3	chr6:52506708-52519581	23.8668636666667	40.8529663333333	-0.832053	0.028893690018304	0.560021748816862
ENSSSCG00000016378	PASK	chr15:139887531-139918331	0.394042	0.109512666666667	1.74587586456779	0.0289293448036148	0.560021748816862
ENSSSCG00000015720	BIN1	chr15:25328674-25383659	97.4564463333333	167.061	-0.810426	0.0289403486185124	0.560021748816862
ENSSSCG00000038062	SAMSN1	chr13:179427521-179478876	1.10105633333333	0.351889666666667	1.48442492715882	0.0289470701246554	0.560021748816862
ENSSSCG00000038304	ENSSSCG00000038304	chr2:5745379-5758172	2.30479	4.31975	-0.918356	0.0290024934913997	0.560635955817424
ENSSSCG00000013556	ADGRE1	chr2:72217039-72306013	1.15419	0.188041333333333	2.2234385708262	0.029084323869497	0.561759208180823
ENSSSCG00000040016	ENSSSCG00000040016	chr2:72159665-72198869	4.22332	0.952616333333333	1.87589758753476	0.0291941844767761	0.56270070673947
ENSSSCG00000031053	S100A1	chr4:95993938-96025120	31.7338866666667	17.0904336666667	0.860453144383859	0.0292072758530472	0.56270070673947
ENSSSCG00000003975	KCNQ4	chr6:170348104-170401519	1.82406	0.679293666666667	1.37219783305965	0.0292155281646647	0.56270070673947
ENSSSCG00000024439	PTGER4	chr16:25670862-25686551	4.06591	1.65067533333333	1.12544170018377	0.0292441380326727	0.56270070673947
ENSSSCG00000037929	HIST1H2BJ	chr7:21220123-21227153	18.6285716666667	3.29623	2.10034677551305	0.029256267368158	0.56270070673947
ENSSSCG00000012035	SYNJ1	chr13:196230095-196330437	2.76665433333333	1.26326566666667	0.988709676924493	0.0293811881702401	0.564271318630402
ENSSSCG00000033878	RAB38	chr9:21573870-21641002	0.170817	0.01254	3.51772361774744	0.0294843694533058	0.565794058877052
ENSSSCG00000005631	FAM102A	chr1:268427708-268465802	2.24016266666667	0.854819333333333	1.26736779099653	0.0295214274702326	0.566046479753125
ENSSSCG00000026042	ULBP1	chr1:16112178-16119704	0.600345666666667	0.140520666666667	1.87511843559833	0.0295664347480382	0.566450788700278
ENSSSCG00000000188	DHH	chr5:15114527-15119577	0.408757333333333	0.0731233333333333	2.34276787754655	0.0296013688713505	0.566523459175612
ENSSSCG00000039909	ICAM2	chr12:14966077-14997437	5.58229566666667	2.61147466666667	1.08459565875269	0.029646905989253	0.566523459175612
ENSSSCG00000040080	PTGDS	AEMK02000682.1:885009-891229	0.0810296666666667	0.420483	-2.29119	0.0296930483067996	0.566523459175612
ENSSSCG00000025698	SERPINE1	chr3:8864669-8869943	52.7323176666667	27.8849566666667	0.845359201417344	0.0297144253928862	0.566523459175612
ENSSSCG00000036181	ENSSSCG00000036181	chr7:21582095-21582474	15.8483476666667	2.33500766666667	2.44966209840017	0.029718044250574	0.566523459175612
ENSSSCG00000017325	PLEKHM1	chr12:17984164-18035375	3.52343	1.37336866666667	1.16167183236117	0.0297473521747423	0.566523459175612
ENSSSCG00000006872	AGL	chr4:118108430-118269267	219.752802333333	386.093638333333	-0.824164	0.0297641987484051	0.566523459175612
ENSSSCG00000034278	SLC31A1	chr1:253868332-253896414	10.9840163333333	5.81339	0.813205550595221	0.0298127165326073	0.566523459175612
ENSSSCG00000007797	ITGAL	chr3:17817568-17858086	2.39617	0.638498666666667	1.64840666445705	0.0298444427931708	0.566523459175612
ENSSSCG00000037449	CSF1	chr4:110176300-110198663	4.99683033333333	1.74030833333333	1.29517685269759	0.0298812415756055	0.566523459175612
ENSSSCG00000000217	RACGAP1	chr5:15894309-15944886	3.65356	0.951177	1.65048453641092	0.0299635867779341	0.567580397882441
ENSSSCG00000004889	SERPINB10	chr1:157839891-157867753	0.834445666666667	0.117149666666667	2.4868478547262	0.0300400620056854	0.567580397882441
ENSSSCG00000010908	PTPRC	chr10:21483275-21602035	7.08497	3.04004	1.48893325776035	0.0300507135804802	0.567580397882441
ENSSSCG00000006372	ARHGAP30	chr4:89375481-89395285	2.61257366666667	0.605360666666667	1.77740805137747	0.0301255785257489	0.567580397882441
ENSSSCG00000037120	TK1	chr12:3765575-3799607	1.94859	0.652579666666667	1.82325664768935	0.0301316010970839	0.567580397882441
ENSSSCG00000024045	ENSSSCG00000024045	chr3:11956300-12039913	9.52022066666667	5.29882	0.995044983688186	0.0301471252636484	0.567580397882441
ENSSSCG00000005240	DOCK8	chr1:221256607-221492199	3.52016666666667	1.05044266666667	1.47023692880496	0.030150516177678	0.567580397882441
ENSSSCG00000012002	ROBO2	chr13:177369577-177723151	0.304514	0.753671	-1.47299	0.0301527086375047	0.567580397882441
ENSSSCG00000006382	ENSSSCG00000006382	chr4:89980780-90003645	0.875896333333333	0.17258	2.0695514696695	0.0302398486691636	0.568665019403096
ENSSSCG00000031666	C11orf95	chr2:8281340-8354847	0.441136	0.142526333333333	2.79769529292178	0.0303046988522315	0.568665019403096
ENSSSCG00000032326	-	chr15:101601870-101644957	1.06699233333333	1.98425266666667	-0.925432	0.0303639846205303	0.568665019403096
ENSSSCG00000015785	CENPU	chr15:45815834-45851490	0.846537	0.205970333333333	1.77906330566235	0.0303710435266104	0.568665019403096
ENSSSCG00000039107	ENSSSCG00000039107	chr1:130651701-130728975	1.58376566666667	0.260694333333333	2.24927373986387	0.0303784311463225	0.568665019403096
ENSSSCG00000001683	POLH	chr7:38568994-38601793	5.97538866666667	11.0261696666667	-0.880785	0.0304162606628361	0.568923422192701
ENSSSCG00000012549	RADX	chrX:87025077-87106878	0.013253	0	5.33347578002498	0.0307082041923981	0.573468223895783
ENSSSCG00000003586	EPB41	chr6:85842564-86031112	8.85295933333333	14.5812136666667	-0.774642	0.0307482382283778	0.573468223895783
ENSSSCG00000029324	COLEC10	chr4:19692830-19744220	0.027322	0	5.27083202829096	0.0307538075202223	0.573468223895783
ENSSSCG00000006862	VCAM1	chr4:117496917-117511211	52.0451556666667	20.3053406666667	1.16436626090974	0.0307922981136127	0.57369128192789
ENSSSCG00000009053	RNF150	chr8:86088644-86337156	5.11115	8.20480366666667	-1.15537	0.0308786429577264	0.574847692797925
ENSSSCG00000028197	PFKL	chr13:207167372-207191686	6.75952	2.64235133333333	1.1696071032463	0.0310562038152134	0.577699062328558
ENSSSCG00000040337	AK4	chr6:147177031-147257814	2.54520833333333	4.38146466666667	-0.863265	0.0311629402931612	0.578685406006342
ENSSSCG00000005437	ENSSSCG00000005437	chr1:248604822-248609718	18.2028	9.80114166666667	0.82167384699054	0.0312166246773036	0.578685406006342
ENSSSCG00000036438	GPX3	chr16:71980468-71989011	62.3239556666667	33.1990523333333	0.867146779791101	0.0312299677342543	0.578685406006342
ENSSSCG00000009630	EGR3	chr14:6945936-6948381	0.988934	0.108263333333333	2.82784443940044	0.0313288627534848	0.578685406006342
ENSSSCG00000013632	C19orf38	chr2:69585883-69600756	0.943274666666667	0.133092	2.54782291525302	0.0313309135314652	0.578685406006342
ENSSSCG00000000033	TSPO	chr5:5723190-5735131	33.0304093333333	10.2351446666667	1.44011713846874	0.0313562945483722	0.578685406006342
ENSSSCG00000027137	ENSSSCG00000027137	chr8:86255440-86256229	0.0885083333333333	0.656003333333333	-2.59283	0.0314777629033537	0.578685406006342
ENSSSCG00000032831	BRI3BP	chr14:28180133-28202084	1.65204233333333	0.497902333333333	1.50674314905211	0.0314793565939343	0.578685406006342
ENSSSCG00000037065	EMP2	chr3:32450510-32493247	8.81392	17.9782236666667	-1.01684	0.0314902254936171	0.578685406006342
ENSSSCG00000006610	S100A11	chr4:97233428-97241989	2.0612	0.623639333333333	1.50644616355642	0.0315061894341567	0.578685406006342
ENSSSCG00000013775	ADGRE5	chr2:64844798-64862209	11.5553303333333	4.90496966666667	1.08233561729977	0.0315125303229381	0.578685406006342
ENSSSCG00000026571	RAB8B	chr1:108764304-108840218	16.9515473333333	7.87706866666667	0.954348666253185	0.0315290259739515	0.578685406006342
ENSSSCG00000033041	ENSSSCG00000033041	chr17:58985580-59055340	12.7800063333333	5.56029	1.05965468774207	0.0315659911798804	0.578685406006342
ENSSSCG00000014371	ENSSSCG00000014371	chr2:142359006-142361131	91.4471713333333	51.0076	0.79625374752116	0.0315739068533946	0.578685406006342
ENSSSCG00000009536	ARGLU1	chr11:74239414-74267421	9.10496066666667	15.0942596666667	-0.802145	0.0315791125849134	0.578685406006342
ENSSSCG00000014798	ART5	chr9:6445891-6449192	13.284	6.22501566666667	1.08299795322526	0.0316251862853273	0.578685406006342
ENSSSCG00000010853	EPHX1	chr10:13757489-13773073	8.57814	4.07757033333333	0.98780959867523	0.0316326084757669	0.578685406006342
ENSSSCG00000007146	SIGLEC1	chr17:31993886-32024790	0.648278666666667	0.13162	1.96810100369561	0.0316516450732232	0.578685406006342
ENSSSCG00000011624	MCM2	chr13:72629882-72650725	2.48107	0.37349	2.25732040785753	0.0316542912022648	0.578685406006342
ENSSSCG00000002051	ABHD4	chr7:76397084-76431923	12.4541	5.70625233333333	1.00376770611781	0.0316724051283297	0.578685406006342
ENSSSCG00000012911	CARNS1	chr2:5097241-5105162	18.5024	32.1090373333333	-0.837936	0.031728255058746	0.578685406006342
ENSSSCG00000017232	SLC9A3R1	chr12:6466121-6483548	3.75395	1.39217266666667	1.28689099434084	0.0317808555250023	0.578685406006342
ENSSSCG00000008787	KLHL5	chr8:30361386-30440991	5.68968	1.95057833333333	1.25197969062917	0.0317872036275491	0.578685406006342
ENSSSCG00000031640	ENSSSCG00000031640	chr6:150219174-150228121	34.1105	13.5346746666667	1.12519468059807	0.0317873021306911	0.578685406006342
ENSSSCG00000014016	SQSTM1	chr2:78752771-78798349	371.039474333333	200.151855333333	0.889698171549842	0.0317930388467536	0.578685406006342
ENSSSCG00000036391	SSC4D	chr3:9960611-9974361	0.479291666666667	0.0810463333333333	2.14213278520785	0.0318072102714106	0.578685406006342
ENSSSCG00000016210	ABCB6	chr15:121241632-121254212	4.64588233333333	3.79697466666667	0.855438999081714	0.0319343845642455	0.579212556060252
ENSSSCG00000031348	-	chr8:110241215-110367994	2.65742566666667	1.37844	1.46138003498922	0.0319470406559539	0.579212556060252
ENSSSCG00000013517	UHRF1	chr2:73897310-73931916	1.28193966666667	0.129350333333333	2.94887623110234	0.0319833311767389	0.579212556060252
ENSSSCG00000037572	EPSTI1	chr11:24116986-24216215	1.25288	0.317171	1.81868140181479	0.0319908379841549	0.579212556060252
ENSSSCG00000013658	S1PR2	chr2:69050430-69057305	1.85936766666667	0.473311333333333	1.60262921846045	0.0320416795940893	0.579212556060252
ENSSSCG00000034994	AKAP1	chr12:33396473-33410395	20.4218386666667	11.2797	0.822096458821021	0.032041911423298	0.579212556060252
ENSSSCG00000021834	ERCC6L	chrX:58087558-58117947	1.84736966666667	0.811221333333333	1.11315031047656	0.0320623316375288	0.579212556060252
ENSSSCG00000016330	-	chr15:137283276-137439384	13.2687	21.5373196666667	-0.774909	0.0320670464947209	0.579212556060252
ENSSSCG00000032889	ASB12	chrX:50877166-50883720	4.25696666666667	8.72767466666667	-1.06293	0.0321924740229819	0.580315905335024
ENSSSCG00000004233	SMPDL3A	chr1:39846155-39868672	9.00179	3.80524366666667	1.1845039674514	0.0322952833135897	0.580315905335024
ENSSSCG00000011207	SGO1	chr13:7137890-7153170	0.692346	0.0906143333333334	2.60871268256602	0.0322992248489563	0.580315905335024
ENSSSCG00000023503	PRKCD	chr13:35290264-35323356	2.38186	0.696607666666667	1.66917850989557	0.0323272866548437	0.580315905335024
ENSSSCG00000039778	ENSSSCG00000039778	chr8:8251531-8254080	18.7114	10.4181	0.803561105721988	0.0323432997062693	0.580315905335024
ENSSSCG00000014540	ENSSSCG00000014540	chr2:9535046-9538043	353.405	191.346908666667	0.768535260395364	0.0323677249825034	0.580315905335024
ENSSSCG00000034595	ENSSSCG00000034595	chr7:20857327-20857719	35.7372	9.83478066666667	1.60707716399464	0.0323731972528533	0.580315905335024
ENSSSCG00000036963	LRRC25	chr2:59400951-59448983	3.07245133333333	0.588372	2.06710628710746	0.0326023255589267	0.583327278060741
ENSSSCG00000033593	CIP2A	chr13:150934073-150966321	1.54159	0.430857	1.59353528156585	0.032625785894116	0.583327278060741
ENSSSCG00000010471	KIF11	chr14:104125839-104177379	3.49113666666667	0.561130333333333	2.33164092870119	0.032726009160504	0.583563199617545
ENSSSCG00000023666	CTSB	chr14:15014140-15035086	95.3315096666667	29.3187	1.4226834823887	0.0327484152509389	0.583563199617545
ENSSSCG00000025488	MCM3	chr7:46084662-46104430	2.42332233333333	0.510205333333333	1.95989680074635	0.0328025887106839	0.583563199617545
ENSSSCG00000040571	SMIM20	chr8:19701017-19714559	63.4777	35.8130646666667	0.791472525342076	0.0328068752305631	0.583563199617545
ENSSSCG00000014580	RIC3	chr9:1130295-1183869	1.11497166666667	0.275885666666667	1.86526977681937	0.0328254299784869	0.583563199617545
ENSSSCG00000022543	ENSSSCG00000022543	chr9:81937533-81987222	0.032282	0.125627333333333	-1.98004	0.0329431009475487	0.584339049017194
ENSSSCG00000009144	ETNPPL	chr8:113363042-113384792	0.393251	1.20197766666667	-1.67492	0.0329687506415472	0.584356298796286
ENSSSCG00000020749	KCNAB2	chr6:66927922-67018183	0.864354	0.140079333333333	2.2310223426564	0.0330038098947153	0.584513274632772
ENSSSCG00000034561	ENSSSCG00000034561	chr14:6947265-7175097	3.00948266666667	6.53710966666667	-1.14846	0.0331052701469282	0.585118442108838
ENSSSCG00000027795	ENSSSCG00000027795	chr17:62652996-62655342	0.098345	0.479206666666667	-2.43354	0.0331337451527902	0.585118442108838
ENSSSCG00000007646	LAMTOR4	chr3:8155188-8157835	76.2174326666667	40.0921536666667	0.886499332516743	0.0331896713234348	0.585641890416495
ENSSSCG00000024814	PFKFB1	chrX:47769119-47858948	11.2576956666667	19.6092	-0.823382	0.0332395743555125	0.586085719090497
XLOC_078236	XLOC_078236	chr14:141293311-141299805	0.897139333333333	0.159088	2.17152963061576	0.0333273903095955	0.586928958567686
ENSSSCG00000016010	CERKL	chr15:87028792-87159455	0.0252043333333333	0	5.16379672494811	0.0333720215252089	0.587109561453898
ENSSSCG00000017605	MMD	chr12:31695851-31723760	4.93129	9.45598	-1.03396	0.0334574254939832	0.587673555969674
ENSSSCG00000039474	FBXL14	chr5:68627153-68731254	5.74876266666667	2.6211	1.16719100199687	0.0334762239298639	0.587673555969674
ENSSSCG00000003018	LIPE	chr6:49542875-49560135	8.01213333333333	3.80167	1.04735073166489	0.0334785315457386	0.587673555969674
ENSSSCG00000012915	CLCF1	chr2:5144340-5153482	0.375212	0.04584	2.89175023282613	0.0335331131300966	0.588195643644953
ENSSSCG00000002639	ENSSSCG00000002639	chr6:168452-178462	0.290203333333333	0.0303503333333333	2.81822193530496	0.0336373384093837	0.5891111886414
ENSSSCG00000021837	TMEM120A	chr3:10206704-10213694	2.50340666666667	1.03892	1.19544522947012	0.0337071961748764	0.5891111886414
ENSSSCG00000024009	CAMK2N1	chr6:78730206-78733740	6.95097433333333	11.7334263333333	-0.832899	0.0337766242986237	0.5891111886414
ENSSSCG00000031738	ENSSSCG00000031738	chr4:130208451-130242371	0.218761666666667	0.792319	-1.90311	0.033791992745984	0.5891111886414
ENSSSCG00000010352	GRID1	chr14:86539917-87227043	0.0148933333333333	0.101895666666667	-2.74602	0.0337982148768072	0.5891111886414
ENSSSCG00000017544	ATP5MC1	chr12:25110552-25114005	200.076609333333	109.735	0.851772911251575	0.0337998941921324	0.5891111886414
ENSSSCG00000033997	ENSSSCG00000033997	chr18:55961795-55967454	0.246461666666667	0.611072	-1.64093	0.0338340885368372	0.5891111886414
ENSSSCG00000009671	PBK	chr14:11542121-11577765	2.24198233333333	0.537583	1.77908892156017	0.0338756594304684	0.589401627710134
ENSSSCG00000007369	-	chr17:46583275-46658619	21.7626006666667	29.8262616666667	-0.791442	0.0339748136976505	0.590406098418088
ENSSSCG00000016093	ENSSSCG00000016093	chr15:104410687-104495722	0.006901	0.0526583333333333	-2.87925	0.0339832564249938	0.590406098418088
ENSSSCG00000006082	MATN2	chr4:38746223-38915243	5.46196266666667	9.41901833333333	-0.8325	0.03405976230634	0.591301445318278
ENSSSCG00000015861	WDR33	chr15:59497016-59758210	6.75695	8.77449866666667	-0.86022	0.0341404787861813	0.592268525755878
ENSSSCG00000033003	WFDC2	chr17:47816452-47824108	0	0.175327666666667	-5.24566	0.0342027202721112	0.59241626894808
ENSSSCG00000026211	NRN1	chr7:3681831-3691969	0	0.0502446666666667	-5.83488	0.0342138536724073	0.59241626894808
ENSSSCG00000004890	SERPINB2	chr1:157869364-157886753	0.0915503333333333	0.00352366666666667	3.95951881557273	0.0342240479696357	0.59241626894808
ENSSSCG00000038192	ENSSSCG00000038192	chrY:3806899-3963055	0.53841	1.28967	-1.26492	0.034410702868388	0.593654087218244
ENSSSCG00000031741	ENSSSCG00000031741	chr3:126356655-126365644	1.3038	0.230520333333333	2.19151021389143	0.0344390791025793	0.593654087218244
ENSSSCG00000032909	CDCA8	chr6:93750662-93765483	1.25033	0.071549	3.46982557988543	0.0344635795806599	0.593654087218244
ENSSSCG00000038545	C10orf105	chr14:74629796-74638022	0.00145366666666667	0.039863	-3.54203	0.0345018996303039	0.593654087218244
ENSSSCG00000032662	FGF6	chr5:65975838-65990037	0.486519333333333	1.19589966666667	-1.33015	0.0345052225596353	0.593654087218244
ENSSSCG00000003917	TESK2	chr6:165874180-166002943	2.03213	3.57505533333333	-0.955273	0.034515235772824	0.593654087218244
ENSSSCG00000020963	ENSSSCG00000020963	chr9:108418041-108447172	12.2984	20.6308656666667	-0.784871	0.0345211857305542	0.593654087218244
ENSSSCG00000034197	EDEM1	chr13:61703722-61732242	14.4516	6.9688	0.941587560549792	0.0345586003495829	0.593686435157703
ENSSSCG00000011978	CPOX	chr13:160332312-160348232	8.95314766666667	5.03623566666667	0.777422621563852	0.0345732092095639	0.593686435157703
ENSSSCG00000040013	MTUS1	chr17:5329746-5507225	23.8694416666667	37.7161003333333	-0.759338	0.0346075507795837	0.593845509029379
ENSSSCG00000012386	FAM155B	chrX:55631039-55658303	0.636921666666667	0.207171666666667	1.4514884948393	0.0346461276444349	0.594076975105154
ENSSSCG00000010865	EXO1	chr10:15317574-15359074	0.562530333333333	0.0753106666666667	2.55166407876508	0.0348625917671928	0.596924203215564
ENSSSCG00000008981	ENSSSCG00000008981	chr8:71940500-71988112	7.97571	15.3828	-0.955311	0.0350647240673127	0.599518170334993
ENSSSCG00000023745	MCOLN3	chr4:130838294-130866675	0.193231333333333	0	6.56280115850471	0.0351215579620817	0.599670002152518
ENSSSCG00000001566	RAB44	chr7:32372459-32401798	0.0685636666666667	0.00369866666666667	3.65994201276717	0.0351242522375651	0.599670002152518
ENSSSCG00000032932	MSRB1	chr3:40017092-40147930	11.8119143333333	18.6761	-0.743047	0.0351729713581969	0.600069136716212
ENSSSCG00000011851	ENSSSCG00000011851	chr13:134185794-134281086	0.0233963333333333	0	5.19818634206957	0.0352932176648187	0.601115646955136
ENSSSCG00000015930	DHRS9	chr15:75507413-75533464	3.00502033333333	0.580475	2.04759233295791	0.0353210794957704	0.601115646955136
ENSSSCG00000029944	FASN	chr12:922418-937560	22.0058	51.7949326666667	-1.49746	0.03533585221966	0.601115646955136
ENSSSCG00000003078	CEACAM19	chr6:51182432-51203809	0.782241	0.208635333333333	1.76017038427542	0.0353725486700644	0.601307934319544
ENSSSCG00000029230	ECM1	chr4:98615741-98633269	6.23552733333333	2.94440933333333	1.08687289357519	0.035422758017805	0.601729490575052
ENSSSCG00000015145	ZNF202	chr9:50576370-50605633	0.964769666666667	2.28859733333333	-1.21851	0.0354735593508821	0.601932555697917
ENSSSCG00000003968	RIMKLA	chr6:168919762-168950094	3.13323133333333	1.27002	1.26163291000445	0.0354885743388243	0.601932555697917
ENSSSCG00000037046	TUBB4B	AEMK02000682.1:662485-669288	47.8344853333333	24.5413666666667	0.922733001975972	0.03551097045228	0.601932555697917
ENSSSCG00000034682	ENSSSCG00000034682	chr12:26376747-26409388	1.76548233333333	3.47943	-1.15281	0.0355849817840307	0.602260921820966
ENSSSCG00000033811	CBFB	chr6:27684323-27750852	26.1769136666667	14.1552	0.761535250108169	0.0356066423373882	0.602260921820966
ENSSSCG00000001422	C2	chr7:24020323-24034120	4.59909	1.57591666666667	1.33974275567396	0.0357682216112308	0.604277653850481
ENSSSCG00000034871	ENSSSCG00000034871	chr17:33069067-33071031	2.85004133333333	0.184433333333333	3.68232613584764	0.0358220974350384	0.604277653850481
ENSSSCG00000040184	LMO7	chr11:47911059-48133448	17.8417	29.5661926666667	-0.764633	0.0358347266586969	0.604277653850481
ENSSSCG00000016164	IKZF2	chr15:115512186-115677776	5.66227033333333	9.72214	-0.992575	0.0358492026905039	0.604277653850481
ENSSSCG00000034866	ENSSSCG00000034866	AEMK02000380.1:8513-65590	4.02816833333333	2.07419733333333	0.921756923489781	0.035926218719979	0.604626770658398
ENSSSCG00000005767	SKOR2	chr1:96813762-96842014	0.03226	0	5.28661782255267	0.0359507809580669	0.604626770658398
ENSSSCG00000010816	TGFB2	chr10:8305539-8405771	6.93942	12.1393	-0.78847	0.0360398293444886	0.605694222056417
ENSSSCG00000017727	TMEM98	chr12:42087696-42101250	2.70421866666667	5.72843766666667	-1.11424	0.0363285761816622	0.60968156199983
ENSSSCG00000037216	PPP4R2	chr13:54324978-54378276	12.5548	18.8508413333333	-0.781919	0.0363735782886756	0.61000448574776
ENSSSCG00000036503	RAB6B	chr13:75012268-75075286	0.112514	0.303585	-1.54894	0.0365086883539723	0.611404342448419
ENSSSCG00000032941	SIK2	chr9:39368513-39484904	3.58927766666667	5.17318	-0.759629	0.0367055588339093	0.612967301260206
ENSSSCG00000028720	NXN	chr12:46909216-47075425	11.5420286666667	20.2864	-0.844336	0.0367889513331892	0.61349462504924
ENSSSCG00000037319	PDCD1	chr15:140336258-140347478	0.21188	0.017472	3.21204378890966	0.0369022785066053	0.614679067683087
ENSSSCG00000003346	ANKRD65	chr6:63680993-63686750	0.0100796666666667	0.145030666666667	-3.50999	0.0369118933380637	0.614679067683087
ENSSSCG00000038151	CMTM3	chr6:27308141-27317310	7.48391666666667	2.47674533333333	1.36980734075127	0.0370043382404354	0.615053261614409
ENSSSCG00000015491	ENSSSCG00000015491	chr9:115952423-115987704	0.216922666666667	0.0141943333333333	3.48192298336788	0.0370525865368935	0.615053261614409
ENSSSCG00000007370	R3HDML	chr17:46767253-46776328	0.400636666666667	0	6.52852844287959	0.037060163099794	0.615053261614409
ENSSSCG00000034973	CXCL12	chr14:91516433-91552752	40.8225	62.0334766666667	-0.745452	0.0370642316015102	0.615053261614409
ENSSSCG00000040186	C12orf57	chr5:63779493-63784680	3.67935633333333	1.62619733333333	1.06001767319926	0.0371004508325728	0.615223162265634
ENSSSCG00000024907	SDHAF1	chr6:45366901-45378055	9.74122966666667	5.07870766666667	0.943642614419824	0.0371933726601871	0.615994858357962
ENSSSCG00000007984	MRPL28	chr3:41323609-41334451	33.7861	17.2968656666667	0.795285382756741	0.0372500038144613	0.615994858357962
ENSSSCG00000013226	PTPMT1	chr2:15044439-15052831	17.4157	8.91514966666667	0.916917493170646	0.0372631374954898	0.615994858357962
ENSSSCG00000037999	PPP1R14B	chr2:7865243-7872077	16.3424553333333	8.94876966666667	0.760411875683426	0.0372992675845386	0.615994858357962
ENSSSCG00000034012	CASP3	chr15:45742756-45763754	6.91525166666667	3.17649833333333	0.977339588157979	0.0373450818080554	0.615994858357962
ENSSSCG00000006063	PABPC1	chr4:36137639-36228348	67.5185343333333	31.4209	0.921022797746466	0.0374017559225114	0.615994858357962
ENSSSCG00000007423	UBE2C	chr17:48018400-48021536	2.95557	0.252362333333333	3.17290020676916	0.0374153312634625	0.615994858357962
ENSSSCG00000006995	ASAH1	chr17:5712056-5750784	34.8127106666667	12.3589123333333	1.25759636693732	0.0375309342171777	0.615994858357962
ENSSSCG00000016684	SCRN1	chr18:42924617-42987924	0.150975333333333	0.0219553333333333	2.5236580505793	0.0375752696700258	0.615994858357962
ENSSSCG00000004969	ENSSSCG00000004969	chr1:167239203-167282158	1.24385533333333	0.157720333333333	2.66905650107793	0.0375886313265174	0.615994858357962
ENSSSCG00000038006	SLC25A33	chr6:69934795-69973264	2.86487266666667	1.34548233333333	1.14676157768834	0.0376124314808231	0.615994858357962
ENSSSCG00000001427	C4A	chr7:24068070-24086128	7.16665833333333	2.24370466666667	1.43922399225215	0.0376230550082977	0.615994858357962
ENSSSCG00000035504	ENSSSCG00000035504	chr5:63970550-63977347	0.232884333333333	0	6.6779913016685	0.0376290569806516	0.615994858357962
ENSSSCG00000010974	CNTFR	chr10:32172090-32251503	1.17125266666667	2.62481666666667	-1.19796	0.0376399027948029	0.615994858357962
ENSSSCG00000022674	DAZAP2	AEMK02000258.1:157744-163672	20.2019	11.5142	0.724882789256117	0.0377801727018165	0.617704286765227
ENSSSCG00000040923	HIST1H2BN	chr7:21593673-21634724	15.6700666666667	4.63721266666667	1.09563947787569	0.037797867885254	0.617704286765227
ENSSSCG00000039847	C1S	chr5:63667706-63708214	67.2977523333333	26.8525	0.977243697719066	0.0379326890828482	0.619121190336161
ENSSSCG00000033550	ENSSSCG00000033550	chr7:21585246-21627045	51.5867483333333	8.18725766666667	2.15051	0.0379368601004126	0.619121190336161
ENSSSCG00000036449	G6PC	chr12:19961790-19975783	0	0.0279336666666667	-5.79589	0.0380053502848772	0.619400148089507
ENSSSCG00000016117	CARF	chr15:106410155-106466801	3.87648	7.02067333333333	-0.929169	0.0380592882154485	0.619400148089507
ENSSSCG00000031421	DYNLRB2	chr6:7650493-7661755	1.91987	0.52098	1.80590387278725	0.038076650148317	0.619400148089507
ENSSSCG00000036060	RRAD	chr6:27600830-27605186	49.7388	23.9321403333333	1.07330620968961	0.0380782602570928	0.619400148089507
ENSSSCG00000040003	UAP1L1	AEMK02000682.1:799613-808873	1.89975066666667	0.774352	1.14616831815174	0.0380877901028896	0.619400148089507
ENSSSCG00000003473	CPLANE2	chr6:75345259-75349943	0.358421333333333	0.0502586666666667	2.59564633440886	0.0381108959360816	0.619400148089507
ENSSSCG00000001858	CIB1	chr7:55793934-55798621	25.0488823333333	13.3783826666667	0.821609699842649	0.038146173027478	0.619548269746693
ENSSSCG00000001078	MBOAT1	chr7:15532073-15643988	3.02753066666667	1.11192366666667	1.2551318286078	0.0382435521840001	0.620704123178288
ENSSSCG00000039095	SLC30A10	chr10:9527528-9567626	0.026491	0.116998	-2.15348	0.0383499528595282	0.621253386284727
ENSSSCG00000014073	HEXB	chr2:83745059-83784756	18.3161776666667	6.29672	1.29796022034568	0.0383561001160587	0.621253386284727
ENSSSCG00000039157	CLASP1	chr15:29782544-30042725	10.9451503333333	17.9460853333333	-0.749558	0.038413318188185	0.621754869922229
ENSSSCG00000015961	CDCA7	chr15:79432257-79495237	0.604205666666667	0.0879873333333333	2.36644686634126	0.038461980036606	0.622117272723245
ENSSSCG00000003377	ACOT7	chr6:67151926-67254153	1.13150033333333	0.118531333333333	2.8639850811158	0.0385587630565661	0.623024806432898
ENSSSCG00000029790	PCYOX1	chr3:72204815-72223522	41.7643	71.7951686666667	-0.815497	0.0385834556416485	0.623024806432898
ENSSSCG00000014329	CDC25C	chr2:140289156-140324301	2.51858566666667	0.669563333333333	1.70154752129692	0.0386004524537514	0.623024806432898
ENSSSCG00000011407	RASSF1	chr13:32815356-32825226	14.7238633333333	7.98418	0.785468428438088	0.0387343269614355	0.623522116620057
ENSSSCG00000016577	ATP6V1F	chr18:19753759-19756658	33.503	16.2331283333333	0.943233927087098	0.0387411722159943	0.623522116620057
ENSSSCG00000033626	SREBF1	chr12:60733977-60752502	5.57726766666667	9.55575633333333	-0.877181	0.0387446897238465	0.623522116620057
ENSSSCG00000014880	AQP11	chr9:12065186-12077338	0.282391666666667	0.772189666666667	-1.55399	0.0387898681913277	0.623587290407767
ENSSSCG00000005944	NDRG1	chr4:8014439-8071406	7.36816166666667	2.1486	1.34322547186281	0.0388390573865427	0.623743991700808
ENSSSCG00000015513	ASTN1	chr9:118649151-118969124	0.0698163333333333	0.210767666666667	-1.69668	0.0388522967803502	0.623743991700808
ENSSSCG00000015644	IKBKE	chr9:67123265-67147989	0.821867	0.113073666666667	2.31549269267615	0.0389532162665734	0.624940488612776
ENSSSCG00000014277	IRF1	chr2:134776124-134783819	13.1495	6.44534166666667	0.918973915801411	0.0390641494630427	0.625296091610897
ENSSSCG00000002962	MAP4K1	chr6:47458633-47474972	0.892342	0.163088333333333	2.11955045438745	0.039081005725681	0.625296091610897
ENSSSCG00000006932	ENSSSCG00000006932	chr4:129491814-129598648	0.482699333333333	0.107227333333333	1.80790573750334	0.0391734024411291	0.625824658709905
ENSSSCG00000040617	TNFAIP8	chr2:123152407-123286560	7.82798	1.80666133333333	1.61382692021445	0.0392687835350595	0.625824658709905
ENSSSCG00000034151	RNPEP	chr10:24218347-24236099	7.00364133333333	2.35413533333333	1.33883775743368	0.0392990400127377	0.625824658709905
ENSSSCG00000035836	DDT	chr14:49790794-49807633	2.53822433333333	1.27961833333333	0.914017723040765	0.0393532796450487	0.625990453462491
ENSSSCG00000022820	VAMP8	chr3:59187903-59192898	42.0211	18.2574316666667	1.01883811201702	0.0393643352322821	0.625990453462491
ENSSSCG00000013731	DNASE2	chr2:66150071-66152855	12.3186953333333	3.60775	1.52497599594493	0.0394374280610381	0.625990453462491
ENSSSCG00000000874	GAS2L3	chr5:83558566-83600868	1.34722466666667	0.249311	1.62727624125603	0.0394507469832241	0.625990453462491
ENSSSCG00000023603	-	chr3:37753217-37765200	1.16473866666667	2.07580333333333	-1.33882	0.039494218035563	0.625990453462491
ENSSSCG00000012974	CFL1	chr2:6469254-6475019	53.3951193333333	24.226	1.16871309390255	0.0395076973674645	0.625990453462491
ENSSSCG00000034914	ENSSSCG00000034914	chr5:63418482-63514566	0.02471	0.878839333333333	-4.79802	0.0395209344563524	0.625990453462491
ENSSSCG00000035170	VSIG4	chrX:52175607-52198683	8.76602666666667	2.51195666666667	1.52854585344022	0.03955291758778	0.626006894750334
ENSSSCG00000033634	ERI1	chr15:56096806-56160272	3.20053	1.14464766666667	1.27515201005504	0.0395880453719829	0.626006894750334
ENSSSCG00000033381	IRF4	chr7:133360-149607	0.389935666666667	0.0663636666666667	1.99830058828879	0.0396276955740388	0.626006894750334
ENSSSCG00000029626	NECAB3	chr17:37160434-37177278	0.871185666666667	0.173255333333333	2.03378058577231	0.039629740534269	0.626006894750334
ENSSSCG00000017951	ATP1B2	chr12:52926293-52931009	0.760766666666667	2.13680866666667	-1.50342	0.039654152961381	0.626006894750334
ENSSSCG00000037377	ENSSSCG00000037377	chr14:74667382-74674957	1.71626266666667	0.309643333333333	2.30424463659291	0.0397148008789689	0.626546625459017
ENSSSCG00000013022	PYGM	chr2:7406764-7423914	512.072306333333	984.675557333333	-0.952161	0.0397954241429501	0.626769163386339
ENSSSCG00000000523	BBS10	chr5:39562062-39566329	0.648003666666667	1.38593	-1.16875	0.039850530388152	0.626769163386339
ENSSSCG00000039419	SLCO4A1	chr17:61947595-61970779	1.36305766666667	0.467528666666667	1.33814311096411	0.0398742189076691	0.626769163386339
ENSSSCG00000014362	HBEGF	chr2:142102454-142115231	9.63749	6.33864066666667	0.86536368681277	0.03988771660571	0.626769163386339
ENSSSCG00000015137	CRTAM	chr9:49783439-49813649	0.100117333333333	0.0188173333333333	2.33860547915535	0.0399181534689405	0.62683148152819
ENSSSCG00000039761	MYCL	chr6:95696089-95702648	0.812890333333333	0.197778666666667	1.81727078584002	0.039985816407417	0.62696783141901
ENSSSCG00000013927	ARMC6	chr2:58753361-58828510	7.18217	4.41697466666667	0.82655588859995	0.0400101181195109	0.62696783141901
ENSSSCG00000006333	NUF2	chr4:87162440-87194072	3.20709	0.882034	1.67125872677684	0.040025432353054	0.62696783141901
ENSSSCG00000002456	CHGA	chr7:114345091-114358571	0.0454973333333333	0.224778666666667	-2.30862	0.0400609755294509	0.62696783141901
ENSSSCG00000012581	NXT2	chrX:89685469-89694685	5.92504	2.11274	1.09969372878906	0.0400708963710468	0.62696783141901
ENSSSCG00000003776	ACADM	chr6:137541381-137595108	116.161455666667	66.9078	0.767079173775474	0.0400856966540701	0.62696783141901
ENSSSCG00000007765	PRSS53	chr3:17391246-17400181	0	0.022146	-5.63773	0.0401521758305993	0.627593084929764
ENSSSCG00000009773	RILPL1	chr14:29424148-29470674	21.8498	11.8627686666667	0.862656717618926	0.0402295844722033	0.627922063457417
ENSSSCG00000014179	FAM174A	chr2:106555488-106584584	5.24217166666667	8.83847866666667	-0.784037	0.0402474444680376	0.627922063457417
ENSSSCG00000005762	KCNT1	AEMK02000682.1:1756889-1799922	0.639477333333333	1.62371366666667	-1.17192	0.04027194777832	0.627922063457417
ENSSSCG00000039970	ENSSSCG00000039970	chrX:103639987-103641354	0	0.066325	-5.16417	0.0403141526917682	0.627922063457417
ENSSSCG00000033849	CD37	chr6:54440695-54452214	0.845143666666667	0.191082	1.86798149556772	0.0403216221983607	0.627922063457417
ENSSSCG00000036445	ENSSSCG00000036445	chr8:73071223-73079375	0.0614403333333333	0.00440733333333333	3.49115785654455	0.0403430436057389	0.627922063457417
ENSSSCG00000001716	RCAN2	chr7:40979766-41090808	7.92376966666667	4.2093	0.838036938752515	0.0404234216443715	0.627922063457417
ENSSSCG00000006940	CCN1	chr4:130389473-130395163	5.10810533333333	2.35631	1.04495202777797	0.0405325499713681	0.627922063457417
ENSSSCG00000026084	SLC49A3	chr8:120088-128425	8.05405533333333	2.69036733333333	1.34301066512068	0.0405477704869221	0.627922063457417
ENSSSCG00000012699	ENSSSCG00000012699	chrX:111310177-111368070	1331.14	650.549560333333	0.939774410596082	0.0405709779176456	0.627922063457417
ENSSSCG00000010428	DKK1	chr14:97487117-97490450	0.111772	0.488895666666667	-2.21033	0.0406877491847733	0.629280036896445
ENSSSCG00000017193	CDK3	chr12:5426761-5430868	0.146117666666667	0.484037666666667	-1.79324	0.0407118672519153	0.629280036896445
ENSSSCG00000029326	CCNB1	chr16:47338072-47349846	1.57418266666667	0.19642	2.69414228669935	0.0407630319898876	0.629659880965778
ENSSSCG00000026457	ENSSSCG00000026457	chr3:15351868-15448192	1.51677466666667	3.83548	-1.37185	0.0408203167758515	0.629880727305984
ENSSSCG00000036741	ENSSSCG00000036741	chr2:137198870-137212568	0.02205	0	5.21057519295849	0.0408388829109323	0.629880727305984
ENSSSCG00000009327	ENSSSCG00000009327	chr11:7195549-7321072	44.2266826666667	19.3526193333333	1.00035437181966	0.0408571282576854	0.629880727305984
ENSSSCG00000012618	SOWAHD	chrX:98156971-98158804	0.361691333333333	0.0483096666666667	2.42887150179431	0.040893125737893	0.630025515597467
ENSSSCG00000032734	VOPP1	chr18:48607921-48693815	3.21923766666667	6.06234366666667	-0.942119	0.0410258278787691	0.631403797781589
ENSSSCG00000036481	-	chr18:48717922-48778875	1.48638	2.22336	-0.964762	0.041077580604691	0.631403797781589
ENSSSCG00000002977	SPMI	chr14:132315434-132321563	0.694932333333333	0	6.45745334026315	0.0411498396305002	0.631403797781589
ENSSSCG00000001137	HIST1H1D	chr7:20853958-20906810	64.3476693333333	23.4984633333333	1.35867449662278	0.0411636952965804	0.631403797781589
ENSSSCG00000022370	TNFSF9	chr2:72577586-72582678	0.518904666666667	0.115430666666667	1.93757531427933	0.0413348343862424	0.632201835674215
ENSSSCG00000035256	ENSSSCG00000035256	chr3:17978746-17985101	0.841961	0.183874	1.90522486621078	0.0413623844731466	0.632201835674215
ENSSSCG00000006580	S100A2	chr4:96073481-96076844	8.69330366666667	2.15937	1.73515461239807	0.0414031339539828	0.632201835674215
ENSSSCG00000011764	ENSSSCG00000011764	chr13:117656438-117672341	74.8301	41.8414643333333	0.80667756948223	0.0414081523281549	0.632201835674215
ENSSSCG00000016451	ENSSSCG00000016451	chr18:6457538-6463104	5.72586666666667	0.234342333333333	4.24208009825068	0.0415233343555174	0.632719908498648
ENSSSCG00000006754	AMPD1	chr4:105868893-105893219	89.6530216666667	152.109260666667	-0.89854	0.0415685401532178	0.632719908498648
ENSSSCG00000003266	TMC4	chr6:55955982-55970280	0	0.0598203333333333	-5.74874	0.0416041505425577	0.632719908498648
ENSSSCG00000016199	CYP27A1	chr15:120809884-120852200	4.39026633333333	8.93998	-1.01081	0.0416114910983162	0.632719908498648
ENSSSCG00000039336	GNA13	chr12:11922572-11966747	23.5732	12.4256	0.794428238143999	0.041640684207588	0.632719908498648
ENSSSCG00000007278	AHCY	chr17:37722011-37744486	10.1501	4.94896	0.835721434562501	0.0416447385400911	0.632719908498648
ENSSSCG00000010476	MYOF	chr14:104767783-104941440	8.6897	2.82008233333333	1.40555608069308	0.0417286592630507	0.633419648300668
ENSSSCG00000023160	-	chr7:30329039-30332051	3.82951966666667	1.35314366666667	1.45879014821956	0.0418688515692522	0.635029008782158
ENSSSCG00000011106	CREM	chr10:57829543-57903016	13.5647396666667	24.4379	-0.746683	0.0418883155286204	0.635029008782158
ENSSSCG00000017918	ARRB2	chr12:52160624-52170582	4.26398	1.21894266666667	1.38857199122171	0.0419222485661688	0.635136817688341
ENSSSCG00000006631	TMOD4	chr4:98074303-98082437	70.5432716666667	134.030695666667	-0.889302	0.042031929872197	0.636233590921197
ENSSSCG00000033760	LTBP4	chr6:48835151-48861507	17.6176806666667	30.8205	-0.826873	0.0420816142763631	0.636233590921197
ENSSSCG00000006950	WDR63	chr4:130761436-130826718	0.601172	0.0254156666666667	4.12169623956102	0.0421021130478681	0.636233590921197
ENSSSCG00000028627	ENSSSCG00000028627	chr6:49069639-49087602	0.130751	0.0154443333333333	2.92566678645938	0.0421834279167439	0.636437193075576
ENSSSCG00000031163	ENSSSCG00000031163	chr2:13371060-13377044	35.808	15.5814083333333	1.23517317908477	0.0421983068516496	0.636437193075576
ENSSSCG00000004750	OIP5	chr1:130036481-130065628	1.38929	0.605642333333333	1.2005813528463	0.0422230924966947	0.636437193075576
ENSSSCG00000006831	SORT1	chr4:110720947-110790109	4.77285233333333	8.20820366666667	-0.823376	0.042295820776972	0.636673443193298
ENSSSCG00000037775	ENSSSCG00000037775	AEMK02000452.1:3591646-3841358	79.5210063333333	132.954790666667	-0.83292	0.0423133422267741	0.636673443193298
ENSSSCG00000017617	SCPEP1	chr12:33264904-33297896	29.8811033333333	11.9794	1.10903509460891	0.0423194256582031	0.636673443193298
ENSSSCG00000007366	MYBL2	chr17:46256191-46287929	1.26150366666667	0.0820013333333333	3.5988536878921	0.0424095615956792	0.637624392752814
ENSSSCG00000036976	ENSSSCG00000036976	chr14:87703268-87719629	59.2748	101.803596666667	-0.810389	0.0424905319327685	0.638192856302231
ENSSSCG00000007678	COL26A1	chr3:9003910-9162591	0.110757	0	5.10622890008596	0.0425348496119013	0.638192856302231
ENSSSCG00000027684	TRIM63	chr6:83429364-83508007	57.6573	24.3904	1.16797246373314	0.0425466834915831	0.638192856302231
ENSSSCG00000002651	CDT1	chr6:893381-897627	0.852846333333333	0.101284333333333	2.77074049532183	0.0425551739907611	0.638192856302231
ENSSSCG00000002697	-	chr6:10158640-10173980	6.0183	2.69481966666667	1.06546832694397	0.0426611969927443	0.639377939739358
ENSSSCG00000022292	NPL	chr9:124093611-124132942	3.03289833333333	0.721801	1.58129717995701	0.0427710148550136	0.640213420838637
ENSSSCG00000006281	METTL11B	chr4:80849384-81038579	11.0645646666667	15.6825646666667	-0.819366	0.0429375580178565	0.641894806731592
ENSSSCG00000039234	-	chr10:19270590-19394091	0.181339333333333	0.482806333333333	-1.51775	0.042966304736608	0.641919303572794
ENSSSCG00000003524	C1QA	chr6:80586183-80591269	19.5653	10.1203	1.07008637403469	0.0431069321877781	0.642811414525945
ENSSSCG00000017525	NFE2L1	chr12:24303394-24316764	37.5165633333333	21.8161	0.741140247026813	0.0431434293093031	0.642811414525945
ENSSSCG00000025588	FJX1	chr2:25421594-25422907	6.71793	1.97173266666667	1.52446547096557	0.043181822020697	0.642811414525945
ENSSSCG00000015945	METTL8	chr15:77474599-77575184	3.65756766666667	1.2491	1.23111502376636	0.043188891913462	0.642811414525945
ENSSSCG00000032849	MLPH	chr15:137173410-137219853	0.323982666666667	0.0632526666666667	1.77555798109641	0.0432515778266935	0.643190863777394
ENSSSCG00000001004	SLC22A23	chr7:1987773-2131627	2.96969066666667	1.55514933333333	0.879865911841848	0.0433207673488449	0.643190863777394
ENSSSCG00000026939	LMAN2L	chr3:56878940-56906543	4.40210066666667	7.57491366666667	-0.841577	0.0433258570841513	0.643190863777394
ENSSSCG00000040824	CNTN2	chr9:65737626-65776410	0.0238993333333333	0.00156966666666667	3.48287756497155	0.0434036512350172	0.643190863777394
ENSSSCG00000022237	SUSD3	chr3:42599585-42622708	1.89155433333333	0.397497666666667	1.97076262591563	0.0434119317441852	0.643190863777394
ENSSSCG00000010949	DAPK1	chr10:27724643-27954708	2.39645166666667	1.56684666666667	1.05819550941416	0.043430816562565	0.643190863777394
ENSSSCG00000016030	ZSWIM2	chr15:91841696-91886089	0.122305666666667	0.403844333333333	-1.75489	0.0434434005265165	0.643190863777394
ENSSSCG00000004218	RSPO3	chr1:35984950-36066958	0.823621	0.357823333333333	1.55911185957887	0.0434673352011424	0.643190863777394
ENSSSCG00000017260	WIPI1	chr12:11659072-11752377	11.6437116666667	6.05146933333333	0.81480815555856	0.0434769173550775	0.643190863777394
ENSSSCG00000011769	FXR1	chr13:118839335-118900136	68.5566	101.164	-0.72888	0.0434860039234632	0.643190863777394
ENSSSCG00000023391	LONP2	chr6:36372598-36466329	31.2431543333333	17.8198	0.773364018403632	0.0435746652072289	0.644099920166779
ENSSSCG00000030469	BUB1	chr3:45585091-45626667	0.761264666666666	0.101776333333333	2.6035132825367	0.043662609679933	0.644595135424447
ENSSSCG00000040608	AKR1B1	chr18:14734108-14756827	17.4864816666667	9.86478	0.727014418029915	0.0437006041005761	0.644754084175478
ENSSSCG00000037016	ID1	chr17:35316620-35322100	13.4105196666667	7.34583	0.81360307383604	0.0438512850943099	0.646532434451565
ENSSSCG00000038397	PTK2	chr4:2656545-2898922	10.3068	16.8721606666667	-0.740451	0.0438757441792088	0.646532434451565
ENSSSCG00000021588	DAPK2	chr1:107982447-108132782	12.3191	6.74555566666667	1.04542374629126	0.0439803285301139	0.647436512051849
ENSSSCG00000008919	EPHA5	chr8:63286378-63604734	1.81000533333333	3.60901366666667	-0.928144	0.0440843090539795	0.648395303352941
ENSSSCG00000009881	OAS2	chr14:38827673-38862023	14.472	6.13702833333333	0.966794119137385	0.0441299541528962	0.648663758125749
ENSSSCG00000009542	TNFSF13B	chr11:75599594-75633041	1.74915	0.397054	1.9655972239787	0.0441946361212	0.64890361734282
ENSSSCG00000003576	GPR3	chr6:84610107-84613202	0.0470343333333333	0	5.13184522247315	0.0442260697768853	0.64890361734282
ENSSSCG00000015960	MAP3K20	chr15:79174315-79376880	50.5267726666667	84.5843786666667	-0.969438	0.0442284813509844	0.64890361734282
ENSSSCG00000013147	FAM111B	chr2:12266503-12279356	4.43757433333333	0.963158	1.37961176753463	0.0443158364465033	0.649683268817033
ENSSSCG00000011615	RAB7A	chr13:71761920-71886839	17.4579156666667	29.9724716666667	-0.782941	0.0443364933449462	0.649683268817033
ENSSSCG00000008634	ATP6V1C2	chr3:125774450-125825780	0.227304	0.0621653333333333	1.74018402196899	0.0443819031258671	0.649713542302306
ENSSSCG00000005467	HSDL2	chr1:253124403-253191760	37.7139253333333	21.4232	0.791282106113396	0.0443934337603518	0.649713542302306
ENSSSCG00000010798	GGA2	chr3:22695373-22736476	9.16504533333333	4.62998866666667	0.861305046419617	0.0445509199884299	0.65161567963312
ENSSSCG00000016920	MIER3	chr16:35990469-36025436	12.3398433333333	12.3353	-0.79432	0.0446603755765732	0.652227841340382
ENSSSCG00000040681	FABP4	chr4:55096228-55101209	320.203590333333	144.156524666667	0.983692349744925	0.0446679951923291	0.652227841340382
ENSSSCG00000035954	ATAD5	chr12:42874463-42920442	0.774176666666667	0.206582	1.6562089803467	0.0446754036593792	0.652227841340382
ENSSSCG00000037466	ENSSSCG00000037466	chr6:55781905-55824239	0.987833333333333	0.198701666666667	1.99604386172341	0.0447146094158688	0.65233245634995
ENSSSCG00000015862	LIMS2	chr15:59664717-59709379	12.0765896666667	20.2591533333333	-0.805305	0.0447376650807567	0.65233245634995
ENSSSCG00000022390	RGN	chrX:41725522-41751198	0.630943	1.10788	-1.18096	0.0448186041394043	0.652613138299798
ENSSSCG00000036663	-	chr1:147692677-147698488	0.0400663333333333	0.317868333333333	-3.0483	0.0448412154490446	0.652613138299798
ENSSSCG00000039071	ENSSSCG00000039071	chr7:23842290-23849100	36.1178756666667	15.0399	1.06313748901886	0.0448926008209996	0.652613138299798
ENSSSCG00000017006	LCP2	chr16:53696864-53742290	4.23692166666667	1.53587533333333	1.44820826403008	0.0448945919713062	0.652613138299798
ENSSSCG00000023709	PTPRJ	chr2:14549537-14726715	5.38318166666667	1.71148	1.33203246956359	0.0449638999429148	0.652725490454396
ENSSSCG00000014369	CD14	chr2:142346211-142349349	1.95490033333333	0.475629666666667	1.76524221317529	0.0450298926265286	0.652725490454396
ENSSSCG00000014336	EGR1	chr2:140441491-140531833	24.3091153333333	7.79666866666667	1.15352809374597	0.0450574789534025	0.652725490454396
ENSSSCG00000011731	SMC4	chr13:100077867-100133166	8.02749966666667	4.32229	0.822355944192215	0.0450697113450744	0.652725490454396
ENSSSCG00000012029	BACH1	chr13:192615677-192697540	24.4768	12.4369	0.908532530312023	0.0450736301598963	0.652725490454396
ENSSSCG00000038374	CIART	chr4:98797378-98814553	8.19210166666667	4.27649	0.927332510671369	0.0450953928371365	0.652725490454396
ENSSSCG00000017861	ASPA	chr12:49610482-49639922	4.56745	1.91082566666667	1.15322528759356	0.0451874376801468	0.652931386387358
ENSSSCG00000037081	ENSSSCG00000037081	chr6:129247109-129255255	22.0845	12.05	0.779902278714835	0.0452831394521523	0.652931386387358
ENSSSCG00000007291	EDEM2	chr17:38483179-38515248	15.2452	6.97530833333333	0.949664695347562	0.0453031670170734	0.652931386387358
ENSSSCG00000004522	ME2	chr1:100419399-100476021	13.7505716666667	6.10901	0.956563071349626	0.0453241715275222	0.652931386387358
ENSSSCG00000011133	PFKFB3	chr10:64776318-64859050	9.30761166666667	18.4094203333333	-1.12197	0.0453374451940803	0.652931386387358
ENSSSCG00000006775	CAPZA1	chr4:107768079-107822396	39.3842413333333	16.8117383333333	1.02463761465257	0.0453494965144054	0.652931386387358
ENSSSCG00000023972	DRAM1	chr5:82290378-82326150	5.10582	1.92536	1.21090697990697	0.0453499840206833	0.652931386387358
ENSSSCG00000007007	IDO1	chr17:9245135-9261748	0.181737	0.008624	3.91995724103616	0.045360003364262	0.652931386387358
ENSSSCG00000000190	TUBA1B	chr5:15150224-15190862	243.449053666667	97.2159	1.12862037198421	0.0453853489017564	0.652931386387358
ENSSSCG00000004570	TPM1	chr1:108985778-109019044	1445.02065033333	2703.38159166667	-0.918466	0.0454256117905302	0.653113835579694
ENSSSCG00000032503	ENSSSCG00000032503	chr15:38095676-38119360	0.685875333333333	0.025054	4.67249700545019	0.0455697975616376	0.654676909036178
ENSSSCG00000007925	NAGPA	chr3:37378480-37389408	1.17306	0.341038	1.4965435302936	0.045589620903744	0.654676909036178
ENSSSCG00000000184	DDN	chr5:15027081-15029652	0.0409643333333333	0	5.25259056513328	0.0457167127393022	0.655519895462691
ENSSSCG00000031629	MOSMO	chr3:24107708-24176199	8.48014	17.1191	-1.08633	0.0457372239043285	0.655519895462691
ENSSSCG00000026049	ENSSSCG00000026049	chr9:36073244-36073561	0.361140333333333	0.020265	3.65248218596853	0.045761955909687	0.655519895462691
ENSSSCG00000001750	PAQR8	chr7:46104946-46234276	0.992897666666667	0.282180333333333	1.58224947013231	0.0457957228343155	0.655519895462691
ENSSSCG00000010012	SLC35E4	chr14:47520089-47526704	6.21551233333333	2.55226133333333	1.24047895545722	0.0458144183695419	0.655519895462691
ENSSSCG00000006538	CKS1B	chr4:94803397-94820349	9.33397	5.23651966666667	0.851576092882578	0.0459268697555801	0.656335712620481
ENSSSCG00000004425	LAMA4	chr1:78072305-78223968	22.8417286666667	35.6067086666667	-0.772743	0.0459621074774747	0.656443127301931
ENSSSCG00000034954	C5orf24	chr2:137017027-137049441	8.80752	15.7265	-1.18895	0.046171338795667	0.658260351751714
ENSSSCG00000006250	LYN	chr4:75786099-75904235	5.10296066666667	1.99015	1.15874030575915	0.0462005365123036	0.658260351751714
ENSSSCG00000002866	CEBPA	chr6:43084646-43085710	9.98075466666667	2.66695	1.65096408743579	0.046291403133047	0.65915840420358
ENSSSCG00000004630	SCG3	chr1:120042435-120138175	0.203511666666667	0.0654196666666667	1.58641006027174	0.0464771524374155	0.661405630840143
ENSSSCG00000022383	GATA4	chr14:14858159-14937207	0.003992	0.048438	-3.05026	0.0465131991244805	0.661521054214834
ENSSSCG00000018091	ND5	chrMT:6511-14755	796.162129666667	477.515584666667	0.764953753288222	0.0466370650433853	0.662173823579866
ENSSSCG00000021220	CKB	AEMK02000452.1:2070838-2074138	12.6088063333333	2.78614166666667	1.8854177065389	0.0466448808470087	0.662173823579866
ENSSSCG00000015285	LRRN2	chr9:65279495-65352945	0.0139236666666667	0.0956873333333333	-2.75183	0.0467250141365877	0.662173823579866
ENSSSCG00000002258	KLHL25	chr7:88262924-88264691	2.08199166666667	4.42177533333333	-1.15676	0.0467302810224089	0.662173823579866
ENSSSCG00000015405	ENSSSCG00000015405	chr9:99684189-99782278	188.354421333333	102.287643333333	0.806105688752392	0.0468059248852253	0.662338615299848
ENSSSCG00000022005	SFXN3	chr14:112110263-112119162	5.66323	1.34284633333333	1.7882831155947	0.0468224173146937	0.662338615299848
ENSSSCG00000005895	C8orf82	chr4:275931-278619	8.16322	3.78818566666667	0.984867172832562	0.0470151805170681	0.663593548458088
ENSSSCG00000023377	EMP3	chr6:53757491-53763413	7.01875166666667	2.14546	1.45054113015583	0.0470159031724406	0.663593548458088
ENSSSCG00000009889	ALDH2	chr14:39901078-39933149	26.7771	45.4130386666667	-0.8439	0.0470232252665824	0.663593548458088
ENSSSCG00000026422	GPER1	chr3:650706-745265	2.93844133333333	1.3902	1.21170864216959	0.0471147976043513	0.664094290042285
ENSSSCG00000003064	ETHE1	chr6:50375980-50394382	8.80155833333333	3.81259333333333	1.08688141215747	0.0471814004999304	0.664465080684631
ENSSSCG00000036727	ENSSSCG00000036727	chr7:20896374-20896784	13.3182676666667	2.56340133333333	2.07321376885224	0.0472313894283404	0.664465080684631
ENSSSCG00000000769	BID	chr5:69849002-69875853	6.97884	3.07061	0.995650359467067	0.0472480689888866	0.664465080684631
ENSSSCG00000006395	ENSSSCG00000006395	chr4:90566267-90574761	90.5605963333333	44.2335243333333	0.998122138022774	0.0472533444203091	0.664465080684631
ENSSSCG00000004870	CNDP2	chr1:149565085-149584297	15.5525	6.09971666666667	1.13016161582951	0.0473522036153197	0.665409684300059
ENSSSCG00000005678	NTMT1	chr1:269825957-269828163	12.0534	5.49472533333333	1.05673915551226	0.0473767199210261	0.665409684300059
ENSSSCG00000002767	TSNAXIP1	chr6:28428917-28450433	0.0340956666666667	0	5.07268474435837	0.0477640517787426	0.670054944384256
XLOC_241886	XLOC_241886	chrX:49178429-49206014	1.86330966666667	3.84405166666667	-1.11648	0.0478713477591941	0.670781115339914
ENSSSCG00000015249	ENSSSCG00000015249	chr9:57091222-57110149	0.424565666666667	1.26882966666667	-1.56655	0.047872469802553	0.670781115339914
ENSSSCG00000001927	ENSSSCG00000001927	chr7:60877889-60913339	14.1353263333333	6.61380666666667	0.878184421894074	0.0479442888251032	0.671055329906378
ENSSSCG00000007525	-	chr17:59174697-59185078	19.2513846666667	8.50284533333333	1.13274283359371	0.0479487169848645	0.671055329906378
ENSSSCG00000015673	KYNU	chr15:8853969-8983053	2.02138	0.399924	2.03350689098823	0.0480401368922368	0.671937650093424
ENSSSCG00000015955	ITGA6	chr15:78504312-78589645	23.5361456666667	11.1673073333333	0.904240226137872	0.0480902527585844	0.672241549777614
ENSSSCG00000011845	PCYT1A	chr13:133800766-133851001	5.13097433333333	9.12059166666667	-0.891721	0.0481710015859963	0.672756112694395
ENSSSCG00000012056	CHAF1B	chr13:200048154-200073268	0.482544666666667	0.079691	2.32810812004371	0.048183883747031	0.672756112694395
ENSSSCG00000010580	NFKB2	chr14:113405991-113414326	8.45542733333333	4.32081933333333	0.818379054883879	0.0482734396552628	0.673609340622642
ENSSSCG00000028443	-	chr7:74782309-74847664	0.131535666666667	0.469260333333333	-1.71172	0.0483174253099062	0.673826049080435
ENSSSCG00000038932	PPM1E	chr12:35051954-35262698	0.199170666666667	0.0615603333333333	1.63373141022429	0.0484121935881089	0.674598818250064
ENSSSCG00000007680	MYL10	chr3:9187812-9195792	0	0.293961	-6.27483	0.0484326435634271	0.674598818250064
ENSSSCG00000034506	MS4A2	chr2:11400192-11420549	5.30056	1.95579	1.18881879815279	0.0484867900617234	0.674598818250064
ENSSSCG00000012150	REPS2	chrX:13412128-13658900	0.456176666666667	0.859552333333333	-1.0534	0.0485449705670072	0.675011687038597
ENSSSCG00000035812	AMH	chr2:76414427-76418315	0	0.076413	-6.44079	0.0486429285358212	0.675020441020311
ENSSSCG00000011663	RBP2	chr13:80320853-80346112	0	0.0999516666666667	-5.29799	0.0486500423968072	0.675020441020311
ENSSSCG00000031700	SLC2A9	chr8:6192517-6367990	0.114012333333333	0	6.2630048750072	0.048731864619065	0.675020441020311
ENSSSCG00000007495	CASS4	chr17:56991180-57035130	0.370937333333333	0.08723	1.82050920345939	0.0487554410117519	0.675020441020311
ENSSSCG00000010505	DNTT	chr14:107750796-107784603	0.158950333333333	0.00823233333333333	3.5437795640641	0.0487696891496574	0.675020441020311
ENSSSCG00000008452	ENSSSCG00000008452	chr3:96474459-96590769	43.3615213333333	25.8331	0.691759844070293	0.0488120807839758	0.675020441020311
ENSSSCG00000033425	ST6GALNAC5	chr6:136203309-136391034	0.0291666666666667	0.103886	-1.95589	0.048827844151769	0.675020441020311
ENSSSCG00000037292	PLA2G4E	chr1:129289763-129362941	0.0443216666666667	0.193799666666667	-1.98786	0.0488306594369845	0.675020441020311
ENSSSCG00000004774	IVD	chr1:130894150-130910609	11.2710723333333	17.5538246666667	-0.702216	0.0488839754446022	0.67536320800944
ENSSSCG00000026526	CATSPER4	chr6:83609349-83627855	0.0326396666666667	0.219029	-2.52283	0.0490330540057725	0.675481404616919
ENSSSCG00000038455	RBM24	chr7:13125388-13139553	14.1116526666667	21.2861	-0.931483	0.049151441547029	0.675481404616919
ENSSSCG00000010190	ACTA1	chr14:60412628-60422994	1626.52433266667	2966.55961066667	-0.848859	0.0491916043251895	0.675481404616919
ENSSSCG00000017937	PHF23	chr12:52590804-52595254	10.8416793333333	5.87294033333333	0.856017425297551	0.0492212363228812	0.675481404616919
ENSSSCG00000000185	ENSSSCG00000000185	chr5:15029818-15049656	14.0002	7.43960166666667	0.832063722293146	0.0492378432550463	0.675481404616919
ENSSSCG00000034001	ENSSSCG00000034001	AEMK02000276.1:14815-18668	0	0.343295	-5.59587	0.049261253440968	0.675481404616919
ENSSSCG00000033093	RGS6	chr7:95746786-95930044	0.345623333333333	0.880018	-1.33059	0.0492757834949082	0.675481404616919
ENSSSCG00000010486	HELLS	chr14:105922992-105966977	1.13459366666667	0.322786666666667	1.58118465901174	0.0492844094786635	0.675481404616919
ENSSSCG00000015360	ANKMY2	chr9:85850647-85887485	30.4120116666667	48.3094596666667	-0.721103	0.0493008451195892	0.675481404616919
ENSSSCG00000009226	KLHL8	chr8:131634191-131701255	5.64557433333333	3.13365	0.789201311077261	0.0493204116800107	0.675481404616919
ENSSSCG00000028492	C4orf46	chr8:47606564-47608570	0.076117	0.649495	-2.94597	0.0494058507683009	0.676260431325645
ENSSSCG00000021712	HERC6	chr8:130594937-130665145	11.2447186666667	6.21124	0.778355636572526	0.0495383335234405	0.67676611368451
ENSSSCG00000030368	HSPA1L	chr7:23909960-23914517	0.967992	0.281941666666667	1.73535855053764	0.0496057018438129	0.67676611368451
ENSSSCG00000040575	ISG15	chr6:63362889-63365398	4.98502166666667	2.03377	1.15852882814256	0.0496112206435921	0.67676611368451
ENSSSCG00000015600	DTL	chr9:131227717-131268958	0.769201666666667	0.154073333333333	2.02793	0.0496302951988383	0.67676611368451
ENSSSCG00000025537	PTPN6	chr5:63760467-63782148	6.04885	1.12638566666667	1.60982153823358	0.0496529656363903	0.67676611368451
ENSSSCG00000003913	MAST2	chr6:165406932-165458086	3.75728	1.90945833333333	0.93163175854331	0.0496959214082718	0.67676611368451
ENSSSCG00000015726	CNTNAP5	chr15:26875307-27362814	0.360294666666667	0.769851666666667	-1.10908	0.0497084968587334	0.67676611368451
ENSSSCG00000011830	ENSSSCG00000011830	chrX:58487967-58488583	1.02618166666667	2.8936	-1.47848	0.0497092628232742	0.67676611368451
ENSSSCG00000028501	ENSSSCG00000028501	chr2:4867510-4889189	0.424631666666667	0.0861783333333333	1.97425201543844	0.0497569968169861	0.67676611368451
ENSSSCG00000014248	LMNB1	chr2:129807247-129862208	7.80588	2.544	1.35462761109865	0.0497616248668107	0.67676611368451
ENSSSCG00000023771	-	chr11:3839361-3984856	0.47779	1.165	-1.26686	0.0497857504239196	0.67676611368451
ENSSSCG00000038345	IKZF1	chr9:136372205-136463765	1.09826733333333	0.395205333333333	1.69323857649943	0.0498738029741699	0.677574098926187
