# Supplementary material for: Gene Expression Profiling of Adipose Tissue in Enshi Black Pigs Subjected to Cold Stress
Source: Vet Sci. 2026 Apr 30;13(5):442. doi: 10.3390/vetsci13050442 (PMC13211509; doi:10.3390/vetsci13050442)
Supplement: Supplementary file 1 [file vetsci-13-00442-s001.zip › Table S/Table S6.xlsx]

## Sheet: B_vs_C.DEG_KEGG_pathway_enrichm
Table S6 KEGG pathway analysis of DEGs of A vs C group
#Term	Database	ID	Input number	Background number	P-Value	Corrected P-Value	Input	Hyperlink
Metabolic pathways	KEGG PATHWAY	ssc01100	116	1219	3.40963397085e-31	8.69456662567e-29	ENSSSCG00000027307|ENSSSCG00000004510|ENSSSCG00000026554|ENSSSCG00000011215|ENSSSCG00000025578|ENSSSCG00000018069|ENSSSCG00000013436|ENSSSCG00000032129|ENSSSCG00000030318|ENSSSCG00000023215|ENSSSCG00000035696|ENSSSCG00000014289|ENSSSCG00000002269|ENSSSCG00000013596|ENSSSCG00000015340|ENSSSCG00000010537|ENSSSCG00000010535|ENSSSCG00000003400|ENSSSCG00000000259|ENSSSCG00000015973|ENSSSCG00000027085|…	http://www.genome.jp/kegg-bin/show_pathway?ssc01100/ssc:574054%09red/ssc:100155893%09red/ssc:100526144%09red/ssc:100515071%09red/ssc:102160928%09red/ssc:396956%09red/ssc:396894%09red/ssc:100512419%09red/ssc:102157990%09red/ssc:100156879%09red/ssc:100524239%09red/ssc:100510957%09red/ssc:100515069%09red/ssc:100515377%09red/ssc:100153866%09red/ssc:100579141%09red/ssc:414382%09red/ssc:100233171%09red…
Parkinson's disease	KEGG PATHWAY	ssc05012	45	145	1.70750177252e-30	1.96719091036e-28	ENSSSCG00000018082|ENSSSCG00000002907|ENSSSCG00000015973|ENSSSCG00000027085|ENSSSCG00000027307|ENSSSCG00000018084|ENSSSCG00000011764|ENSSSCG00000029034|ENSSSCG00000024144|ENSSSCG00000013778|ENSSSCG00000035532|ENSSSCG00000008195|ENSSSCG00000000405|ENSSSCG00000018069|ENSSSCG00000023277|ENSSSCG00000022945|ENSSSCG00000013436|ENSSSCG00000014371|ENSSSCG00000032129|ENSSSCG00000030318|ENSSSCG00000032166|…	http://www.genome.jp/kegg-bin/show_pathway?ssc05012/ssc:574054%09red/ssc:448979%09red/ssc:100514033%09red/ssc:100520312%09red/ssc:399685%09red/ssc:100524613%09red/ssc:808511%09red/ssc:808513%09red/ssc:100524676%09red/ssc:100038031%09red/ssc:100624335%09red/ssc:100156879%09red/ssc:100524239%09red/ssc:100156967%09red/ssc:100515069%09red/ssc:100737726%09red/ssc:100514753%09red/ssc:100157156%09red/ss…
Oxidative phosphorylation	KEGG PATHWAY	ssc00190	44	137	2.31434224748e-30	1.96719091036e-28	ENSSSCG00000018082|ENSSSCG00000002907|ENSSSCG00000015973|ENSSSCG00000027085|ENSSSCG00000027307|ENSSSCG00000018084|ENSSSCG00000011764|ENSSSCG00000029034|ENSSSCG00000024144|ENSSSCG00000013778|ENSSSCG00000035532|ENSSSCG00000008195|ENSSSCG00000000405|ENSSSCG00000018069|ENSSSCG00000023277|ENSSSCG00000034527|ENSSSCG00000014371|ENSSSCG00000032129|ENSSSCG00000030318|ENSSSCG00000032166|ENSSSCG00000006166|…	http://www.genome.jp/kegg-bin/show_pathway?ssc00190/ssc:574054%09red/ssc:448979%09red/ssc:100514033%09red/ssc:100520312%09red/ssc:399685%09red/ssc:100524613%09red/ssc:396956%09red/ssc:808511%09red/ssc:808513%09red/ssc:100524676%09red/ssc:100038031%09red/ssc:100624335%09red/ssc:100156879%09red/ssc:100524239%09red/ssc:100156967%09red/ssc:100515069%09red/ssc:100737726%09red/ssc:100157156%09red/ssc:1…
Huntington's disease	KEGG PATHWAY	ssc05016	43	195	3.92648408689e-24	2.50313360539e-22	ENSSSCG00000018082|ENSSSCG00000002907|ENSSSCG00000015973|ENSSSCG00000027085|ENSSSCG00000027307|ENSSSCG00000011764|ENSSSCG00000029034|ENSSSCG00000015379|ENSSSCG00000024144|ENSSSCG00000029275|ENSSSCG00000013778|ENSSSCG00000039196|ENSSSCG00000035532|ENSSSCG00000008195|ENSSSCG00000000405|ENSSSCG00000023277|ENSSSCG00000013436|ENSSSCG00000014371|ENSSSCG00000032129|ENSSSCG00000030318|ENSSSCG00000032166|…	http://www.genome.jp/kegg-bin/show_pathway?ssc05016/ssc:574054%09red/ssc:448979%09red/ssc:100620543%09red/ssc:100519594%09red/ssc:100514033%09red/ssc:100520312%09red/ssc:399685%09red/ssc:100524613%09red/ssc:808513%09red/ssc:100524676%09red/ssc:100038031%09red/ssc:100624067%09red/ssc:100624335%09red/ssc:100156879%09red/ssc:100524239%09red/ssc:414403%09red/ssc:100515069%09red/ssc:100737726%09red/ss…
Alzheimer's disease	KEGG PATHWAY	ssc05010	39	177	5.32956838099e-22	2.71807987431e-20	ENSSSCG00000018082|ENSSSCG00000002907|ENSSSCG00000015973|ENSSSCG00000027085|ENSSSCG00000027307|ENSSSCG00000011764|ENSSSCG00000029034|ENSSSCG00000024144|ENSSSCG00000013778|ENSSSCG00000035532|ENSSSCG00000008195|ENSSSCG00000000405|ENSSSCG00000023277|ENSSSCG00000034386|ENSSSCG00000013436|ENSSSCG00000014371|ENSSSCG00000032129|ENSSSCG00000023746|ENSSSCG00000030318|ENSSSCG00000032166|ENSSSCG00000006166|…	http://www.genome.jp/kegg-bin/show_pathway?ssc05010/ssc:574054%09red/ssc:448979%09red/ssc:100514033%09red/ssc:100520312%09red/ssc:399685%09red/ssc:100524613%09red/ssc:808513%09red/ssc:100524676%09red/ssc:100038031%09red/ssc:100624335%09red/ssc:100156879%09red/ssc:100524239%09red/ssc:396875%09red/ssc:100515069%09red/ssc:100737726%09red/ssc:100157156%09red/ssc:100517634%09red/ssc:100579141%09red/ss…
Non-alcoholic fatty liver disease (NAFLD)	KEGG PATHWAY	ssc04932	36	155	4.59527549777e-21	1.95299208655e-19	ENSSSCG00000018082|ENSSSCG00000002907|ENSSSCG00000027085|ENSSSCG00000027307|ENSSSCG00000011764|ENSSSCG00000029034|ENSSSCG00000024144|ENSSSCG00000013778|ENSSSCG00000014560|ENSSSCG00000008195|ENSSSCG00000023277|ENSSSCG00000000185|ENSSSCG00000013436|ENSSSCG00000014371|ENSSSCG00000032129|ENSSSCG00000030318|ENSSSCG00000040464|ENSSSCG00000006166|ENSSSCG00000020926|ENSSSCG00000020970|ENSSSCG00000003261|…	http://www.genome.jp/kegg-bin/show_pathway?ssc04932/ssc:448979%09red/ssc:396832%09red/ssc:100628202%09red/ssc:100514033%09red/ssc:100520312%09red/ssc:100518016%09red/ssc:399685%09red/ssc:100524613%09red/ssc:808513%09red/ssc:100524676%09red/ssc:100038031%09red/ssc:100624335%09red/ssc:100156879%09red/ssc:100524239%09red/ssc:414426%09red/ssc:100515069%09red/ssc:100737726%09red/ssc:100517634%09red/ss…
Cardiac muscle contraction	KEGG PATHWAY	ssc04260	21	75	3.21315531603e-14	1.17050657941e-12	ENSSSCG00000023031|ENSSSCG00000018082|ENSSSCG00000017307|ENSSSCG00000027085|ENSSSCG00000004803|ENSSSCG00000018078|ENSSSCG00000008195|ENSSSCG00000036789|ENSSSCG00000029034|ENSSSCG00000014289|ENSSSCG00000032129|ENSSSCG00000024316|ENSSSCG00000037792|ENSSSCG00000027019|ENSSSCG00000014560|ENSSSCG00000013436|ENSSSCG00000018094|ENSSSCG00000011356|ENSSSCG00000002907|ENSSSCG00000033958|ENSSSCG00000007845	http://www.genome.jp/kegg-bin/show_pathway?ssc04260/ssc:100516998%09red/ssc:808513%09red/ssc:100038031%09red/ssc:808507%09red/ssc:808504%09red/ssc:100038022%09red/ssc:100519594%09red/ssc:100622450%09red/ssc:100522678%09red/ssc:492822%09red/ssc:396856%09red/ssc:100624067%09red/ssc:100156879%09red/ssc:100524239%09red/ssc:100524308%09red/ssc:100152267%09red/ssc:100524613%09red/ssc:100156967%09red/ss…
Protein digestion and absorption	KEGG PATHWAY	ssc04974	14	87	2.75075240137e-07	8.76802327936e-06	ENSSSCG00000000808|ENSSSCG00000037430|ENSSSCG00000005380|ENSSSCG00000036013|ENSSSCG00000016034|ENSSSCG00000016035|ENSSSCG00000005222|ENSSSCG00000031738|ENSSSCG00000002032|ENSSSCG00000013667|ENSSSCG00000015326|ENSSSCG00000011355|ENSSSCG00000003069|ENSSSCG00000009545	http://www.genome.jp/kegg-bin/show_pathway?ssc04974/ssc:100626716%09red/ssc:100523209%09red/ssc:397081%09red/ssc:102159686%09red/ssc:397003%09red/ssc:100620394%09red/ssc:397532%09red/ssc:100152001%09red/ssc:397531%09red/ssc:100738862%09red/ssc:100515967%09red/ssc:100153454%09red/ssc:100522330%09red/ssc:100302368%09red
Hypertrophic cardiomyopathy (HCM)	KEGG PATHWAY	ssc05410	12	79	3.31958938852e-06	9.40550326747e-05	ENSSSCG00000020970|ENSSSCG00000020785|ENSSSCG00000004803|ENSSSCG00000011046|ENSSSCG00000023031|ENSSSCG00000033958|ENSSSCG00000000185|ENSSSCG00000000857|ENSSSCG00000027019|ENSSSCG00000009840|ENSSSCG00000017583|ENSSSCG00000015375	http://www.genome.jp/kegg-bin/show_pathway?ssc05410/ssc:100512676%09red/ssc:100156537%09red/ssc:100037284%09red/ssc:396725%09red/ssc:100622450%09red/ssc:100153986%09red/ssc:396856%09red/ssc:100152267%09red/ssc:414426%09red/ssc:100628202%09red/ssc:397491%09red/ssc:100240723%09red
Fatty acid degradation	KEGG PATHWAY	ssc00071	9	42	4.89148171977e-06	0.000124732783854	ENSSSCG00000015784|ENSSSCG00000017947|ENSSSCG00000034338|ENSSSCG00000004510|ENSSSCG00000003851|ENSSSCG00000025578|ENSSSCG00000003776|ENSSSCG00000008569|ENSSSCG00000001000	http://www.genome.jp/kegg-bin/show_pathway?ssc00071/ssc:100738177%09red/ssc:448982%09red/ssc:100312959%09red/ssc:733685%09red/ssc:100520636%09red/ssc:100519491%09red/ssc:397017%09red/ssc:397104%09red/ssc:100134957%09red
Tyrosine metabolism	KEGG PATHWAY	ssc00350	8	36	1.31124746352e-05	0.000303971002908	ENSSSCG00000022009|ENSSSCG00000005193|ENSSSCG00000010537|ENSSSCG00000010132|ENSSSCG00000017501|ENSSSCG00000023215|ENSSSCG00000039715|ENSSSCG00000009490	http://www.genome.jp/kegg-bin/show_pathway?ssc00350/ssc:574065%09red/ssc:414909%09red/ssc:574066%09red/ssc:100155530%09red/ssc:100144479%09red/ssc:396857%09red/ssc:396967%09red/ssc:100624695%09red
Carbon metabolism	KEGG PATHWAY	ssc01200	13	110	1.55756859828e-05	0.000330983327135	ENSSSCG00000007286|ENSSSCG00000023264|ENSSSCG00000036614|ENSSSCG00000035696|ENSSSCG00000025751|ENSSSCG00000010537|ENSSSCG00000030318|ENSSSCG00000003776|ENSSSCG00000014919|ENSSSCG00000035686|ENSSSCG00000008261|ENSSSCG00000023643|ENSSSCG00000020926	http://www.genome.jp/kegg-bin/show_pathway?ssc01200/ssc:397519%09red/ssc:100524676%09red/ssc:100520040%09red/ssc:100153866%09red/ssc:100037986%09red/ssc:102166364%09red/ssc:397104%09red/ssc:100294678%09red/ssc:100739035%09red/ssc:414412%09red/ssc:494561%09red/ssc:396967%09red/ssc:396894%09red
TNF signaling pathway	KEGG PATHWAY	ssc04668	13	114	2.1985525008e-05	0.000431254529004	ENSSSCG00000040961|ENSSSCG00000020970|ENSSSCG00000008954|ENSSSCG00000013735|ENSSSCG00000013736|ENSSSCG00000017723|ENSSSCG00000008959|ENSSSCG00000034379|ENSSSCG00000006286|ENSSSCG00000015579|ENSSSCG00000030960|ENSSSCG00000016690|ENSSSCG00000032795	http://www.genome.jp/kegg-bin/show_pathway?ssc04668/ssc:397590%09red/ssc:100625946%09red/ssc:399503%09red/ssc:397508%09red/ssc:397422%09red/ssc:397179%09red/ssc:102157763%09red/ssc:100515635%09red/ssc:100523358%09red/ssc:414904%09red/ssc:100628202%09red
Dilated cardiomyopathy	KEGG PATHWAY	ssc05414	11	84	2.9592447341e-05	0.000507196576144	ENSSSCG00000020785|ENSSSCG00000004803|ENSSSCG00000011046|ENSSSCG00000023031|ENSSSCG00000033958|ENSSSCG00000000857|ENSSSCG00000027019|ENSSSCG00000017101|ENSSSCG00000017583|ENSSSCG00000015375|ENSSSCG00000034163	http://www.genome.jp/kegg-bin/show_pathway?ssc05414/ssc:100512676%09red/ssc:397421%09red/ssc:100517503%09red/ssc:100037284%09red/ssc:396725%09red/ssc:100622450%09red/ssc:100153986%09red/ssc:396856%09red/ssc:100152267%09red/ssc:397491%09red/ssc:100240723%09red
Pyruvate metabolism	KEGG PATHWAY	ssc00620	8	41	2.98350927144e-05	0.000507196576144	ENSSSCG00000007286|ENSSSCG00000002712|ENSSSCG00000013366|ENSSSCG00000025751|ENSSSCG00000025578|ENSSSCG00000014919|ENSSSCG00000007507|ENSSSCG00000023643	http://www.genome.jp/kegg-bin/show_pathway?ssc00620/ssc:100520040%09red/ssc:100153866%09red/ssc:100523064%09red/ssc:100294678%09red/ssc:733685%09red/ssc:100144531%09red/ssc:407245%09red/ssc:396894%09red
AGE-RAGE signaling pathway in diabetic complications	KEGG PATHWAY	ssc04933	12	104	4.06227286962e-05	0.000629091329085	ENSSSCG00000020970|ENSSSCG00000011131|ENSSSCG00000040958|ENSSSCG00000014336|ENSSSCG00000012135|ENSSSCG00000006286|ENSSSCG00000016034|ENSSSCG00000017723|ENSSSCG00000030960|ENSSSCG00000032936|ENSSSCG00000015326|ENSSSCG00000009545	http://www.genome.jp/kegg-bin/show_pathway?ssc04933/ssc:100626716%09red/ssc:100155670%09red/ssc:100628202%09red/ssc:397508%09red/ssc:100739349%09red/ssc:397422%09red/ssc:100157844%09red/ssc:100520726%09red/ssc:100622955%09red/ssc:100153454%09red/ssc:100152001%09red
Citrate cycle (TCA cycle)	KEGG PATHWAY	ssc00020	7	31	4.1939421939e-05	0.000629091329085	ENSSSCG00000035686|ENSSSCG00000023264|ENSSSCG00000025751|ENSSSCG00000030318|ENSSSCG00000007507|ENSSSCG00000023643|ENSSSCG00000020926	http://www.genome.jp/kegg-bin/show_pathway?ssc00020/ssc:397519%09red/ssc:100524676%09red/ssc:100144531%09red/ssc:102166364%09red/ssc:100294678%09red/ssc:414412%09red/ssc:396894%09red
PI3K-Akt signaling pathway	KEGG PATHWAY	ssc04151	23	336	5.45149587568e-05	0.000772295249054	ENSSSCG00000020970|ENSSSCG00000024960|ENSSSCG00000012135|ENSSSCG00000031143|ENSSSCG00000035911|ENSSSCG00000007507|ENSSSCG00000015326|ENSSSCG00000037430|ENSSSCG00000016866|ENSSSCG00000011046|ENSSSCG00000007200|ENSSSCG00000015753|ENSSSCG00000000857|ENSSSCG00000015444|ENSSSCG00000007807|ENSSSCG00000008044|ENSSSCG00000040958|ENSSSCG00000016690|ENSSSCG00000015375|ENSSSCG00000009545|ENSSSCG00000021443|…	http://www.genome.jp/kegg-bin/show_pathway?ssc04151/ssc:100626716%09red/ssc:100515267%09red/ssc:100515635%09red/ssc:100153454%09red/ssc:397491%09red/ssc:100155670%09red/ssc:100523248%09red/ssc:100516050%09red/ssc:396707%09red/ssc:100515978%09red/ssc:396762%09red/ssc:100512676%09red/ssc:100144531%09red/ssc:100739349%09red/ssc:100521609%09red/ssc:397488%09red/ssc:397669%09red/ssc:100628202%09red/ss…
Fatty acid metabolism	KEGG PATHWAY	ssc01212	8	48	8.03792165923e-05	0.00107877369637	ENSSSCG00000011215|ENSSSCG00000015784|ENSSSCG00000017947|ENSSSCG00000004510|ENSSSCG00000003851|ENSSSCG00000003776|ENSSSCG00000013072|ENSSSCG00000008569	http://www.genome.jp/kegg-bin/show_pathway?ssc01212/ssc:448982%09red/ssc:397017%09red/ssc:100312959%09red/ssc:397104%09red/ssc:100520636%09red/ssc:100519491%09red/ssc:444997%09red/ssc:102162360%09red
Longevity regulating pathway - multiple species	KEGG PATHWAY	ssc04213	9	63	8.51458459989e-05	0.00108560953649	ENSSSCG00000030368|ENSSSCG00000029160|ENSSSCG00000000185|ENSSSCG00000040958|XLOC_200687|ENSSSCG00000000857|ENSSSCG00000009840|ENSSSCG00000017101|ENSSSCG00000040317	http://www.genome.jp/kegg-bin/show_pathway?ssc04213/ssc:100156537%09red/ssc:100739349%09red/ssc:100517503%09red/ssc:100154319%09red/ssc:414426%09red/ssc:396648%09red/ssc:397491%09red/ssc:100144518%09red
Peroxisome	KEGG PATHWAY	ssc04146	10	83	0.00012692034517	0.00144402079746	ENSSSCG00000039244|ENSSSCG00000015784|ENSSSCG00000023264|ENSSSCG00000004401|ENSSSCG00000013569|ENSSSCG00000035615|ENSSSCG00000011192|ENSSSCG00000001000|ENSSSCG00000002013|ENSSSCG00000040317	http://www.genome.jp/kegg-bin/show_pathway?ssc04146/ssc:100511182%09red/ssc:100518218%09red/ssc:100134962%09red/ssc:397082%09red/ssc:100134957%09red/ssc:100154319%09red/ssc:100521480%09red/ssc:102166364%09red/ssc:100037287%09red/ssc:448982%09red
Antigen processing and presentation	KEGG PATHWAY	ssc04612	9	67	0.000130245013104	0.00144402079746	ENSSSCG00000030368|ENSSSCG00000001231|ENSSSCG00000037682|ENSSSCG00000010948|XLOC_200687|ENSSSCG00000011171|ENSSSCG00000013746|ENSSSCG00000029160|ENSSSCG00000006625	http://www.genome.jp/kegg-bin/show_pathway?ssc04612/ssc:100515919%09red/ssc:100381266%09red/ssc:100135029%09red/ssc:396926%09red/ssc:100626428%09red/ssc:100517711%09red/ssc:100144518%09red/ssc:396648%09red
Chemical carcinogenesis	KEGG PATHWAY	ssc05204	9	67	0.000130245013104	0.00144402079746	ENSSSCG00000010610|ENSSSCG00000030271|ENSSSCG00000015579|ENSSSCG00000035836|ENSSSCG00000035615|ENSSSCG00000010853|ENSSSCG00000006325|ENSSSCG00000005663|ENSSSCG00000033207	http://www.genome.jp/kegg-bin/show_pathway?ssc05204/ssc:100154313%09red/ssc:397639%09red/ssc:100623747%09red/ssc:641359%09red/ssc:100521480%09red/ssc:100515071%09red/ssc:397590%09red/ssc:397117%09red/ssc:733607%09red
PPAR signaling pathway	KEGG PATHWAY	ssc03320	9	70	0.000175875901293	0.00186868145123	ENSSSCG00000015784|ENSSSCG00000014257|ENSSSCG00000013513|ENSSSCG00000003851|ENSSSCG00000003776|ENSSSCG00000036883|ENSSSCG00000007507|ENSSSCG00000006328|ENSSSCG00000013072	http://www.genome.jp/kegg-bin/show_pathway?ssc03320/ssc:448982%09red/ssc:100517271%09red/ssc:100144531%09red/ssc:445465%09red/ssc:100519491%09red/ssc:444997%09red/ssc:100142670%09red/ssc:399532%09red/ssc:397104%09red
Legionellosis	KEGG PATHWAY	ssc05134	8	57	0.000233743548538	0.00238418419509	ENSSSCG00000020970|ENSSSCG00000030368|ENSSSCG00000029160|ENSSSCG00000008959|ENSSSCG00000016095|XLOC_200687|ENSSSCG00000008954|ENSSSCG00000013551	http://www.genome.jp/kegg-bin/show_pathway?ssc05134/ssc:100628202%09red/ssc:397072%09red/ssc:414904%09red/ssc:102157763%09red/ssc:100141471%09red/ssc:100144518%09red/ssc:396648%09red
Glycerolipid metabolism	KEGG PATHWAY	ssc00561	8	58	0.000260136713917	0.00255134084803	ENSSSCG00000038081|ENSSSCG00000025578|ENSSSCG00000016225|ENSSSCG00000003839|ENSSSCG00000012841|ENSSSCG00000004509|ENSSSCG00000037005|ENSSSCG00000007359	http://www.genome.jp/kegg-bin/show_pathway?ssc00561/ssc:100049704%09red/ssc:100512419%09red/ssc:100524113%09red/ssc:733685%09red/ssc:100233171%09red/ssc:100155736%09red/ssc:100170771%09red
FoxO signaling pathway	KEGG PATHWAY	ssc04068	12	135	0.0003881963309	0.00366629868072	ENSSSCG00000017936|ENSSSCG00000020970|ENSSSCG00000021443|ENSSSCG00000001804|ENSSSCG00000000185|ENSSSCG00000040958|ENSSSCG00000000857|ENSSSCG00000009840|ENSSSCG00000040317|ENSSSCG00000038911|ENSSSCG00000023915|ENSSSCG00000007507	http://www.genome.jp/kegg-bin/show_pathway?ssc04068/ssc:100156419%09red/ssc:100625739%09red/ssc:100156537%09red/ssc:100462752%09red/ssc:100154319%09red/ssc:100174959%09red/ssc:100144531%09red/ssc:100739349%09red/ssc:100739542%09red/ssc:414426%09red/ssc:100628202%09red/ssc:397491%09red
AMPK signaling pathway	KEGG PATHWAY	ssc04152	11	120	0.000528228742556	0.0048106546197	ENSSSCG00000011133|ENSSSCG00000000185|ENSSSCG00000034749|ENSSSCG00000016690|ENSSSCG00000035428|ENSSSCG00000000857|ENSSSCG00000040464|ENSSSCG00000009840|ENSSSCG00000029275|ENSSSCG00000023915|ENSSSCG00000007507	http://www.genome.jp/kegg-bin/show_pathway?ssc04152/ssc:100516289%09red/ssc:100156537%09red/ssc:396832%09red/ssc:100144531%09red/ssc:100516050%09red/ssc:397013%09red/ssc:100515635%09red/ssc:595112%09red/ssc:100739542%09red/ssc:414426%09red/ssc:397491%09red
Valine, leucine and isoleucine degradation	KEGG PATHWAY	ssc00280	7	52	0.00071513010979	0.00589698890352	ENSSSCG00000025578|ENSSSCG00000035696|ENSSSCG00000004510|ENSSSCG00000003776|ENSSSCG00000004774|ENSSSCG00000007909|ENSSSCG00000008569	http://www.genome.jp/kegg-bin/show_pathway?ssc00280/ssc:733685%09red/ssc:100037986%09red/ssc:397104%09red/ssc:397017%09red/ssc:100156047%09red/ssc:397500%09red/ssc:100312959%09red
Malaria	KEGG PATHWAY	ssc05144	7	52	0.00071513010979	0.00589698890352	ENSSSCG00000020970|ENSSSCG00000006288|ENSSSCG00000017723|ENSSSCG00000011436|ENSSSCG00000006286|ENSSSCG00000023746|ENSSSCG00000030960	http://www.genome.jp/kegg-bin/show_pathway?ssc05144/ssc:397150%09red/ssc:397508%09red/ssc:397422%09red/ssc:397007%09red/ssc:100628202%09red/ssc:100627964%09red
Alanine, aspartate and glutamate metabolism	KEGG PATHWAY	ssc00250	6	37	0.000716888847094	0.00589698890352	ENSSSCG00000015545|ENSSSCG00000015340|ENSSSCG00000004401|ENSSSCG00000010537|ENSSSCG00000007909|ENSSSCG00000008902	http://www.genome.jp/kegg-bin/show_pathway?ssc00250/ssc:100312961%09red/ssc:100037287%09red/ssc:100522503%09red/ssc:397500%09red/ssc:396944%09red/ssc:396967%09red
Adipocytokine signaling pathway	KEGG PATHWAY	ssc04920	8	71	0.000885678242945	0.00705774849847	ENSSSCG00000015784|ENSSSCG00000000185|ENSSSCG00000040464|ENSSSCG00000007507|ENSSSCG00000006328|ENSSSCG00000029275|ENSSSCG00000023915|ENSSSCG00000009840	http://www.genome.jp/kegg-bin/show_pathway?ssc04920/ssc:100156537%09red/ssc:448982%09red/ssc:396832%09red/ssc:100144531%09red/ssc:445465%09red/ssc:397013%09red/ssc:100739542%09red/ssc:414426%09red
Phagosome	KEGG PATHWAY	ssc04145	12	152	0.00102737634947	0.00793881724588	ENSSSCG00000033655|ENSSSCG00000011848|ENSSSCG00000001231|ENSSSCG00000037682|ENSSSCG00000010948|ENSSSCG00000037046|ENSSSCG00000011233|ENSSSCG00000008634|ENSSSCG00000011171|ENSSSCG00000013746|ENSSSCG00000011038|ENSSSCG00000013551	http://www.genome.jp/kegg-bin/show_pathway?ssc04145/ssc:100515919%09red/ssc:397062%09red/ssc:397072%09red/ssc:100135029%09red/ssc:100153507%09red/ssc:396926%09red/ssc:100511779%09red/ssc:100626428%09red/ssc:100512277%09red/ssc:100516352%09red/ssc:100381266%09red/ssc:445003%09red
Glutathione metabolism	KEGG PATHWAY	ssc00480	7	56	0.00106281811678	0.00794030494777	ENSSSCG00000023264|ENSSSCG00000010610|ENSSSCG00000030271|ENSSSCG00000035836|ENSSSCG00000035615|ENSSSCG00000006325|ENSSSCG00000015844	http://www.genome.jp/kegg-bin/show_pathway?ssc00480/ssc:100154313%09red/ssc:100623747%09red/ssc:100521480%09red/ssc:102166364%09red/ssc:396625%09red/ssc:397117%09red/ssc:733607%09red
Longevity regulating pathway	KEGG PATHWAY	ssc04211	9	92	0.00108984577715	0.00794030494777	ENSSSCG00000000185|ENSSSCG00000040958|ENSSSCG00000035428|ENSSSCG00000000857|ENSSSCG00000016690|ENSSSCG00000009840|ENSSSCG00000017101|ENSSSCG00000029275|ENSSSCG00000040317	http://www.genome.jp/kegg-bin/show_pathway?ssc04211/ssc:100156537%09red/ssc:100739349%09red/ssc:100517503%09red/ssc:100154319%09red/ssc:100516050%09red/ssc:397013%09red/ssc:100515635%09red/ssc:414426%09red/ssc:397491%09red
Metabolism of xenobiotics by cytochrome P450	KEGG PATHWAY	ssc00980	7	57	0.00116760124201	0.00815888417356	ENSSSCG00000010610|ENSSSCG00000030271|ENSSSCG00000035836|ENSSSCG00000035615|ENSSSCG00000010853|ENSSSCG00000006325|ENSSSCG00000033207	http://www.genome.jp/kegg-bin/show_pathway?ssc00980/ssc:100154313%09red/ssc:397639%09red/ssc:100623747%09red/ssc:641359%09red/ssc:100521480%09red/ssc:397117%09red/ssc:733607%09red
Circadian rhythm	KEGG PATHWAY	ssc04710	5	27	0.00118383809577	0.00815888417356	ENSSSCG00000028552|ENSSSCG00000026427|ENSSSCG00000009840|ENSSSCG00000000185|ENSSSCG00000014314	http://www.genome.jp/kegg-bin/show_pathway?ssc04710/ssc:414426%09red/ssc:100622477%09red/ssc:100156537%09red/ssc:100626912%09red/ssc:100152980%09red
Glyoxylate and dicarboxylate metabolism	KEGG PATHWAY	ssc00630	5	28	0.00136639729567	0.00915079979669	ENSSSCG00000035686|ENSSSCG00000035696|ENSSSCG00000015545|ENSSSCG00000025751|ENSSSCG00000036614	http://www.genome.jp/kegg-bin/show_pathway?ssc00630/ssc:396944%09red/ssc:397519%09red/ssc:100739035%09red/ssc:100037986%09red/ssc:396894%09red
Transcriptional misregulation in cancer	KEGG PATHWAY	ssc05202	12	158	0.00139953408655	0.00915079979669	ENSSSCG00000020970|ENSSSCG00000037461|ENSSSCG00000013237|ENSSSCG00000040751|ENSSSCG00000009699|ENSSSCG00000000857|ENSSSCG00000017379|ENSSSCG00000005604|ENSSSCG00000006328|ENSSSCG00000011951|ENSSSCG00000036469|ENSSSCG00000013457	http://www.genome.jp/kegg-bin/show_pathway?ssc05202/ssc:100620289%09red/ssc:100516755%09red/ssc:100156741%09red/ssc:414912%09red/ssc:100156186%09red/ssc:445465%09red/ssc:100520981%09red/ssc:100152438%09red/ssc:100738665%09red/ssc:100240743%09red/ssc:100628202%09red/ssc:397491%09red
Propanoate metabolism	KEGG PATHWAY	ssc00640	5	30	0.00179258986079	0.0114277603626	ENSSSCG00000035696|ENSSSCG00000007286|ENSSSCG00000003776|ENSSSCG00000007909|ENSSSCG00000013366	http://www.genome.jp/kegg-bin/show_pathway?ssc00640/ssc:100153866%09red/ssc:100037986%09red/ssc:397104%09red/ssc:407245%09red/ssc:397500%09red
ECM-receptor interaction	KEGG PATHWAY	ssc04512	8	82	0.00206409706936	0.0128376768948	ENSSSCG00000011046|ENSSSCG00000003514|ENSSSCG00000015444|ENSSSCG00000015326|ENSSSCG00000022204|ENSSSCG00000037430|ENSSSCG00000015375|ENSSSCG00000009545	http://www.genome.jp/kegg-bin/show_pathway?ssc04512/ssc:100512676%09red/ssc:100626716%09red/ssc:100517288%09red/ssc:100623869%09red/ssc:100037284%09red/ssc:396707%09red/ssc:100515967%09red/ssc:100153454%09red
Arginine and proline metabolism	KEGG PATHWAY	ssc00330	6	48	0.00240009427547	0.0145720009582	ENSSSCG00000010537|ENSSSCG00000025578|ENSSSCG00000002294|ENSSSCG00000010495|ENSSSCG00000014128|ENSSSCG00000023215	http://www.genome.jp/kegg-bin/show_pathway?ssc00330/ssc:100151977%09red/ssc:414909%09red/ssc:100155893%09red/ssc:733685%09red/ssc:733602%09red/ssc:396967%09red
Viral carcinogenesis	KEGG PATHWAY	ssc05203	13	193	0.00245854998019	0.0145797731383	ENSSSCG00000001231|ENSSSCG00000037682|ENSSSCG00000026790|ENSSSCG00000039235|ENSSSCG00000040958|ENSSSCG00000031143|ENSSSCG00000010224|ENSSSCG00000016690|ENSSSCG00000015368|ENSSSCG00000021867|ENSSSCG00000035610|ENSSSCG00000013551|ENSSSCG00000009630	http://www.genome.jp/kegg-bin/show_pathway?ssc05203/ssc:100038004%09red/ssc:397072%09red/ssc:100135029%09red/ssc:100523248%09red/ssc:100516821%09red/ssc:100513600%09red/ssc:100621915%09red/ssc:100515635%09red/ssc:100155274%09red/ssc:100624088%09red/ssc:100739349%09red/ssc:100516296%09red/ssc:100626428%09red
GABAergic synapse	KEGG PATHWAY	ssc04727	8	87	0.00289932903023	0.0168029	ENSSSCG00000017936|ENSSSCG00000028922|ENSSSCG00000000808|ENSSSCG00000015545|ENSSSCG00000017101|ENSSSCG00000033558|ENSSSCG00000007909|ENSSSCG00000039218	http://www.genome.jp/kegg-bin/show_pathway?ssc04727/ssc:100517063%09red/ssc:100462752%09red/ssc:100517503%09red/ssc:100622617%09red/ssc:397500%09red/ssc:100154364%09red/ssc:396944%09red/ssc:100738862%09red
Biosynthesis of amino acids	KEGG PATHWAY	ssc01230	7	69	0.00316543168829	0.0179374462337	ENSSSCG00000015545|ENSSSCG00000023264|ENSSSCG00000002294|ENSSSCG00000010495|ENSSSCG00000035686|ENSSSCG00000010537|ENSSSCG00000021229	http://www.genome.jp/kegg-bin/show_pathway?ssc01230/ssc:397519%09red/ssc:100151977%09red/ssc:100155893%09red/ssc:102166364%09red/ssc:100217381%09red/ssc:396944%09red/ssc:396967%09red
Insulin resistance	KEGG PATHWAY	ssc04931	9	113	0.00398780313502	0.0221062999876	ENSSSCG00000020970|ENSSSCG00000011131|ENSSSCG00000014257|ENSSSCG00000000185|ENSSSCG00000016690|ENSSSCG00000009840|ENSSSCG00000029275|ENSSSCG00000023915|ENSSSCG00000007507	http://www.genome.jp/kegg-bin/show_pathway?ssc04931/ssc:100156537%09red/ssc:100517271%09red/ssc:100144531%09red/ssc:397013%09red/ssc:100515635%09red/ssc:100739542%09red/ssc:100622955%09red/ssc:100628202%09red/ssc:414426%09red
Drug metabolism - cytochrome P450	KEGG PATHWAY	ssc00982	6	55	0.00444543117149	0.0241188286964	ENSSSCG00000010610|ENSSSCG00000030271|ENSSSCG00000035836|ENSSSCG00000035615|ENSSSCG00000006325|ENSSSCG00000023215	http://www.genome.jp/kegg-bin/show_pathway?ssc00982/ssc:100154313%09red/ssc:414909%09red/ssc:100623747%09red/ssc:100521480%09red/ssc:397117%09red/ssc:733607%09red
Glucagon signaling pathway	KEGG PATHWAY	ssc04922	8	95	0.00475763189309	0.0252749	ENSSSCG00000000185|ENSSSCG00000013366|ENSSSCG00000016690|ENSSSCG00000009840|ENSSSCG00000017101|ENSSSCG00000029275|ENSSSCG00000023643|ENSSSCG00000007507	http://www.genome.jp/kegg-bin/show_pathway?ssc04922/ssc:100156537%09red/ssc:100144531%09red/ssc:100517503%09red/ssc:397013%09red/ssc:100515635%09red/ssc:100294678%09red/ssc:414426%09red/ssc:407245%09red
Oxytocin signaling pathway	KEGG PATHWAY	ssc04921	11	165	0.00549534255959	0.0285982112795	ENSSSCG00000036201|ENSSSCG00000028777|ENSSSCG00000012050|ENSSSCG00000039506|ENSSSCG00000033958|ENSSSCG00000000185|ENSSSCG00000040958|ENSSSCG00000015579|ENSSSCG00000027019|ENSSSCG00000009840|ENSSSCG00000017101	http://www.genome.jp/kegg-bin/show_pathway?ssc04921/ssc:397590%09red/ssc:100512698%09red/ssc:100156537%09red/ssc:100157526%09red/ssc:100517503%09red/ssc:100739349%09red/ssc:100153986%09red/ssc:100520244%09red/ssc:100511902%09red/ssc:396856%09red/ssc:414426%09red
HIF-1 signaling pathway	KEGG PATHWAY	ssc04066	8	101	0.00666606090859	0.0339969106338	ENSSSCG00000020970|ENSSSCG00000011848|ENSSSCG00000011133|ENSSSCG00000007200|ENSSSCG00000015753|ENSSSCG00000000857|ENSSSCG00000008261|ENSSSCG00000023643	http://www.genome.jp/kegg-bin/show_pathway?ssc04066/ssc:397062%09red/ssc:494561%09red/ssc:396730%09red/ssc:100516289%09red/ssc:100515978%09red/ssc:100294678%09red/ssc:100628202%09red/ssc:397491%09red
Glycolysis / Gluconeogenesis	KEGG PATHWAY	ssc00010	6	62	0.00755408098399	0.0377704	ENSSSCG00000007286|ENSSSCG00000013366|ENSSSCG00000025578|ENSSSCG00000007507|ENSSSCG00000008261|ENSSSCG00000023643	http://www.genome.jp/kegg-bin/show_pathway?ssc00010/ssc:100153866%09red/ssc:100144531%09red/ssc:733685%09red/ssc:100294678%09red/ssc:494561%09red/ssc:407245%09red
Cytokine-cytokine receptor interaction	KEGG PATHWAY	ssc04060	13	225	0.00816798634378	0.0400545484166	ENSSSCG00000011318|ENSSSCG00000040961|ENSSSCG00000028427|ENSSSCG00000012135|ENSSSCG00000021206|ENSSSCG00000035812|ENSSSCG00000020970|ENSSSCG00000017723|ENSSSCG00000040464|ENSSSCG00000032795|ENSSSCG00000012915|ENSSSCG00000032777|ENSSSCG00000016866	http://www.genome.jp/kegg-bin/show_pathway?ssc04060/ssc:100135681%09red/ssc:100155670%09red/ssc:399503%09red/ssc:397179%09red/ssc:397422%09red/ssc:396832%09red/ssc:100513263%09red/ssc:100154041%09red/ssc:397578%09red/ssc:397488%09red/ssc:100628202%09red/ssc:414376%09red/ssc:100628318%09red
Cell adhesion molecules (CAMs)	KEGG PATHWAY	ssc04514	10	152	0.00859846648394	0.0413699802529	ENSSSCG00000017934|ENSSSCG00000001231|ENSSSCG00000037682|ENSSSCG00000011046|ENSSSCG00000003592|ENSSSCG00000006286|ENSSSCG00000006288|ENSSSCG00000030960|ENSSSCG00000023332|ENSSSCG00000015375	http://www.genome.jp/kegg-bin/show_pathway?ssc04514/ssc:397150%09red/ssc:100512676%09red/ssc:100620189%09red/ssc:100127486%09red/ssc:100135029%09red/ssc:100037284%09red/ssc:397508%09red/ssc:100516859%09red/ssc:100626428%09red
Nitrogen metabolism	KEGG PATHWAY	ssc00910	3	15	0.00998451926932	0.0471491187718	ENSSSCG00000015545|ENSSSCG00000027875|ENSSSCG00000006140	http://www.genome.jp/kegg-bin/show_pathway?ssc00910/ssc:396944%09red/ssc:100153371%09red/ssc:100154873%09red
Insulin signaling pathway	KEGG PATHWAY	ssc04910	9	133	0.0104929431381	0.0486491	ENSSSCG00000000185|ENSSSCG00000017259|ENSSSCG00000040958|ENSSSCG00000035428|ENSSSCG00000009840|ENSSSCG00000029275|ENSSSCG00000008261|ENSSSCG00000023915|ENSSSCG00000007507	http://www.genome.jp/kegg-bin/show_pathway?ssc04910/ssc:100156537%09red/ssc:397091%09red/ssc:100144531%09red/ssc:100739349%09red/ssc:100516050%09red/ssc:397013%09red/ssc:100739542%09red/ssc:414426%09red/ssc:494561%09red
Calcium signaling pathway	KEGG PATHWAY	ssc04020	11	187	0.0127043934301	0.0558888534609	ENSSSCG00000028777|ENSSSCG00000016160|ENSSSCG00000034386|ENSSSCG00000033958|ENSSSCG00000032413|ENSSSCG00000037452|ENSSSCG00000035911|ENSSSCG00000017101|ENSSSCG00000033041|ENSSSCG00000034163|ENSSSCG00000036008	http://www.genome.jp/kegg-bin/show_pathway?ssc04020/ssc:100525789%09red/ssc:397421%09red/ssc:100517503%09red/ssc:100521983%09red/ssc:397432%09red/ssc:100521609%09red/ssc:100736677%09red/ssc:100519497%09red/ssc:396875%09red/ssc:100157526%09red/ssc:396856%09red
beta-Alanine metabolism	KEGG PATHWAY	ssc00410	4	32	0.0127179257364	0.0558888534609	ENSSSCG00000038607|ENSSSCG00000025578|ENSSSCG00000003776|ENSSSCG00000007909	http://www.genome.jp/kegg-bin/show_pathway?ssc00410/ssc:100623700%09red/ssc:397104%09red/ssc:397500%09red/ssc:733685%09red
Arrhythmogenic right ventricular cardiomyopathy (ARVC)	KEGG PATHWAY	ssc05412	6	70	0.0127434832129	0.0558888534609	ENSSSCG00000020785|ENSSSCG00000011046|ENSSSCG00000033958|ENSSSCG00000027019|ENSSSCG00000017583|ENSSSCG00000015375	http://www.genome.jp/kegg-bin/show_pathway?ssc05412/ssc:100512676%09red/ssc:100037284%09red/ssc:396725%09red/ssc:100153986%09red/ssc:396856%09red/ssc:100240723%09red
Gap junction	KEGG PATHWAY	ssc04540	7	92	0.0131268198591	0.0558888534609	ENSSSCG00000033655|ENSSSCG00000024960|ENSSSCG00000010429|ENSSSCG00000037046|ENSSSCG00000040958|ENSSSCG00000037452|ENSSSCG00000017101	http://www.genome.jp/kegg-bin/show_pathway?ssc04540/ssc:100153507%09red/ssc:100739349%09red/ssc:100515267%09red/ssc:733640%09red/ssc:397432%09red/ssc:100516352%09red/ssc:100517503%09red
Epstein-Barr virus infection	KEGG PATHWAY	ssc05169	11	188	0.0131503184614	0.0558888534609	ENSSSCG00000007807|ENSSSCG00000030368|ENSSSCG00000001231|ENSSSCG00000029160|ENSSSCG00000039235|ENSSSCG00000034379|XLOC_200687|ENSSSCG00000037682|ENSSSCG00000039196|ENSSSCG00000017489|ENSSSCG00000013237	http://www.genome.jp/kegg-bin/show_pathway?ssc05169/ssc:100625946%09red/ssc:100135029%09red/ssc:414912%09red/ssc:414403%09red/ssc:100626428%09red/ssc:100155274%09red/ssc:397669%09red/ssc:100512253%09red/ssc:100144518%09red/ssc:396648%09red
Fructose and mannose metabolism	KEGG PATHWAY	ssc00051	4	33	0.0139796453542	0.0584395010708	ENSSSCG00000004679|ENSSSCG00000008261|ENSSSCG00000011133|ENSSSCG00000003783	http://www.genome.jp/kegg-bin/show_pathway?ssc00051/ssc:100516289%09red/ssc:100158181%09red/ssc:494561%09red/ssc:100513664%09red
African trypanosomiasis	KEGG PATHWAY	ssc05143	4	34	0.0153179822191	0.0622690238081	ENSSSCG00000020970|ENSSSCG00000030960|ENSSSCG00000011436|ENSSSCG00000006286	http://www.genome.jp/kegg-bin/show_pathway?ssc05143/ssc:100628202%09red/ssc:397007%09red/ssc:397508%09red
2-Oxocarboxylic acid metabolism	KEGG PATHWAY	ssc01210	3	18	0.0153841117644	0.0622690238081	ENSSSCG00000010537|ENSSSCG00000023264|ENSSSCG00000035686	http://www.genome.jp/kegg-bin/show_pathway?ssc01210/ssc:397519%09red/ssc:396967%09red/ssc:102166364%09red
Influenza A	KEGG PATHWAY	ssc05164	10	168	0.0158634334705	0.0632058677339	ENSSSCG00000020970|ENSSSCG00000030368|ENSSSCG00000029160|ENSSSCG00000013784|ENSSSCG00000017723|ENSSSCG00000034379|ENSSSCG00000008648|XLOC_200687|ENSSSCG00000036013|ENSSSCG00000015086	http://www.genome.jp/kegg-bin/show_pathway?ssc05164/ssc:100514419%09red/ssc:100625946%09red/ssc:100628202%09red/ssc:396752%09red/ssc:397422%09red/ssc:396741%09red/ssc:100144518%09red/ssc:396648%09red/ssc:100302368%09red
Amoebiasis	KEGG PATHWAY	ssc05146	7	97	0.0168296847153	0.0652977494134	ENSSSCG00000020970|ENSSSCG00000002294|ENSSSCG00000016034|ENSSSCG00000015444|ENSSSCG00000015326|ENSSSCG00000033041|ENSSSCG00000009545	http://www.genome.jp/kegg-bin/show_pathway?ssc05146/ssc:100626716%09red/ssc:100155893%09red/ssc:100628202%09red/ssc:100736677%09red/ssc:396707%09red/ssc:100153454%09red/ssc:100152001%09red
Adrenergic signaling in cardiomyocytes	KEGG PATHWAY	ssc04261	9	145	0.0170745	0.0652977494134	ENSSSCG00000017307|ENSSSCG00000004803|ENSSSCG00000023031|ENSSSCG00000033958|ENSSSCG00000012049|ENSSSCG00000027019|ENSSSCG00000016690|ENSSSCG00000017101|ENSSSCG00000034163	http://www.genome.jp/kegg-bin/show_pathway?ssc04261/ssc:100516998%09red/ssc:397421%09red/ssc:100517503%09red/ssc:100622450%09red/ssc:100153986%09red/ssc:396856%09red/ssc:100515635%09red/ssc:100152267%09red/ssc:100621502%09red
Focal adhesion	KEGG PATHWAY	ssc04510	11	196	0.0171566635714	0.0652977494134	ENSSSCG00000023187|ENSSSCG00000028777|ENSSSCG00000011046|ENSSSCG00000012135|ENSSSCG00000000857|ENSSSCG00000024960|ENSSSCG00000015444|ENSSSCG00000015326|ENSSSCG00000037430|ENSSSCG00000015375|ENSSSCG00000009545	http://www.genome.jp/kegg-bin/show_pathway?ssc04510/ssc:100512676%09red/ssc:100626716%09red/ssc:100155670%09red/ssc:100157526%09red/ssc:100037284%09red/ssc:100515267%09red/ssc:396707%09red/ssc:100519821%09red/ssc:100515967%09red/ssc:100153454%09red/ssc:397491%09red
Neuroactive ligand-receptor interaction	KEGG PATHWAY	ssc04080	14	279	0.0183218528446	0.0683652872757	ENSSSCG00000011721|ENSSSCG00000028922|ENSSSCG00000021059|ENSSSCG00000024428|ENSSSCG00000037452|ENSSSCG00000033558|ENSSSCG00000035911|ENSSSCG00000036013|ENSSSCG00000040464|ENSSSCG00000033514|ENSSSCG00000014796|ENSSSCG00000013658|ENSSSCG00000016866|ENSSSCG00000036008	http://www.genome.jp/kegg-bin/show_pathway?ssc04080/ssc:100517063%09red/ssc:100521983%09red/ssc:100511551%09red/ssc:396832%09red/ssc:606743%09red/ssc:100522747%09red/ssc:100513414%09red/ssc:100622617%09red/ssc:100240719%09red/ssc:397432%09red/ssc:100521609%09red/ssc:503666%09red/ssc:100302368%09red/ssc:397488%09red
Estrogen signaling pathway	KEGG PATHWAY	ssc04915	7	99	0.0184988424393	0.0683652872757	ENSSSCG00000030368|ENSSSCG00000011131|ENSSSCG00000029160|ENSSSCG00000040958|XLOC_200687|ENSSSCG00000016690|ENSSSCG00000017101	http://www.genome.jp/kegg-bin/show_pathway?ssc04915/ssc:100517503%09red/ssc:100739349%09red/ssc:100515635%09red/ssc:100144518%09red/ssc:396648%09red/ssc:100622955%09red
Arginine biosynthesis	KEGG PATHWAY	ssc00220	3	20	0.0197341747248	0.0718102744088	ENSSSCG00000010537|ENSSSCG00000002294|ENSSSCG00000015545	http://www.genome.jp/kegg-bin/show_pathway?ssc00220/ssc:396944%09red/ssc:396967%09red/ssc:100155893%09red
Platelet activation	KEGG PATHWAY	ssc04611	8	125	0.0203934	0.0718102744088	ENSSSCG00000011721|ENSSSCG00000010429|ENSSSCG00000028777|ENSSSCG00000008997|ENSSSCG00000016034|ENSSSCG00000035911|ENSSSCG00000017101|ENSSSCG00000015326	http://www.genome.jp/kegg-bin/show_pathway?ssc04611/ssc:100626716%09red/ssc:503666%09red/ssc:100157526%09red/ssc:100517503%09red/ssc:100521609%09red/ssc:733640%09red/ssc:100152001%09red/ssc:100514354%09red
Regulation of lipolysis in adipocytes	KEGG PATHWAY	ssc04923	5	57	0.0204615417132	0.0718102744088	ENSSSCG00000010429|ENSSSCG00000012841|ENSSSCG00000021059|ENSSSCG00000017101|ENSSSCG00000015579	http://www.genome.jp/kegg-bin/show_pathway?ssc04923/ssc:397590%09red/ssc:100517503%09red/ssc:100049704%09red/ssc:733640%09red/ssc:606743%09red
mTOR signaling pathway	KEGG PATHWAY	ssc04150	9	150	0.0205574511053	0.0718102744088	ENSSSCG00000008044|ENSSSCG00000021443|ENSSSCG00000040958|ENSSSCG00000035428|ENSSSCG00000008634|ENSSSCG00000026958|ENSSSCG00000000857|ENSSSCG00000007646|ENSSSCG00000037228	http://www.genome.jp/kegg-bin/show_pathway?ssc04150/ssc:100738908%09red/ssc:100625739%09red/ssc:100153321%09red/ssc:100739349%09red/ssc:100516050%09red/ssc:100526100%09red/ssc:100512277%09red/ssc:397491%09red/ssc:100126276%09red
HTLV-I infection	KEGG PATHWAY	ssc05166	13	258	0.0218212132494	0.0751947213322	ENSSSCG00000020970|ENSSSCG00000001231|ENSSSCG00000037682|ENSSSCG00000026790|ENSSSCG00000014336|ENSSSCG00000013237|ENSSSCG00000040958|ENSSSCG00000010224|ENSSSCG00000026958|ENSSSCG00000028056|ENSSSCG00000017101|ENSSSCG00000013746|ENSSSCG00000004782	http://www.genome.jp/kegg-bin/show_pathway?ssc05166/ssc:100316849%09red/ssc:100628202%09red/ssc:100038004%09red/ssc:100135029%09red/ssc:414912%09red/ssc:100517503%09red/ssc:100739349%09red/ssc:100513600%09red/ssc:102164975%09red/ssc:100626428%09red/ssc:100520726%09red/ssc:100381266%09red/ssc:100126276%09red
Chemokine signaling pathway	KEGG PATHWAY	ssc04062	10	178	0.0222733471333	0.0757293802533	ENSSSCG00000011318|ENSSSCG00000011131|ENSSSCG00000023187|ENSSSCG00000008954|ENSSSCG00000017723|ENSSSCG00000008959|ENSSSCG00000040958|ENSSSCG00000017101|ENSSSCG00000032777|ENSSSCG00000002821	http://www.genome.jp/kegg-bin/show_pathway?ssc04062/ssc:100516016%09red/ssc:100519821%09red/ssc:397422%09red/ssc:414904%09red/ssc:100739349%09red/ssc:102157763%09red/ssc:100622955%09red/ssc:100135681%09red/ssc:100517503%09red/ssc:414376%09red
Phenylalanine metabolism	KEGG PATHWAY	ssc00360	3	22	0.0246919	0.0828477216232	ENSSSCG00000010537|ENSSSCG00000023215|ENSSSCG00000022009	http://www.genome.jp/kegg-bin/show_pathway?ssc00360/ssc:396857%09red/ssc:396967%09red/ssc:414909%09red
Endocytosis	KEGG PATHWAY	ssc04144	13	265	0.0261617526574	0.0866395704889	ENSSSCG00000030368|ENSSSCG00000011848|ENSSSCG00000012160|ENSSSCG00000001231|ENSSSCG00000029160|ENSSSCG00000010698|ENSSSCG00000016160|ENSSSCG00000035911|ENSSSCG00000015560|XLOC_200687|ENSSSCG00000010199|ENSSSCG00000037682|ENSSSCG00000037264	http://www.genome.jp/kegg-bin/show_pathway?ssc04144/ssc:397062%09red/ssc:100525789%09red/ssc:100522530%09red/ssc:100135029%09red/ssc:100144535%09red/ssc:100521609%09red/ssc:100626428%09red/ssc:100174965%09red/ssc:100155053%09red/ssc:396648%09red/ssc:100144518%09red/ssc:396762%09red
Rap1 signaling pathway	KEGG PATHWAY	ssc04015	11	214	0.0294044610347	0.0951802895848	ENSSSCG00000011721|ENSSSCG00000024960|ENSSSCG00000010698|ENSSSCG00000012135|ENSSSCG00000034379|ENSSSCG00000040958|ENSSSCG00000007200|ENSSSCG00000015753|ENSSSCG00000035911|ENSSSCG00000000857|ENSSSCG00000017101	http://www.genome.jp/kegg-bin/show_pathway?ssc04015/ssc:100625946%09red/ssc:100155670%09red/ssc:503666%09red/ssc:100517503%09red/ssc:100739349%09red/ssc:100515267%09red/ssc:100521609%09red/ssc:396730%09red/ssc:100515978%09red/ssc:397491%09red/ssc:396762%09red
Purine metabolism	KEGG PATHWAY	ssc00230	10	187	0.0294872269694	0.0951802895848	ENSSSCG00000012997|ENSSSCG00000026724|ENSSSCG00000036201|ENSSSCG00000025992|ENSSSCG00000022492|ENSSSCG00000017101|ENSSSCG00000008902|ENSSSCG00000022206|ENSSSCG00000016929|ENSSSCG00000039196	http://www.genome.jp/kegg-bin/show_pathway?ssc00230/ssc:100512698%09red/ssc:100037967%09red/ssc:100037271%09red/ssc:397510%09red/ssc:100517503%09red/ssc:100513971%09red/ssc:100522503%09red/ssc:397193%09red/ssc:100620914%09red/ssc:414403%09red
Butanoate metabolism	KEGG PATHWAY	ssc00650	3	24	0.0302568867949	0.0952531621322	ENSSSCG00000005016|ENSSSCG00000007858|ENSSSCG00000007909	http://www.genome.jp/kegg-bin/show_pathway?ssc00650/ssc:100510957%09red/ssc:100152180%09red/ssc:397500%09red
Proximal tubule bicarbonate reclamation	KEGG PATHWAY	ssc04964	3	24	0.0302568867949	0.0952531621322	ENSSSCG00000007507|ENSSSCG00000025751|ENSSSCG00000006140	http://www.genome.jp/kegg-bin/show_pathway?ssc04964/ssc:100144531%09red/ssc:100154873%09red/ssc:396894%09red
Tryptophan metabolism	KEGG PATHWAY	ssc00380	4	43	0.0310004590911	0.0956085858989	ENSSSCG00000025578|ENSSSCG00000023215|ENSSSCG00000005663|ENSSSCG00000022009	http://www.genome.jp/kegg-bin/show_pathway?ssc00380/ssc:396857%09red/ssc:414909%09red/ssc:100515071%09red/ssc:733685%09red
Prostate cancer	KEGG PATHWAY	ssc05215	6	87	0.0311197	0.0956085858989	ENSSSCG00000024960|ENSSSCG00000010698|ENSSSCG00000031143|ENSSSCG00000040958|ENSSSCG00000000857|ENSSSCG00000016690	http://www.genome.jp/kegg-bin/show_pathway?ssc05215/ssc:100523248%09red/ssc:100739349%09red/ssc:100515267%09red/ssc:100515635%09red/ssc:397491%09red/ssc:396762%09red
Serotonergic synapse	KEGG PATHWAY	ssc04726	7	112	0.0322420779129	0.0975443912795	ENSSSCG00000022009|ENSSSCG00000000046|ENSSSCG00000040958|ENSSSCG00000015579|ENSSSCG00000037452|ENSSSCG00000023215|ENSSSCG00000033558	http://www.genome.jp/kegg-bin/show_pathway?ssc04726/ssc:100517063%09red/ssc:414909%09red/ssc:100739349%09red/ssc:397432%09red/ssc:397590%09red/ssc:396857%09red/ssc:397687%09red
Central carbon metabolism in cancer	KEGG PATHWAY	ssc05230	5	65	0.0325147970932	0.0975443912795	ENSSSCG00000010199|ENSSSCG00000040958|ENSSSCG00000008261|ENSSSCG00000023643|ENSSSCG00000010698	http://www.genome.jp/kegg-bin/show_pathway?ssc05230/ssc:100739349%09red/ssc:100155053%09red/ssc:494561%09red/ssc:396762%09red/ssc:100294678%09red
Maturity onset diabetes of the young	KEGG PATHWAY	ssc04950	3	25	0.0332656431315	0.0986365	ENSSSCG00000031356|ENSSSCG00000035817|ENSSSCG00000038489	http://www.genome.jp/kegg-bin/show_pathway?ssc04950/ssc:397288%09red/ssc:100499567%09red/ssc:100626975%09red
Thyroid hormone signaling pathway	KEGG PATHWAY	ssc04919	7	115	0.0361788891103	0.104105	ENSSSCG00000011714|ENSSSCG00000040638|ENSSSCG00000012050|ENSSSCG00000040958|ENSSSCG00000035428|ENSSSCG00000006328|ENSSSCG00000034163	http://www.genome.jp/kegg-bin/show_pathway?ssc04919/ssc:414379%09red/ssc:397421%09red/ssc:100739349%09red/ssc:445465%09red/ssc:100516050%09red/ssc:100511902%09red/ssc:100524586%09red
Histidine metabolism	KEGG PATHWAY	ssc00340	3	26	0.0364238623654	0.104105	ENSSSCG00000025578|ENSSSCG00000023215|ENSSSCG00000022009	http://www.genome.jp/kegg-bin/show_pathway?ssc00340/ssc:396857%09red/ssc:414909%09red/ssc:733685%09red
Nicotinate and nicotinamide metabolism	KEGG PATHWAY	ssc00760	3	26	0.0364238623654	0.104105	ENSSSCG00000016877|ENSSSCG00000025992|ENSSSCG00000003400	http://www.genome.jp/kegg-bin/show_pathway?ssc00760/ssc:102160928%09red/ssc:100526144%09red/ssc:100037271%09red
Pathways in cancer	KEGG PATHWAY	ssc05200	17	397	0.0367429295082	0.104105	ENSSSCG00000020970|ENSSSCG00000021588|ENSSSCG00000010698|ENSSSCG00000012135|ENSSSCG00000040958|ENSSSCG00000013237|ENSSSCG00000031143|ENSSSCG00000015579|ENSSSCG00000026958|ENSSSCG00000035911|ENSSSCG00000000857|ENSSSCG00000015444|ENSSSCG00000017101|ENSSSCG00000032170|ENSSSCG00000010199|ENSSSCG00000006328|ENSSSCG00000009545	http://www.genome.jp/kegg-bin/show_pathway?ssc05200/ssc:100155578%09red/ssc:100628202%09red/ssc:100155670%09red/ssc:414912%09red/ssc:100523248%09red/ssc:100517503%09red/ssc:100739349%09red/ssc:100521609%09red/ssc:445465%09red/ssc:397590%09red/ssc:396707%09red/ssc:100624415%09red/ssc:100155053%09red/ssc:100153454%09red/ssc:397491%09red/ssc:100126276%09red/ssc:396762%09red
Cysteine and methionine metabolism	KEGG PATHWAY	ssc00270	4	46	0.0377439347514	0.105766	ENSSSCG00000010537|ENSSSCG00000013366|ENSSSCG00000025751|ENSSSCG00000021229	http://www.genome.jp/kegg-bin/show_pathway?ssc00270/ssc:100217381%09red/ssc:396967%09red/ssc:396894%09red/ssc:407245%09red
Taurine and hypotaurine metabolism	KEGG PATHWAY	ssc00430	2	11	0.0416489452354	0.11544	ENSSSCG00000038607|ENSSSCG00000000259	http://www.genome.jp/kegg-bin/show_pathway?ssc00430/ssc:100623700%09red/ssc:100515377%09red
MAPK signaling pathway	KEGG PATHWAY	ssc04010	12	257	0.0429660156455	0.117146	ENSSSCG00000030368|ENSSSCG00000029160|ENSSSCG00000010698|ENSSSCG00000040751|ENSSSCG00000040815|ENSSSCG00000034379|ENSSSCG00000003573|ENSSSCG00000040958|XLOC_200687|ENSSSCG00000016991|ENSSSCG00000027019|ENSSSCG00000037910	http://www.genome.jp/kegg-bin/show_pathway?ssc04010/ssc:100625946%09red/ssc:100622968%09red/ssc:100522469%09red/ssc:100739349%09red/ssc:100157144%09red/ssc:100153986%09red/ssc:100512235%09red/ssc:100240743%09red/ssc:100144518%09red/ssc:396648%09red/ssc:396762%09red
Thyroid cancer	KEGG PATHWAY	ssc05216	3	28	0.0431830647628	0.117146	ENSSSCG00000010199|ENSSSCG00000006328|ENSSSCG00000040958	http://www.genome.jp/kegg-bin/show_pathway?ssc05216/ssc:100155053%09red/ssc:100739349%09red/ssc:445465%09red
Vascular smooth muscle contraction	KEGG PATHWAY	ssc04270	7	121	0.0449730823873	0.120717	ENSSSCG00000011131|ENSSSCG00000010429|ENSSSCG00000028777|ENSSSCG00000039506|ENSSSCG00000008294|ENSSSCG00000017101|ENSSSCG00000036201	http://www.genome.jp/kegg-bin/show_pathway?ssc04270/ssc:100512698%09red/ssc:100157526%09red/ssc:100517503%09red/ssc:733640%09red/ssc:100520244%09red/ssc:733615%09red/ssc:100622955%09red
Phospholipase D signaling pathway	KEGG PATHWAY	ssc04072	8	148	0.0459850173071	0.122148	ENSSSCG00000038081|ENSSSCG00000024960|ENSSSCG00000040958|ENSSSCG00000003839|ENSSSCG00000035428|ENSSSCG00000035911|ENSSSCG00000017101|ENSSSCG00000037005	http://www.genome.jp/kegg-bin/show_pathway?ssc04072/ssc:100512419%09red/ssc:100517503%09red/ssc:100739349%09red/ssc:100515267%09red/ssc:100521609%09red/ssc:100516050%09red/ssc:100233171%09red
Type II diabetes mellitus	KEGG PATHWAY	ssc04930	4	50	0.0479408870196	0.12603	ENSSSCG00000011131|ENSSSCG00000035817|ENSSSCG00000008261|ENSSSCG00000023915	http://www.genome.jp/kegg-bin/show_pathway?ssc04930/ssc:397288%09red/ssc:100739542%09red/ssc:100622955%09red/ssc:494561%09red
##Databases: KEGG PATHWAY
##Statistical test method: hypergeometric test / Fisher's exact test
##FDR correction method: Benjamini and Hochberg
