# Supplementary material for: Gene Expression Profiling of Adipose Tissue in Enshi Black Pigs Subjected to Cold Stress
Source: Vet Sci. 2026 Apr 30;13(5):442. doi: 10.3390/vetsci13050442 (PMC13211509; doi:10.3390/vetsci13050442)
Supplement: Supplementary file 1 [file vetsci-13-00442-s001.zip › Table S/Table S7.xlsx]

## Sheet: A_vs_C.DEG_KEGG_pathway_enrichm
Table S7 KEGG pathway analysis of DEGs of B vs C group
#Term	Database	ID	Input number	Background number	P-Value	Corrected P-Value	Input	Hyperlink
Systemic lupus erythematosus	KEGG PATHWAY	ssc05322	40	106	4.78170275288e-24	1.31496825704e-21	ENSSSCG00000035955|ENSSSCG00000011877|ENSSSCG00000036048|ENSSSCG00000037775|ENSSSCG00000034688|ENSSSCG00000040923|ENSSSCG00000039615|ENSSSCG00000001427|ENSSSCG00000011899|ENSSSCG00000001422|ENSSSCG00000032640|ENSSSCG00000036093|ENSSSCG00000039847|ENSSSCG00000035473|ENSSSCG00000035610|ENSSSCG00000032609|ENSSSCG00000031122|ENSSSCG00000037929|ENSSSCG00000035261|ENSSSCG00000033451|ENSSSCG00000031751|…	http://www.genome.jp/kegg-bin/show_pathway?ssc05322/ssc:397441%09red/ssc:396781%09red/ssc:397072%09red/ssc:448981%09red/ssc:100156741%09red/ssc:100141311%09red/ssc:445461%09red/ssc:397161%09red/ssc:445467%09red/ssc:100158117%09red/ssc:613130%09red/ssc:100621915%09red/ssc:100156932%09red/ssc:100154511%09red/ssc:397274%09red/ssc:100624086%09red/ssc:100519531%09red/ssc:397526%09red/ssc:100738744%09r…
Metabolic pathways	KEGG PATHWAY	ssc01100	124	1219	2.08134311694e-21	2.86184678579e-19	ENSSSCG00000039267|ENSSSCG00000010855|ENSSSCG00000009889|ENSSSCG00000012035|ENSSSCG00000026701|ENSSSCG00000016577|ENSSSCG00000015616|ENSSSCG00000010525|ENSSSCG00000007133|ENSSSCG00000010056|ENSSSCG00000008374|ENSSSCG00000003812|ENSSSCG00000029163|ENSSSCG00000031741|ENSSSCG00000016156|ENSSSCG00000004193|ENSSSCG00000037334|ENSSSCG00000006995|ENSSSCG00000040608|ENSSSCG00000015784|ENSSSCG00000036449|…	http://www.genome.jp/kegg-bin/show_pathway?ssc01100/ssc:574054%09red/ssc:396816%09red/ssc:100621540%09red/ssc:100155893%09red/ssc:100620559%09red/ssc:100526144%09red/ssc:100101472%09red/ssc:100316854%09red/ssc:100157572%09red/ssc:100154650%09red/ssc:396958%09red/ssc:396894%09red/ssc:100524702%09red/ssc:414408%09red/ssc:100738771%09red/ssc:100156649%09red/ssc:100312961%09red/ssc:100155956%09red/ss…
Alcoholism	KEGG PATHWAY	ssc05034	36	154	3.77568559516e-16	3.46104512889e-14	ENSSSCG00000035955|ENSSSCG00000036048|ENSSSCG00000032640|ENSSSCG00000034688|ENSSSCG00000040923|ENSSSCG00000015368|ENSSSCG00000039615|ENSSSCG00000022009|ENSSSCG00000036093|ENSSSCG00000035473|ENSSSCG00000039841|ENSSSCG00000031122|ENSSSCG00000037929|ENSSSCG00000035261|ENSSSCG00000033451|ENSSSCG00000031751|ENSSSCG00000039112|ENSSSCG00000037081|ENSSSCG00000034136|ENSSSCG00000034595|ENSSSCG00000035610|…	http://www.genome.jp/kegg-bin/show_pathway?ssc05034/ssc:100156741%09red/ssc:100141311%09red/ssc:100516821%09red/ssc:100522979%09red/ssc:100158117%09red/ssc:102166994%09red/ssc:100621915%09red/ssc:100154056%09red/ssc:100156932%09red/ssc:100154511%09red/ssc:396857%09red/ssc:100739349%09red/ssc:100624086%09red/ssc:100156321%09red/ssc:100738744%09red/ssc:100627582%09red
Viral carcinogenesis	KEGG PATHWAY	ssc05203	38	193	7.159554514e-15	4.16509419197e-13	ENSSSCG00000035955|ENSSSCG00000010580|ENSSSCG00000003949|ENSSSCG00000034688|ENSSSCG00000040923|ENSSSCG00000015368|ENSSSCG00000001516|ENSSSCG00000015353|ENSSSCG00000037682|ENSSSCG00000024344|ENSSSCG00000036093|ENSSSCG00000010224|ENSSSCG00000035473|ENSSSCG00000035610|ENSSSCG00000031122|ENSSSCG00000034012|ENSSSCG00000009630|ENSSSCG00000031751|ENSSSCG00000001231|ENSSSCG00000038323|ENSSSCG00000002855|…	http://www.genome.jp/kegg-bin/show_pathway?ssc05203/ssc:100125540%09red/ssc:100152890%09red/ssc:100522979%09red/ssc:100626428%09red/ssc:397244%09red/ssc:100135029%09red/ssc:100523248%09red/ssc:100521494%09red/ssc:414371%09red/ssc:100512981%09red/ssc:100158117%09red/ssc:100156932%09red/ssc:100516296%09red/ssc:100153296%09red/ssc:100512048%09red/ssc:100158154%09red/ssc:100153829%09red/ssc:100739349…
Phagosome	KEGG PATHWAY	ssc04145	34	152	7.57289853085e-15	4.16509419197e-13	ENSSSCG00000002639|ENSSSCG00000008056|ENSSSCG00000039267|ENSSSCG00000037775|ENSSSCG00000037046|ENSSSCG00000031493|ENSSSCG00000000190|ENSSSCG00000036246|ENSSSCG00000015405|ENSSSCG00000037682|ENSSSCG00000036352|ENSSSCG00000016577|ENSSSCG00000004789|ENSSSCG00000005503|ENSSSCG00000015716|ENSSSCG00000011848|ENSSSCG00000001231|ENSSSCG00000011615|ENSSSCG00000010948|ENSSSCG00000012229|ENSSSCG00000006979|…	http://www.genome.jp/kegg-bin/show_pathway?ssc04145/ssc:100622795%09red/ssc:100037938%09red/ssc:100739822%09red/ssc:396781%09red/ssc:100515919%09red/ssc:397062%09red/ssc:100170134%09red/ssc:100135029%09red/ssc:733702%09red/ssc:100521494%09red/ssc:396724%09red/ssc:397459%09red/ssc:100516298%09red/ssc:396623%09red/ssc:100736584%09red/ssc:100627693%09red/ssc:492313%09red/ssc:399541%09red/ssc:397108%…
Lysosome	KEGG PATHWAY	ssc04142	31	125	1.06187162336e-14	4.86691160708e-13	ENSSSCG00000008056|ENSSSCG00000006831|ENSSSCG00000040847|ENSSSCG00000032381|ENSSSCG00000007522|ENSSSCG00000008769|ENSSSCG00000039267|ENSSSCG00000006648|ENSSSCG00000001770|ENSSSCG00000001927|ENSSSCG00000023666|ENSSSCG00000002452|ENSSSCG00000017087|ENSSSCG00000007925|ENSSSCG00000010948|ENSSSCG00000013731|ENSSSCG00000038918|ENSSSCG00000006995|ENSSSCG00000032282|ENSSSCG00000007739|ENSSSCG00000006138|…	http://www.genome.jp/kegg-bin/show_pathway?ssc04142/ssc:100518302%09red/ssc:100415928%09red/ssc:397591%09red/ssc:397569%09red/ssc:396958%09red/ssc:100141405%09red/ssc:100515919%09red/ssc:100154477%09red/ssc:100515283%09red/ssc:397398%09red/ssc:397414%09red/ssc:397410%09red/ssc:100524333%09red/ssc:396764%09red/ssc:103158530%09red/ssc:100520004%09red/ssc:494568%09red/ssc:100627432%09red/ssc:1001426…
Hematopoietic cell lineage	KEGG PATHWAY	ssc04640	23	80	2.19470724203e-12	8.62206416512e-11	ENSSSCG00000030088|ENSSSCG00000037775|ENSSSCG00000028331|ENSSSCG00000016009|ENSSSCG00000037449|ENSSSCG00000016832|ENSSSCG00000014441|ENSSSCG00000013297|ENSSSCG00000010505|ENSSSCG00000025795|ENSSSCG00000006452|ENSSSCG00000033849|ENSSSCG00000015955|ENSSSCG00000011848|ENSSSCG00000015405|ENSSSCG00000028674|ENSSSCG00000007754|ENSSSCG00000001849|ENSSSCG00000014369|ENSSSCG00000002893|ENSSSCG00000027628|…	http://www.genome.jp/kegg-bin/show_pathway?ssc04640/ssc:100037938%09red/ssc:100521477%09red/ssc:100620339%09red/ssc:100622336%09red/ssc:100623585%09red/ssc:396785%09red/ssc:396781%09red/ssc:397062%09red/ssc:102161349%09red/ssc:100271930%09red/ssc:100518694%09red/ssc:397459%09red/ssc:399522%09red/ssc:100517086%09red/ssc:100158200%09red/ssc:100624694%09red/ssc:100628112%09red/ssc:100038007%09red/ss…
Complement and coagulation cascades	KEGG PATHWAY	ssc04610	22	84	3.07777528407e-11	1.0579852539e-09	ENSSSCG00000032434|ENSSSCG00000035911|ENSSSCG00000000660|ENSSSCG00000001427|ENSSSCG00000006289|ENSSSCG00000001422|ENSSSCG00000025698|ENSSSCG00000039847|ENSSSCG00000035170|ENSSSCG00000024914|ENSSSCG00000028674|ENSSSCG00000026585|ENSSSCG00000016859|ENSSSCG00000013551|ENSSSCG00000007754|ENSSSCG00000029371|ENSSSCG00000024310|ENSSSCG00000015662|ENSSSCG00000025133|ENSSSCG00000003524|ENSSSCG00000004890|…	http://www.genome.jp/kegg-bin/show_pathway?ssc04610/ssc:100623585%09red/ssc:396945%09red/ssc:403166%09red/ssc:100048955%09red/ssc:397459%09red/ssc:397025%09red/ssc:396982%09red/ssc:654289%09red/ssc:100519286%09red/ssc:445461%09red/ssc:445467%09red/ssc:100521609%09red/ssc:100521017%09red/ssc:100156239%09red/ssc:396943%09red/ssc:397217%09red/ssc:397072%09red/ssc:448981%09red/ssc:100153504%09red/ssc…
Rheumatoid arthritis	KEGG PATHWAY	ssc05323	21	89	4.44016696874e-10	1.35671768489e-08	ENSSSCG00000010948|ENSSSCG00000037449|ENSSSCG00000010816|ENSSSCG00000032282|ENSSSCG00000017705|ENSSSCG00000039267|ENSSSCG00000034973|ENSSSCG00000037775|ENSSSCG00000017723|ENSSSCG00000011899|ENSSSCG00000016577|ENSSSCG00000008634|ENSSSCG00000025133|ENSSSCG00000009002|ENSSSCG00000008056|ENSSSCG00000006648|ENSSSCG00000007797|ENSSSCG00000006138|ENSSSCG00000009542|ENSSSCG00000005503|ENSSSCG00000011877	http://www.genome.jp/kegg-bin/show_pathway?ssc05323/ssc:100515919%09red/ssc:396613%09red/ssc:397569%09red/ssc:399541%09red/ssc:397161%09red/ssc:397422%09red/ssc:100518811%09red/ssc:100038026%09red/ssc:397084%09red/ssc:494460%09red/ssc:397414%09red/ssc:100521494%09red/ssc:397441%09red/ssc:396623%09red/ssc:100512277%09red/ssc:733681%09red/ssc:396599%09red/ssc:396781%09red/ssc:100518959%09red/ssc:39…
Pertussis	KEGG PATHWAY	ssc05133	18	74	5.11823601747e-09	1.37848660378e-07	ENSSSCG00000001427|ENSSSCG00000005503|ENSSSCG00000001422|ENSSSCG00000028711|ENSSSCG00000014369|ENSSSCG00000040811|ENSSSCG00000012974|ENSSSCG00000015662|ENSSSCG00000006175|ENSSSCG00000025133|ENSSSCG00000039847|ENSSSCG00000014277|ENSSSCG00000003524|ENSSSCG00000022545|ENSSSCG00000007754|ENSSSCG00000034012|ENSSSCG00000013551|ENSSSCG00000013940	http://www.genome.jp/kegg-bin/show_pathway?ssc05133/ssc:397244%09red/ssc:100125555%09red/ssc:397072%09red/ssc:100522011%09red/ssc:448981%09red/ssc:100037938%09red/ssc:396611%09red/ssc:445461%09red/ssc:445467%09red/ssc:397459%09red/ssc:399541%09red/ssc:396982%09red/ssc:397319%09red/ssc:100154056%09red/ssc:397274%09red/ssc:445532%09red/ssc:100514823%09red/ssc:396943%09red
Cytokine-cytokine receptor interaction	KEGG PATHWAY	ssc04060	31	225	5.51394641514e-09	1.37848660378e-07	ENSSSCG00000030088|ENSSSCG00000010816|ENSSSCG00000034469|ENSSSCG00000028331|ENSSSCG00000035812|ENSSSCG00000039633|ENSSSCG00000010974|ENSSSCG00000024024|ENSSSCG00000036445|ENSSSCG00000036457|ENSSSCG00000031899|ENSSSCG00000037449|ENSSSCG00000016832|ENSSSCG00000034973|ENSSSCG00000024344|ENSSSCG00000014310|ENSSSCG00000025795|ENSSSCG00000026695|ENSSSCG00000009997|ENSSSCG00000012915|ENSSSCG00000009134|…	http://www.genome.jp/kegg-bin/show_pathway?ssc04060/ssc:100622126%09red/ssc:574055%09red/ssc:100620339%09red/ssc:100038026%09red/ssc:100622336%09red/ssc:414374%09red/ssc:100271930%09red/ssc:414371%09red/ssc:414372%09red/ssc:100513263%09red/ssc:494460%09red/ssc:397578%09red/ssc:494467%09red/ssc:100624969%09red/ssc:399522%09red/ssc:100736831%09red/ssc:397083%09red/ssc:100517086%09red/ssc:397084%09r…
Amoebiasis	KEGG PATHWAY	ssc05146	20	97	8.50843747184e-09	1.94985025396e-07	ENSSSCG00000013473|ENSSSCG00000010816|ENSSSCG00000028331|ENSSSCG00000011615|ENSSSCG00000037775|ENSSSCG00000005710|ENSSSCG00000038323|ENSSSCG00000016034|ENSSSCG00000036352|ENSSSCG00000004425|ENSSSCG00000014369|ENSSSCG00000025133|ENSSSCG00000004889|ENSSSCG00000009002|ENSSSCG00000002294|ENSSSCG00000033041|ENSSSCG00000004779|ENSSSCG00000005503|ENSSSCG00000034012|ENSSSCG00000007754	http://www.genome.jp/kegg-bin/show_pathway?ssc05146/ssc:100627693%09red/ssc:397244%09red/ssc:100518537%09red/ssc:100739496%09red/ssc:100622795%09red/ssc:100037938%09red/ssc:100155893%09red/ssc:100157641%09red/ssc:399541%09red/ssc:100154581%09red/ssc:397084%09red/ssc:100154994%09red/ssc:397459%09red/ssc:396623%09red/ssc:100628112%09red/ssc:396943%09red/ssc:100736677%09red/ssc:100519531%09red/ssc:1…
PPAR signaling pathway	KEGG PATHWAY	ssc03320	17	70	1.38565228819e-08	2.9311875327e-07	ENSSSCG00000012880|ENSSSCG00000016199|ENSSSCG00000015784|ENSSSCG00000010554|ENSSSCG00000003776|ENSSSCG00000022364|ENSSSCG00000016156|ENSSSCG00000035863|ENSSSCG00000040681|ENSSSCG00000003851|ENSSSCG00000008214|ENSSSCG00000036883|ENSSSCG00000013513|ENSSSCG00000012202|ENSSSCG00000006328|ENSSSCG00000000647|ENSSSCG00000015405	http://www.genome.jp/kegg-bin/show_pathway?ssc03320/ssc:100233182%09red/ssc:448982%09red/ssc:445535%09red/ssc:100142670%09red/ssc:397104%09red/ssc:396724%09red/ssc:733702%09red/ssc:445465%09red/ssc:399527%09red/ssc:100519491%09red/ssc:396931%09red/ssc:399528%09red/ssc:100126282%09red/ssc:397402%09red/ssc:396670%09red/ssc:399533%09red/ssc:399532%09red
PI3K-Akt signaling pathway	KEGG PATHWAY	ssc04151	38	336	1.52550873536e-08	2.99653501588e-07	ENSSSCG00000037081|ENSSSCG00000024960|ENSSSCG00000037775|ENSSSCG00000016009|ENSSSCG00000035911|ENSSSCG00000037430|ENSSSCG00000037449|ENSSSCG00000016832|ENSSSCG00000004167|ENSSSCG00000010509|ENSSSCG00000025795|ENSSSCG00000004789|ENSSSCG00000000857|ENSSSCG00000009002|ENSSSCG00000009997|ENSSSCG00000000699|ENSSSCG00000015955|ENSSSCG00000005494|ENSSSCG00000009134|ENSSSCG00000005503|ENSSSCG00000002855|…	http://www.genome.jp/kegg-bin/show_pathway?ssc04151/ssc:448810%09red/ssc:100125540%09red/ssc:100521477%09red/ssc:100522979%09red/ssc:100515267%09red/ssc:492313%09red/ssc:100152439%09red/ssc:100739496%09red/ssc:397491%09red/ssc:396781%09red/ssc:100271930%09red/ssc:396623%09red/ssc:399522%09red/ssc:100158200%09red/ssc:100154581%09red/ssc:399541%09red/ssc:397083%09red/ssc:100517086%09red/ssc:1005120…
Fatty acid metabolism	KEGG PATHWAY	ssc01212	14	48	3.78437064034e-08	6.93801284063e-07	ENSSSCG00000005164|ENSSSCG00000015784|ENSSSCG00000017947|ENSSSCG00000010554|ENSSSCG00000022364|ENSSSCG00000016156|ENSSSCG00000004510|ENSSSCG00000003851|ENSSSCG00000008571|ENSSSCG00000003776|ENSSSCG00000029944|ENSSSCG00000008569|ENSSSCG00000012880|ENSSSCG00000038007	http://www.genome.jp/kegg-bin/show_pathway?ssc01212/ssc:100520636%09red/ssc:100523084%09red/ssc:448982%09red/ssc:100523711%09red/ssc:100312959%09red/ssc:397104%09red/ssc:397561%09red/ssc:397012%09red/ssc:396931%09red/ssc:397017%09red/ssc:399528%09red/ssc:399527%09red/ssc:100519491%09red/ssc:396670%09red
Osteoclast differentiation	KEGG PATHWAY	ssc04380	23	143	4.15726845789e-08	7.14530516199e-07	ENSSSCG00000010816|ENSSSCG00000010580|ENSSSCG00000017254|ENSSSCG00000026742|ENSSSCG00000031493|ENSSSCG00000036246|ENSSSCG00000037449|ENSSSCG00000006648|ENSSSCG00000032282|ENSSSCG00000014441|ENSSSCG00000010504|ENSSSCG00000013237|ENSSSCG00000039270|ENSSSCG00000012229|ENSSSCG00000034379|ENSSSCG00000002919|ENSSSCG00000037426|ENSSSCG00000013735|ENSSSCG00000017006|ENSSSCG00000015559|ENSSSCG00000006678|…	http://www.genome.jp/kegg-bin/show_pathway?ssc04380/ssc:100125540%09red/ssc:100625946%09red/ssc:100739822%09red/ssc:100517988%09red/ssc:100517099%09red/ssc:397108%09red/ssc:100737974%09red/ssc:397414%09red/ssc:100511843%09red/ssc:414912%09red/ssc:100517086%09red/ssc:100153829%09red/ssc:397084%09red/ssc:100142665%09red/ssc:100523358%09red/ssc:100152350%09red/ssc:100518718%09red/ssc:397507%09red/ss…
Fatty acid degradation	KEGG PATHWAY	ssc00071	13	42	6.468927996e-08	1.04644423465e-06	ENSSSCG00000015784|ENSSSCG00000017947|ENSSSCG00000022364|ENSSSCG00000016156|ENSSSCG00000008569|ENSSSCG00000004510|ENSSSCG00000003851|ENSSSCG00000008571|ENSSSCG00000003776|ENSSSCG00000018041|ENSSSCG00000001000|ENSSSCG00000009889|ENSSSCG00000012880	http://www.genome.jp/kegg-bin/show_pathway?ssc00071/ssc:100520636%09red/ssc:448982%09red/ssc:100525303%09red/ssc:100312959%09red/ssc:733685%09red/ssc:397012%09red/ssc:100519491%09red/ssc:397017%09red/ssc:399528%09red/ssc:399527%09red/ssc:396931%09red/ssc:397104%09red/ssc:100134957%09red
Tuberculosis	KEGG PATHWAY	ssc05152	25	173	7.08832282477e-08	1.06368636362e-06	ENSSSCG00000010816|ENSSSCG00000014369|ENSSSCG00000039267|ENSSSCG00000037775|ENSSSCG00000003928|ENSSSCG00000000769|ENSSSCG00000008056|ENSSSCG00000011570|ENSSSCG00000005503|ENSSSCG00000034012|ENSSSCG00000011615|ENSSSCG00000013579|ENSSSCG00000013551|ENSSSCG00000007754|ENSSSCG00000040793|ENSSSCG00000006138|ENSSSCG00000006357|ENSSSCG00000000648|ENSSSCG00000038073|ENSSSCG00000025133|ENSSSCG00000009002|…	http://www.genome.jp/kegg-bin/show_pathway?ssc05152/ssc:100125540%09red/ssc:100622795%09red/ssc:100037938%09red/ssc:100125838%09red/ssc:396781%09red/ssc:397244%09red/ssc:100170134%09red/ssc:100521494%09red/ssc:397459%09red/ssc:494568%09red/ssc:396623%09red/ssc:102161037%09red/ssc:396628%09red/ssc:399541%09red/ssc:397084%09red/ssc:594852%09red/ssc:396943%09red/ssc:397072%09red/ssc:397250%09red/ssc…
Cell cycle	KEGG PATHWAY	ssc04110	21	124	7.34910578499e-08	1.06368636362e-06	ENSSSCG00000007331|ENSSSCG00000025488|ENSSSCG00000010816|ENSSSCG00000004782|ENSSSCG00000006273|ENSSSCG00000010214|ENSSSCG00000000265|ENSSSCG00000035249|ENSSSCG00000002855|ENSSSCG00000014329|ENSSSCG00000003861|ENSSSCG00000022823|ENSSSCG00000004588|ENSSSCG00000005965|ENSSSCG00000003949|ENSSSCG00000006095|ENSSSCG00000033447|ENSSSCG00000029326|ENSSSCG00000030469|ENSSSCG00000004466|ENSSSCG00000011624	http://www.genome.jp/kegg-bin/show_pathway?ssc04110/ssc:100624915%09red/ssc:100155762%09red/ssc:100523248%09red/ssc:100153121%09red/ssc:100156398%09red/ssc:397662%09red/ssc:100512048%09red/ssc:100519111%09red/ssc:397084%09red/ssc:100520746%09red/ssc:102164975%09red/ssc:100152997%09red/ssc:100153160%09red/ssc:448810%09red/ssc:100154824%09red/ssc:100627208%09red/ssc:100144474%09red/ssc:100157649%09…
Glycolysis / Gluconeogenesis	KEGG PATHWAY	ssc00010	15	62	1.01912390268e-07	1.40129536619e-06	ENSSSCG00000028501|ENSSSCG00000018041|ENSSSCG00000003812|ENSSSCG00000000685|ENSSSCG00000010517|ENSSSCG00000017904|ENSSSCG00000002873|ENSSSCG00000001930|ENSSSCG00000036449|ENSSSCG00000013366|ENSSSCG00000009889|ENSSSCG00000008261|ENSSSCG00000007133|ENSSSCG00000028197|ENSSSCG00000000576	http://www.genome.jp/kegg-bin/show_pathway?ssc00010/ssc:100739347%09red/ssc:100157582%09red/ssc:100134959%09red/ssc:100525303%09red/ssc:397602%09red/ssc:100158154%09red/ssc:100621757%09red/ssc:100154776%09red/ssc:733685%09red/ssc:692156%09red/ssc:100621540%09red/ssc:100154828%09red/ssc:494561%09red/ssc:407245%09red/ssc:397566%09red
Transcriptional misregulation in cancer	KEGG PATHWAY	ssc05202	23	158	2.07700486173e-07	2.71988731893e-06	ENSSSCG00000002866|ENSSSCG00000011877|ENSSSCG00000037775|ENSSSCG00000012238|ENSSSCG00000028331|ENSSSCG00000014441|ENSSSCG00000000857|ENSSSCG00000005604|ENSSSCG00000035261|ENSSSCG00000040010|ENSSSCG00000039112|ENSSSCG00000040751|ENSSSCG00000013237|ENSSSCG00000036727|ENSSSCG00000007436|ENSSSCG00000006328|ENSSSCG00000005965|ENSSSCG00000036469|ENSSSCG00000007754|ENSSSCG00000035644|ENSSSCG00000014369|…	http://www.genome.jp/kegg-bin/show_pathway?ssc05202/ssc:448810%09red/ssc:100526026%09red/ssc:100628112%09red/ssc:100152438%09red/ssc:100037938%09red/ssc:100156741%09red/ssc:100517086%09red/ssc:654325%09red/ssc:445465%09red/ssc:397459%09red/ssc:613130%09red/ssc:100154511%09red/ssc:100240743%09red/ssc:100156860%09red/ssc:397441%09red/ssc:397491%09red/ssc:414912%09red/ssc:397307%09red/ssc:396781%09r…
Carbon metabolism	KEGG PATHWAY	ssc01200	19	110	2.31758473829e-07	2.89698092287e-06	ENSSSCG00000002357|ENSSSCG00000004522|ENSSSCG00000023264|ENSSSCG00000002873|ENSSSCG00000005287|ENSSSCG00000000685|ENSSSCG00000010517|ENSSSCG00000017904|ENSSSCG00000025751|ENSSSCG00000010537|ENSSSCG00000008571|ENSSSCG00000014919|ENSSSCG00000001930|ENSSSCG00000007748|ENSSSCG00000003776|ENSSSCG00000008261|ENSSSCG00000007133|ENSSSCG00000028197|ENSSSCG00000006717	http://www.genome.jp/kegg-bin/show_pathway?ssc01200/ssc:692156%09red/ssc:100157582%09red/ssc:100144529%09red/ssc:100520040%09red/ssc:100158154%09red/ssc:100524659%09red/ssc:100154776%09red/ssc:100316854%09red/ssc:102166364%09red/ssc:397602%09red/ssc:397104%09red/ssc:100154160%09red/ssc:397012%09red/ssc:100153301%09red/ssc:100154828%09red/ssc:494561%09red/ssc:396967%09red/ssc:396894%09red/ssc:1006…
MAPK signaling pathway	KEGG PATHWAY	ssc04010	30	257	2.6303587095e-07	3.14499410919e-06	ENSSSCG00000002962|ENSSSCG00000010816|ENSSSCG00000017271|ENSSSCG00000010580|ENSSSCG00000035249|ENSSSCG00000017254|ENSSSCG00000017918|ENSSSCG00000015402|ENSSSCG00000024784|ENSSSCG00000003257|ENSSSCG00000015960|ENSSSCG00000030820|ENSSSCG00000037910|ENSSSCG00000034012|ENSSSCG00000030368|ENSSSCG00000009134|ENSSSCG00000028331|ENSSSCG00000029160|ENSSSCG00000040751|ENSSSCG00000040815|ENSSSCG00000034379|…	http://www.genome.jp/kegg-bin/show_pathway?ssc04010/ssc:448810%09red/ssc:100625946%09red/ssc:100037938%09red/ssc:100157144%09red/ssc:100240743%09red/ssc:100511102%09red/ssc:100152572%09red/ssc:397377%09red/ssc:397244%09red/ssc:100152997%09red/ssc:396648%09red/ssc:100170767%09red/ssc:100519779%09red/ssc:100154962%09red/ssc:397083%09red/ssc:100153829%09red/ssc:100739349%09red/ssc:397084%09red/ssc:1…
Chemokine signaling pathway	KEGG PATHWAY	ssc04062	24	178	4.02013695794e-07	4.55018638756e-06	ENSSSCG00000037081|ENSSSCG00000023852|ENSSSCG00000024024|ENSSSCG00000006250|ENSSSCG00000038397|ENSSSCG00000017918|ENSSSCG00000007240|ENSSSCG00000003578|ENSSSCG00000034973|ENSSSCG00000024344|ENSSSCG00000014310|ENSSSCG00000039841|ENSSSCG00000023503|ENSSSCG00000033457|ENSSSCG00000036445|ENSSSCG00000040958|ENSSSCG00000013888|ENSSSCG00000013553|ENSSSCG00000011131|ENSSSCG00000017705|ENSSSCG00000011322|…	http://www.genome.jp/kegg-bin/show_pathway?ssc04062/ssc:100622126%09red/ssc:100152890%09red/ssc:100622955%09red/ssc:100156321%09red/ssc:100526085%09red/ssc:414374%09red/ssc:100519821%09red/ssc:414371%09red/ssc:414372%09red/ssc:494460%09red/ssc:100513738%09red/ssc:494467%09red/ssc:100170767%09red/ssc:100157641%09red/ssc:100739349%09red/ssc:100516039%09red/ssc:100157507%09red/ssc:102166994%09red/ss…
Cell adhesion molecules (CAMs)	KEGG PATHWAY	ssc04514	22	152	4.1365330796e-07	4.55018638756e-06	ENSSSCG00000006852|ENSSSCG00000011877|ENSSSCG00000016009|ENSSSCG00000034921|ENSSSCG00000011899|ENSSSCG00000037682|ENSSSCG00000006287|ENSSSCG00000001921|ENSSSCG00000007797|ENSSSCG00000039909|ENSSSCG00000015955|ENSSSCG00000035256|ENSSSCG00000001231|ENSSSCG00000037319|ENSSSCG00000010908|ENSSSCG00000002642|ENSSSCG00000030960|ENSSSCG00000007754|ENSSSCG00000002893|ENSSSCG00000007146|ENSSSCG00000025133|…	http://www.genome.jp/kegg-bin/show_pathway?ssc04514/ssc:100521477%09red/ssc:100522631%09red/ssc:102161349%09red/ssc:100135029%09red/ssc:397161%09red/ssc:397459%09red/ssc:100533201%09red/ssc:100510914%09red/ssc:733681%09red/ssc:100623653%09red/ssc:100626354%09red/ssc:414387%09red/ssc:100158200%09red/ssc:100127147%09red/ssc:396925%09red/ssc:396943%09red/ssc:397623%09red/ssc:100152257%09red/ssc:3975…
Protein digestion and absorption	KEGG PATHWAY	ssc04974	16	87	9.86481939913e-07	1.04339435952e-05	ENSSSCG00000002041|ENSSSCG00000000808|ENSSSCG00000006857|ENSSSCG00000005380|ENSSSCG00000022948|ENSSSCG00000016034|ENSSSCG00000016035|XLOC_155893|ENSSSCG00000031738|ENSSSCG00000032996|ENSSSCG00000002032|ENSSSCG00000001500|ENSSSCG00000013667|ENSSSCG00000037430|ENSSSCG00000003069|ENSSSCG00000017951	http://www.genome.jp/kegg-bin/show_pathway?ssc04974/ssc:100037973%09red/ssc:397081%09red/ssc:100620394%09red/ssc:100522212%09red/ssc:397175%09red/ssc:100523618%09red/ssc:102159686%09red/ssc:100037972%09red/ssc:397532%09red/ssc:100522330%09red/ssc:397531%09red/ssc:100738862%09red/ssc:100515967%09red/ssc:100152001%09red
Staphylococcus aureus infection	KEGG PATHWAY	ssc05150	12	47	1.17939318318e-06	1.20123379768e-05	ENSSSCG00000001427|ENSSSCG00000024914|ENSSSCG00000029371|ENSSSCG00000001422|ENSSSCG00000037775|ENSSSCG00000025133|ENSSSCG00000039847|ENSSSCG00000003524|ENSSSCG00000007797|ENSSSCG00000006678|ENSSSCG00000013551|ENSSSCG00000007754	http://www.genome.jp/kegg-bin/show_pathway?ssc05150/ssc:733681%09red/ssc:397072%09red/ssc:448981%09red/ssc:445461%09red/ssc:445467%09red/ssc:397459%09red/ssc:613130%09red/ssc:397274%09red/ssc:100124383%09red/ssc:396781%09red/ssc:100048955%09red/ssc:396943%09red
Legionellosis	KEGG PATHWAY	ssc05134	13	57	1.27518213224e-06	1.25241102274e-05	ENSSSCG00000030368|ENSSSCG00000029160|ENSSSCG00000010580|ENSSSCG00000028711|ENSSSCG00000014369|ENSSSCG00000040811|ENSSSCG00000025133|XLOC_200687|ENSSSCG00000009002|ENSSSCG00000005503|ENSSSCG00000034012|ENSSSCG00000013551|ENSSSCG00000007754	http://www.genome.jp/kegg-bin/show_pathway?ssc05134/ssc:397244%09red/ssc:397072%09red/ssc:100522011%09red/ssc:100037938%09red/ssc:100153829%09red/ssc:397459%09red/ssc:399541%09red/ssc:397319%09red/ssc:396623%09red/ssc:100144518%09red/ssc:396648%09red/ssc:396943%09red
Biosynthesis of amino acids	KEGG PATHWAY	ssc01230	14	69	1.68894501205e-06	1.56303595727e-05	ENSSSCG00000023264|ENSSSCG00000029163|ENSSSCG00000005287|ENSSSCG00000000685|ENSSSCG00000010517|ENSSSCG00000017904|ENSSSCG00000010537|ENSSSCG00000010855|ENSSSCG00000002294|ENSSSCG00000003139|ENSSSCG00000006717|ENSSSCG00000007748|ENSSSCG00000028197|ENSSSCG00000001930	http://www.genome.jp/kegg-bin/show_pathway?ssc01230/ssc:692156%09red/ssc:100524702%09red/ssc:100144529%09red/ssc:100518784%09red/ssc:100158154%09red/ssc:100155893%09red/ssc:100154776%09red/ssc:100316854%09red/ssc:102166364%09red/ssc:100154160%09red/ssc:100157582%09red/ssc:396841%09red/ssc:396967%09red/ssc:100621757%09red
Regulation of actin cytoskeleton	KEGG PATHWAY	ssc04810	25	209	1.7051301352e-06	1.56303595727e-05	ENSSSCG00000013553|ENSSSCG00000024960|ENSSSCG00000009448|ENSSSCG00000016009|ENSSSCG00000007680|ENSSSCG00000015353|ENSSSCG00000015560|ENSSSCG00000012974|ENSSSCG00000007799|ENSSSCG00000007797|ENSSSCG00000015955|ENSSSCG00000009134|ENSSSCG00000028777|ENSSSCG00000038323|ENSSSCG00000040958|ENSSSCG00000009278|ENSSSCG00000039336|ENSSSCG00000007754|ENSSSCG00000035911|ENSSSCG00000014369|ENSSSCG00000000295|…	http://www.genome.jp/kegg-bin/show_pathway?ssc04810/ssc:100037938%09red/ssc:100521477%09red/ssc:100515267%09red/ssc:100519821%09red/ssc:100512981%09red/ssc:397459%09red/ssc:100158033%09red/ssc:397083%09red/ssc:396943%09red/ssc:474162%09red/ssc:733681%09red/ssc:100522824%09red/ssc:100157526%09red/ssc:100158200%09red/ssc:100739349%09red/ssc:100521609%09red/ssc:100152116%09red/ssc:100519531%09red/ss…
Pathways in cancer	KEGG PATHWAY	ssc05200	37	397	1.84375620289e-06	1.63559017998e-05	ENSSSCG00000002866|ENSSSCG00000030088|ENSSSCG00000010816|ENSSSCG00000024439|ENSSSCG00000010580|ENSSSCG00000037081|ENSSSCG00000035911|ENSSSCG00000000769|ENSSSCG00000027365|ENSSSCG00000011407|ENSSSCG00000000182|ENSSSCG00000034973|ENSSSCG00000025795|ENSSSCG00000000857|ENSSSCG00000000699|ENSSSCG00000015955|ENSSSCG00000034012|ENSSSCG00000013237|ENSSSCG00000009134|ENSSSCG00000010949|ENSSSCG00000002855|…	http://www.genome.jp/kegg-bin/show_pathway?ssc05200/ssc:100153974%09red/ssc:448810%09red/ssc:100620339%09red/ssc:100622336%09red/ssc:100155053%09red/ssc:100739496%09red/ssc:397491%09red/ssc:100126276%09red/ssc:397244%09red/ssc:654325%09red/ssc:100523248%09red/ssc:100516830%09red/ssc:494460%09red/ssc:100626947%09red/ssc:414912%09red/ssc:100625072%09red/ssc:100158200%09red/ssc:100522824%09red/ssc:1…
p53 signaling pathway	KEGG PATHWAY	ssc04115	14	71	2.26762638638e-06	1.9487414258e-05	ENSSSCG00000000002|ENSSSCG00000010214|ENSSSCG00000025698|ENSSSCG00000031741|ENSSSCG00000035249|ENSSSCG00000002855|ENSSSCG00000034012|ENSSSCG00000000857|ENSSSCG00000004789|ENSSSCG00000000769|ENSSSCG00000004588|ENSSSCG00000037225|ENSSSCG00000006095|ENSSSCG00000029326	http://www.genome.jp/kegg-bin/show_pathway?ssc04115/ssc:100155762%09red/ssc:492313%09red/ssc:100520739%09red/ssc:397491%09red/ssc:100512048%09red/ssc:397244%09red/ssc:100152997%09red/ssc:397662%09red/ssc:100316853%09red/ssc:594852%09red/ssc:396945%09red/ssc:100738077%09red/ssc:100135668%09red/ssc:100523248%09red
Starch and sucrose metabolism	KEGG PATHWAY	ssc00500	12	51	2.45836287863e-06	2.04863573219e-05	ENSSSCG00000013022|ENSSSCG00000008261|ENSSSCG00000002873|ENSSSCG00000003812|ENSSSCG00000011735|ENSSSCG00000004193|ENSSSCG00000008143|ENSSSCG00000028204|ENSSSCG00000008368|ENSSSCG00000007739|ENSSSCG00000036449|ENSSSCG00000006872	http://www.genome.jp/kegg-bin/show_pathway?ssc00500/ssc:100134959%09red/ssc:100623494%09red/ssc:397602%09red/ssc:100037271%09red/ssc:100513145%09red/ssc:397040%09red/ssc:100623094%09red/ssc:100738771%09red/ssc:733659%09red/ssc:100144519%09red/ssc:494561%09red/ssc:397566%09red
Leukocyte transendothelial migration	KEGG PATHWAY	ssc04670	18	120	2.90326437201e-06	2.23511208996e-05	ENSSSCG00000007754|ENSSSCG00000013553|ENSSSCG00000036480|ENSSSCG00000007799|ENSSSCG00000034973|ENSSSCG00000038323|ENSSSCG00000012229|ENSSSCG00000015559|ENSSSCG00000016009|ENSSSCG00000025133|ENSSSCG00000007680|ENSSSCG00000007436|ENSSSCG00000007797|ENSSSCG00000031493|ENSSSCG00000006862|ENSSSCG00000034921|ENSSSCG00000038397|ENSSSCG00000036246	http://www.genome.jp/kegg-bin/show_pathway?ssc04670/ssc:100153974%09red/ssc:397459%09red/ssc:733681%09red/ssc:100521477%09red/ssc:397507%09red/ssc:100519821%09red/ssc:100519360%09red/ssc:654325%09red/ssc:100142665%09red/ssc:494460%09red/ssc:100739822%09red/ssc:396925%09red/ssc:100294682%09red/ssc:100157507%09red/ssc:397108%09red/ssc:100519531%09red/ssc:474162%09red/ssc:396943%09red
Amino sugar and nucleotide sugar metabolism	KEGG PATHWAY	ssc00520	12	52	2.92596491777e-06	2.23511208996e-05	ENSSSCG00000008057|ENSSSCG00000006793|ENSSSCG00000040003|ENSSSCG00000003812|ENSSSCG00000022292|ENSSSCG00000008143|ENSSSCG00000008368|ENSSSCG00000001927|ENSSSCG00000002873|ENSSSCG00000014073|ENSSSCG00000014012|ENSSSCG00000008261	http://www.genome.jp/kegg-bin/show_pathway?ssc00520/ssc:100621421%09red/ssc:397602%09red/ssc:397141%09red/ssc:100513145%09red/ssc:100518539%09red/ssc:100142664%09red/ssc:397040%09red/ssc:100156649%09red/ssc:100518775%09red/ssc:396958%09red/ssc:494561%09red/ssc:397566%09red
Valine, leucine and isoleucine degradation	KEGG PATHWAY	ssc00280	12	52	2.92596491777e-06	2.23511208996e-05	ENSSSCG00000003776|ENSSSCG00000029163|ENSSSCG00000004510|ENSSSCG00000016093|ENSSSCG00000008569|ENSSSCG00000008571|ENSSSCG00000004774|ENSSSCG00000018041|ENSSSCG00000009889|ENSSSCG00000003139|ENSSSCG00000002357|ENSSSCG00000004465	http://www.genome.jp/kegg-bin/show_pathway?ssc00280/ssc:100525616%09red/ssc:100142669%09red/ssc:100525303%09red/ssc:100312959%09red/ssc:733685%09red/ssc:100518784%09red/ssc:397012%09red/ssc:397017%09red/ssc:100156047%09red/ssc:100153301%09red/ssc:397104%09red/ssc:396841%09red
Fc gamma R-mediated phagocytosis	KEGG PATHWAY	ssc04666	15	85	3.34839562614e-06	2.48867242484e-05	ENSSSCG00000007240|ENSSSCG00000015353|ENSSSCG00000011131|ENSSSCG00000037775|ENSSSCG00000010908|ENSSSCG00000015560|ENSSSCG00000012974|ENSSSCG00000006250|ENSSSCG00000023503|ENSSSCG00000009821|ENSSSCG00000015720|ENSSSCG00000007625|ENSSSCG00000006678|ENSSSCG00000009589|ENSSSCG00000013553	http://www.genome.jp/kegg-bin/show_pathway?ssc04666/ssc:100125540%09red/ssc:100526085%09red/ssc:100152890%09red/ssc:100519821%09red/ssc:100037305%09red/ssc:100512981%09red/ssc:613130%09red/ssc:100522631%09red/ssc:100174964%09red/ssc:100174965%09red/ssc:445532%09red/ssc:100622955%09red/ssc:396781%09red/ssc:100154518%09red
Natural killer cell mediated cytotoxicity	KEGG PATHWAY	ssc04650	17	111	4.23534347632e-06	3.06505119997e-05	ENSSSCG00000006379|ENSSSCG00000025537|ENSSSCG00000006357|ENSSSCG00000017006|ENSSSCG00000026042|ENSSSCG00000037775|ENSSSCG00000040958|ENSSSCG00000002919|ENSSSCG00000025133|ENSSSCG00000000769|ENSSSCG00000039841|ENSSSCG00000007797|ENSSSCG00000039909|ENSSSCG00000034012|ENSSSCG00000009589|ENSSSCG00000038397|ENSSSCG00000013553	http://www.genome.jp/kegg-bin/show_pathway?ssc04650/ssc:100125540%09red/ssc:397244%09red/ssc:733681%09red/ssc:396781%09red/ssc:100519821%09red/ssc:414387%09red/ssc:100738183%09red/ssc:100739349%09red/ssc:397406%09red/ssc:397405%09red/ssc:100511130%09red/ssc:100511843%09red/ssc:100157507%09red/ssc:100156321%09red/ssc:594852%09red/ssc:100171389%09red/ssc:396943%09red
Glutathione metabolism	KEGG PATHWAY	ssc00480	12	56	5.67427924936e-06	4.0010943425e-05	ENSSSCG00000036438|ENSSSCG00000001849|ENSSSCG00000023264|ENSSSCG00000030271|ENSSSCG00000031741|ENSSSCG00000002623|ENSSSCG00000027121|ENSSSCG00000035836|ENSSSCG00000010056|ENSSSCG00000015844|ENSSSCG00000033727|XLOC_161696	http://www.genome.jp/kegg-bin/show_pathway?ssc00480/ssc:100154313%09red/ssc:100316853%09red/ssc:100623747%09red/ssc:397095%09red/ssc:102166364%09red/ssc:396625%09red/ssc:414408%09red/ssc:397520%09red/ssc:780435%09red/ssc:396598%09red/ssc:396850%09red/ssc:397403%09red
Epstein-Barr virus infection	KEGG PATHWAY	ssc05169	22	188	9.57359335457e-06	6.58184543127e-05	ENSSSCG00000010580|ENSSSCG00000037775|ENSSSCG00000017254|ENSSSCG00000006250|ENSSSCG00000003578|ENSSSCG00000037682|ENSSSCG00000013297|ENSSSCG00000007797|ENSSSCG00000033447|ENSSSCG00000013237|ENSSSCG00000030368|ENSSSCG00000035256|ENSSSCG00000001231|ENSSSCG00000029160|ENSSSCG00000034379|ENSSSCG00000028674|XLOC_200687|ENSSSCG00000013888|ENSSSCG00000005965|ENSSSCG00000001703|ENSSSCG00000010214|ENSSSCG…	http://www.genome.jp/kegg-bin/show_pathway?ssc05169/ssc:448810%09red/ssc:100155762%09red/ssc:100625946%09red/ssc:100125540%09red/ssc:100135029%09red/ssc:100623653%09red/ssc:733681%09red/ssc:100518649%09red/ssc:100153829%09red/ssc:100623585%09red/ssc:100525150%09red/ssc:100152890%09red/ssc:100513738%09red/ssc:100153160%09red/ssc:414912%09red/ssc:100144518%09red/ssc:396648%09red/ssc:100153486%09red…
Endocytosis	KEGG PATHWAY	ssc04144	27	265	1.030919887e-05	6.91470655913e-05	ENSSSCG00000011848|ENSSSCG00000010816|ENSSSCG00000024437|ENSSSCG00000037499|ENSSSCG00000035911|ENSSSCG00000029160|ENSSSCG00000007460|ENSSSCG00000017918|ENSSSCG00000037682|ENSSSCG00000014441|ENSSSCG00000024344|ENSSSCG00000000130|ENSSSCG00000015560|ENSSSCG00000010401|ENSSSCG00000030368|ENSSSCG00000009134|ENSSSCG00000001231|ENSSSCG00000011615|ENSSSCG00000013017|XLOC_200687|ENSSSCG00000005969|ENSSSCG…	http://www.genome.jp/kegg-bin/show_pathway?ssc04144/ssc:100037305%09red/ssc:100622795%09red/ssc:100516416%09red/ssc:100155053%09red/ssc:397062%09red/ssc:100135029%09red/ssc:100152185%09red/ssc:414371%09red/ssc:100626761%09red/ssc:397579%09red/ssc:396648%09red/ssc:100170767%09red/ssc:397083%09red/ssc:100517086%09red/ssc:397084%09red/ssc:100626428%09red/ssc:100523757%09red/ssc:100521609%09red/ssc:1…
AMPK signaling pathway	KEGG PATHWAY	ssc04152	17	120	1.06750619256e-05	6.98962387984e-05	ENSSSCG00000015405|ENSSSCG00000028983|ENSSSCG00000011133|ENSSSCG00000003018|ENSSSCG00000010554|ENSSSCG00000000185|ENSSSCG00000022364|ENSSSCG00000024814|ENSSSCG00000015660|ENSSSCG00000013501|ENSSSCG00000000857|ENSSSCG00000025729|ENSSSCG00000036449|ENSSSCG00000012880|ENSSSCG00000033626|ENSSSCG00000028197|ENSSSCG00000029944	http://www.genome.jp/kegg-bin/show_pathway?ssc04152/ssc:397561%09red/ssc:100134959%09red/ssc:100233197%09red/ssc:100524447%09red/ssc:100522979%09red/ssc:100512686%09red/ssc:100516289%09red/ssc:397308%09red/ssc:100523270%09red/ssc:397583%09red/ssc:733702%09red/ssc:399528%09red/ssc:399527%09red/ssc:414426%09red/ssc:397491%09red/ssc:396670%09red/ssc:100621757%09red
FoxO signaling pathway	KEGG PATHWAY	ssc04068	18	135	1.25358068079e-05	7.84441944177e-05	ENSSSCG00000017936|ENSSSCG00000009134|ENSSSCG00000010816|ENSSSCG00000021443|ENSSSCG00000014113|ENSSSCG00000000185|ENSSSCG00000025729|ENSSSCG00000035249|ENSSSCG00000003928|ENSSSCG00000016832|ENSSSCG00000005981|ENSSSCG00000000857|ENSSSCG00000004588|ENSSSCG00000040958|ENSSSCG00000036449|ENSSSCG00000004119|ENSSSCG00000040317|ENSSSCG00000029326	http://www.genome.jp/kegg-bin/show_pathway?ssc04068/ssc:100135668%09red/ssc:100625739%09red/ssc:100134959%09red/ssc:100462752%09red/ssc:733657%09red/ssc:397250%09red/ssc:100154319%09red/ssc:100271930%09red/ssc:397084%09red/ssc:100512686%09red/ssc:100152997%09red/ssc:397662%09red/ssc:397083%09red/ssc:100739349%09red/ssc:414426%09red/ssc:100511070%09red/ssc:397491%09red/ssc:100625610%09red
Dilated cardiomyopathy	KEGG PATHWAY	ssc05414	14	84	1.25510711068e-05	7.84441944177e-05	ENSSSCG00000010816|ENSSSCG00000017063|ENSSSCG00000017271|ENSSSCG00000015402|ENSSSCG00000037775|ENSSSCG00000003257|ENSSSCG00000033958|ENSSSCG00000024784|ENSSSCG00000016009|ENSSSCG00000000857|ENSSSCG00000004570|ENSSSCG00000017583|ENSSSCG00000015955|ENSSSCG00000034163	http://www.genome.jp/kegg-bin/show_pathway?ssc05414/ssc:733677%09red/ssc:100521477%09red/ssc:397421%09red/ssc:100158200%09red/ssc:397084%09red/ssc:397377%09red/ssc:396856%09red/ssc:100519779%09red/ssc:100240724%09red/ssc:100511102%09red/ssc:100037999%09red/ssc:100240723%09red/ssc:397491%09red/ssc:396781%09red
beta-Alanine metabolism	KEGG PATHWAY	ssc00410	9	32	1.33179230374e-05	8.13873074505e-05	ENSSSCG00000004870|ENSSSCG00000028501|ENSSSCG00000038607|ENSSSCG00000008571|ENSSSCG00000003776|ENSSSCG00000018041|ENSSSCG00000009889|ENSSSCG00000002357|ENSSSCG00000012911	http://www.genome.jp/kegg-bin/show_pathway?ssc00410/ssc:100623700%09red/ssc:100739347%09red/ssc:100525303%09red/ssc:100512885%09red/ssc:733685%09red/ssc:397012%09red/ssc:100153301%09red/ssc:397104%09red/ssc:100158127%09red
Malaria	KEGG PATHWAY	ssc05144	11	52	1.5392043585e-05	9.20176518668e-05	ENSSSCG00000004789|ENSSSCG00000010816|ENSSSCG00000015405|ENSSSCG00000017723|ENSSSCG00000009002|ENSSSCG00000025133|ENSSSCG00000007797|ENSSSCG00000030960|ENSSSCG00000007978|ENSSSCG00000006862|ENSSSCG00000005503	http://www.genome.jp/kegg-bin/show_pathway?ssc05144/ssc:492313%09red/ssc:397508%09red/ssc:399541%09red/ssc:733702%09red/ssc:397422%09red/ssc:733681%09red/ssc:397084%09red/ssc:100737768%09red/ssc:396925%09red/ssc:396623%09red/ssc:396943%09red
Leishmaniasis	KEGG PATHWAY	ssc05140	12	64	1.84987871349e-05	0.0001082375843	ENSSSCG00000025537|ENSSSCG00000010816|ENSSSCG00000005503|ENSSSCG00000037775|ENSSSCG00000015559|ENSSSCG00000016009|ENSSSCG00000025133|ENSSSCG00000009002|ENSSSCG00000031493|ENSSSCG00000006678|ENSSSCG00000013551|ENSSSCG00000007754	http://www.genome.jp/kegg-bin/show_pathway?ssc05140/ssc:397072%09red/ssc:100521477%09red/ssc:397507%09red/ssc:397084%09red/ssc:100142665%09red/ssc:397459%09red/ssc:613130%09red/ssc:396623%09red/ssc:399541%09red/ssc:396943%09red/ssc:100171389%09red/ssc:396781%09red
Influenza A	KEGG PATHWAY	ssc05164	20	168	1.91131041255e-05	0.000108477979013	ENSSSCG00000030368|ENSSSCG00000013784|ENSSSCG00000017705|ENSSSCG00000028711|ENSSSCG00000017723|ENSSSCG00000040811|ENSSSCG00000034379|ENSSSCG00000017254|ENSSSCG00000033673|ENSSSCG00000012581|ENSSSCG00000015644|ENSSSCG00000009881|XLOC_200687|ENSSSCG00000029005|ENSSSCG00000029160|ENSSSCG00000012076|ENSSSCG00000012117|ENSSSCG00000015570|ENSSSCG00000005503|ENSSSCG00000013940	http://www.genome.jp/kegg-bin/show_pathway?ssc05164/ssc:100625946%09red/ssc:100522011%09red/ssc:100037296%09red/ssc:399541%09red/ssc:397422%09red/ssc:396613%09red/ssc:396741%09red/ssc:397218%09red/ssc:100521422%09red/ssc:397128%09red/ssc:397319%09red/ssc:403155%09red/ssc:100302027%09red/ssc:100514823%09red/ssc:595128%09red/ssc:100144518%09red/ssc:396648%09red/ssc:100519508%09red
Insulin resistance	KEGG PATHWAY	ssc04931	16	113	1.93288035333e-05	0.000108477979013	ENSSSCG00000011131|ENSSSCG00000023503|ENSSSCG00000013022|ENSSSCG00000000185|ENSSSCG00000022364|ENSSSCG00000015405|ENSSSCG00000013501|ENSSSCG00000022797|ENSSSCG00000025729|ENSSSCG00000036449|ENSSSCG00000003558|ENSSSCG00000012880|ENSSSCG00000033626|ENSSSCG00000007530|ENSSSCG00000014012|ENSSSCG00000039862	http://www.genome.jp/kegg-bin/show_pathway?ssc04931/ssc:100134959%09red/ssc:100521997%09red/ssc:733702%09red/ssc:100518810%09red/ssc:100523972%09red/ssc:100518539%09red/ssc:100522979%09red/ssc:100512686%09red/ssc:397308%09red/ssc:100515931%09red/ssc:399528%09red/ssc:399527%09red/ssc:733659%09red/ssc:414426%09red/ssc:100622955%09red
Fc epsilon RI signaling pathway	KEGG PATHWAY	ssc04664	12	66	2.42248543732e-05	0.000133236699052	ENSSSCG00000026742|ENSSSCG00000037292|ENSSSCG00000037775|ENSSSCG00000017006|ENSSSCG00000034379|ENSSSCG00000017254|ENSSSCG00000040958|ENSSSCG00000006250|ENSSSCG00000006357|ENSSSCG00000034506|ENSSSCG00000009589|ENSSSCG00000013553	http://www.genome.jp/kegg-bin/show_pathway?ssc04664/ssc:100125540%09red/ssc:100625946%09red/ssc:100152890%09red/ssc:100519821%09red/ssc:397166%09red/ssc:100739349%09red/ssc:397406%09red/ssc:100511843%09red/ssc:100514811%09red/ssc:100517988%09red/ssc:396781%09red
NF-kappa B signaling pathway	KEGG PATHWAY	ssc04064	14	90	2.4985553083e-05	0.000134726021526	ENSSSCG00000026695|ENSSSCG00000006175|ENSSSCG00000040010|ENSSSCG00000034973|ENSSSCG00000037775|ENSSSCG00000010504|ENSSSCG00000014369|ENSSSCG00000006250|ENSSSCG00000026742|ENSSSCG00000010580|ENSSSCG00000006862|ENSSSCG00000009542|ENSSSCG00000005503|ENSSSCG00000009589	http://www.genome.jp/kegg-bin/show_pathway?ssc04064/ssc:100125540%09red/ssc:100519468%09red/ssc:100125555%09red/ssc:100037938%09red/ssc:399541%09red/ssc:100153829%09red/ssc:100038026%09red/ssc:494460%09red/ssc:100152890%09red/ssc:396925%09red/ssc:100517988%09red/ssc:100156860%09red/ssc:100152350%09red/ssc:396781%09red
Hypertrophic cardiomyopathy (HCM)	KEGG PATHWAY	ssc05410	13	79	2.86240876015e-05	0.000149138181936	ENSSSCG00000010816|ENSSSCG00000017271|ENSSSCG00000015402|ENSSSCG00000000185|ENSSSCG00000024784|ENSSSCG00000003257|ENSSSCG00000033958|ENSSSCG00000017063|ENSSSCG00000016009|ENSSSCG00000000857|ENSSSCG00000004570|ENSSSCG00000017583|ENSSSCG00000015955	http://www.genome.jp/kegg-bin/show_pathway?ssc05410/ssc:733677%09red/ssc:100521477%09red/ssc:100158200%09red/ssc:397084%09red/ssc:397377%09red/ssc:396856%09red/ssc:100519779%09red/ssc:100240724%09red/ssc:100511102%09red/ssc:414426%09red/ssc:397491%09red/ssc:100037999%09red/ssc:100240723%09red
AGE-RAGE signaling pathway in diabetic complications	KEGG PATHWAY	ssc04933	15	104	2.87429950641e-05	0.000149138181936	ENSSSCG00000011131|ENSSSCG00000010816|ENSSSCG00000025698|ENSSSCG00000014336|ENSSSCG00000017723|ENSSSCG00000040958|ENSSSCG00000016034|ENSSSCG00000012229|ENSSSCG00000030960|ENSSSCG00000032936|ENSSSCG00000006862|ENSSSCG00000004779|ENSSSCG00000023503|ENSSSCG00000034012|ENSSSCG00000036246	http://www.genome.jp/kegg-bin/show_pathway?ssc04933/ssc:397108%09red/ssc:100157641%09red/ssc:100157844%09red/ssc:397422%09red/ssc:397508%09red/ssc:100739349%09red/ssc:397084%09red/ssc:397244%09red/ssc:100739822%09red/ssc:396925%09red/ssc:100520726%09red/ssc:396945%09red/ssc:100622955%09red/ssc:100152001%09red
Viral myocarditis	KEGG PATHWAY	ssc05416	11	57	3.24586990188e-05	0.000165298930188	ENSSSCG00000011877|ENSSSCG00000001231|ENSSSCG00000037682|ENSSSCG00000037775|ENSSSCG00000017063|ENSSSCG00000011899|ENSSSCG00000025133|ENSSSCG00000007797|ENSSSCG00000000769|ENSSSCG00000017583|ENSSSCG00000034012	http://www.genome.jp/kegg-bin/show_pathway?ssc05416/ssc:100135029%09red/ssc:733681%09red/ssc:397161%09red/ssc:397244%09red/ssc:100626428%09red/ssc:396943%09red/ssc:100240724%09red/ssc:397441%09red/ssc:594852%09red/ssc:100240723%09red/ssc:396781%09red
Arrhythmogenic right ventricular cardiomyopathy (ARVC)	KEGG PATHWAY	ssc05412	12	70	4.0436257625e-05	0.000202181288125	ENSSSCG00000038323|ENSSSCG00000036480|ENSSSCG00000017271|ENSSSCG00000015402|ENSSSCG00000024784|ENSSSCG00000003257|ENSSSCG00000033958|ENSSSCG00000017063|ENSSSCG00000016009|ENSSSCG00000004241|ENSSSCG00000017583|ENSSSCG00000015955	http://www.genome.jp/kegg-bin/show_pathway?ssc05412/ssc:733677%09red/ssc:100153974%09red/ssc:100521477%09red/ssc:100158200%09red/ssc:397377%09red/ssc:396856%09red/ssc:100519779%09red/ssc:100240724%09red/ssc:100511102%09red/ssc:100519531%09red/ssc:100518636%09red/ssc:100240723%09red
Arginine and proline metabolism	KEGG PATHWAY	ssc00330	10	48	4.18231730287e-05	0.000205381653266	ENSSSCG00000012173|ENSSSCG00000004870|ENSSSCG00000002294|ENSSSCG00000027121|ENSSSCG00000010537|ENSSSCG00000010855|ENSSSCG00000018041|ENSSSCG00000021220|ENSSSCG00000009889|ENSSSCG00000012911	http://www.genome.jp/kegg-bin/show_pathway?ssc00330/ssc:100512885%09red/ssc:100158127%09red/ssc:100525303%09red/ssc:100155893%09red/ssc:100627332%09red/ssc:733685%09red/ssc:414408%09red/ssc:397645%09red/ssc:100524702%09red/ssc:396967%09red
Glucagon signaling pathway	KEGG PATHWAY	ssc04922	14	95	4.25710383477e-05	0.00020538658852	ENSSSCG00000012880|ENSSSCG00000013022|ENSSSCG00000000185|ENSSSCG00000022364|ENSSSCG00000013366|ENSSSCG00000010517|ENSSSCG00000024814|ENSSSCG00000013501|ENSSSCG00000001930|ENSSSCG00000036449|ENSSSCG00000032941|ENSSSCG00000004779|ENSSSCG00000022545|ENSSSCG00000000576	http://www.genome.jp/kegg-bin/show_pathway?ssc04922/ssc:100134959%09red/ssc:100621540%09red/ssc:100233197%09red/ssc:100624404%09red/ssc:100157641%09red/ssc:100154776%09red/ssc:100522979%09red/ssc:100154056%09red/ssc:100158154%09red/ssc:399528%09red/ssc:399527%09red/ssc:733659%09red/ssc:414426%09red/ssc:407245%09red
Galactose metabolism	KEGG PATHWAY	ssc00052	8	29	4.53082912814e-05	0.000214823794869	ENSSSCG00000038423|ENSSSCG00000003812|ENSSSCG00000011735|ENSSSCG00000008368|ENSSSCG00000036449|ENSSSCG00000040608|ENSSSCG00000008261|ENSSSCG00000028197	http://www.genome.jp/kegg-bin/show_pathway?ssc00052/ssc:100134959%09red/ssc:100623494%09red/ssc:100415928%09red/ssc:397040%09red/ssc:396816%09red/ssc:397566%09red/ssc:494561%09red/ssc:100621757%09red
Toxoplasmosis	KEGG PATHWAY	ssc05145	15	109	4.67798451562e-05	0.000218041651152	ENSSSCG00000030368|ENSSSCG00000010816|ENSSSCG00000005503|ENSSSCG00000029160|ENSSSCG00000024344|ENSSSCG00000005710|ENSSSCG00000034379|ENSSSCG00000017254|XLOC_200687|ENSSSCG00000009002|ENSSSCG00000010330|ENSSSCG00000004425|ENSSSCG00000015955|ENSSSCG00000034012|ENSSSCG00000006175	http://www.genome.jp/kegg-bin/show_pathway?ssc05145/ssc:100125555%09red/ssc:100739496%09red/ssc:399541%09red/ssc:100154581%09red/ssc:100158200%09red/ssc:414371%09red/ssc:397084%09red/ssc:397244%09red/ssc:100152612%09red/ssc:100625946%09red/ssc:396623%09red/ssc:100144518%09red/ssc:396648%09red
Proteoglycans in cancer	KEGG PATHWAY	ssc05205	21	196	4.93739437069e-05	0.00022629724199	ENSSSCG00000011884|ENSSSCG00000000182|ENSSSCG00000010816|ENSSSCG00000005965|ENSSSCG00000010948|ENSSSCG00000013297|ENSSSCG00000003514|ENSSSCG00000009002|ENSSSCG00000014362|ENSSSCG00000032434|ENSSSCG00000025537|ENSSSCG00000004789|ENSSSCG00000000857|ENSSSCG00000040958|ENSSSCG00000007436|ENSSSCG00000027365|ENSSSCG00000007022|ENSSSCG00000005503|ENSSSCG00000034012|ENSSSCG00000009237|ENSSSCG00000012680	http://www.genome.jp/kegg-bin/show_pathway?ssc05205/ssc:448810%09red/ssc:100515919%09red/ssc:100516171%09red/ssc:492313%09red/ssc:100517288%09red/ssc:399541%09red/ssc:654325%09red/ssc:100157679%09red/ssc:100271932%09red/ssc:100739349%09red/ssc:100521992%09red/ssc:397084%09red/ssc:100126276%09red/ssc:397244%09red/ssc:100626947%09red/ssc:100521017%09red/ssc:396623%09red/ssc:100525150%09red/ssc:3974…
Estrogen signaling pathway	KEGG PATHWAY	ssc04915	14	99	6.36451307064e-05	0.000286924769578	ENSSSCG00000030368|ENSSSCG00000011131|ENSSSCG00000029160|ENSSSCG00000040958|ENSSSCG00000026422|ENSSSCG00000004779|ENSSSCG00000014362|ENSSSCG00000013501|XLOC_200687|ENSSSCG00000007436|ENSSSCG00000039841|ENSSSCG00000004119|ENSSSCG00000022545|ENSSSCG00000023503	http://www.genome.jp/kegg-bin/show_pathway?ssc04915/ssc:396648%09red/ssc:100157641%09red/ssc:654325%09red/ssc:100622955%09red/ssc:100739349%09red/ssc:100522979%09red/ssc:100625610%09red/ssc:100521003%09red/ssc:100154056%09red/ssc:100144518%09red/ssc:100156321%09red/ssc:397564%09red
Pyruvate metabolism	KEGG PATHWAY	ssc00620	9	41	7.09859621013e-05	0.000314857089965	ENSSSCG00000013366|ENSSSCG00000004522|ENSSSCG00000025751|ENSSSCG00000014919|ENSSSCG00000001930|ENSSSCG00000018041|ENSSSCG00000009889|ENSSSCG00000007133|ENSSSCG00000000576	http://www.genome.jp/kegg-bin/show_pathway?ssc00620/ssc:100525303%09red/ssc:100520040%09red/ssc:100158154%09red/ssc:100524659%09red/ssc:733685%09red/ssc:100154828%09red/ssc:407245%09red/ssc:396894%09red/ssc:100621540%09red
B cell receptor signaling pathway	KEGG PATHWAY	ssc04662	12	76	8.206895772e-05	0.000358237513857	ENSSSCG00000001703|ENSSSCG00000037775|ENSSSCG00000002893|ENSSSCG00000010504|ENSSSCG00000010509|ENSSSCG00000040958|ENSSSCG00000028674|ENSSSCG00000025537|ENSSSCG00000026742|ENSSSCG00000006250|ENSSSCG00000009589|ENSSSCG00000013553	http://www.genome.jp/kegg-bin/show_pathway?ssc04662/ssc:100125540%09red/ssc:102161349%09red/ssc:100152890%09red/ssc:100519821%09red/ssc:100153486%09red/ssc:100739349%09red/ssc:100623585%09red/ssc:100517988%09red/ssc:100155165%09red/ssc:100152350%09red/ssc:100171389%09red/ssc:396781%09red
Bladder cancer	KEGG PATHWAY	ssc05219	9	42	8.34330301744e-05	0.000358501301531	ENSSSCG00000009134|ENSSSCG00000021588|ENSSSCG00000010949|ENSSSCG00000040958|ENSSSCG00000014362|ENSSSCG00000004789|ENSSSCG00000007436|ENSSSCG00000011407|ENSSSCG00000005965	http://www.genome.jp/kegg-bin/show_pathway?ssc05219/ssc:448810%09red/ssc:492313%09red/ssc:654325%09red/ssc:397083%09red/ssc:100155578%09red/ssc:100739349%09red/ssc:100516830%09red/ssc:100516103%09red/ssc:397564%09red
Toll-like receptor signaling pathway	KEGG PATHWAY	ssc04620	14	104	0.000102353121895	0.000433032438788	ENSSSCG00000011899|ENSSSCG00000006648|ENSSSCG00000017705|ENSSSCG00000014369|ENSSSCG00000034379|ENSSSCG00000017254|ENSSSCG00000011877|ENSSSCG00000015644|ENSSSCG00000012117|ENSSSCG00000009002|ENSSSCG00000009216|ENSSSCG00000005503|ENSSSCG00000006175|ENSSSCG00000012118	http://www.genome.jp/kegg-bin/show_pathway?ssc04620/ssc:100125555%09red/ssc:100625946%09red/ssc:397384%09red/ssc:100037938%09red/ssc:396613%09red/ssc:397161%09red/ssc:397087%09red/ssc:100037296%09red/ssc:397569%09red/ssc:399541%09red/ssc:396623%09red/ssc:397441%09red/ssc:100519508%09red
Mineral absorption	KEGG PATHWAY	ssc04978	9	44	0.000113868283124	0.000474055341621	ENSSSCG00000039798|ENSSSCG00000012147|ENSSSCG00000026414|ENSSSCG00000034278|ENSSSCG00000039745|ENSSSCG00000020864|ENSSSCG00000003153|ENSSSCG00000017951|ENSSSCG00000014540	http://www.genome.jp/kegg-bin/show_pathway?ssc04978/ssc:100312962%09red/ssc:397186%09red/ssc:397030%09red/ssc:397035%09red/ssc:445512%09red/ssc:100522212%09red/ssc:397265%09red/ssc:396764%09red/ssc:396628%09red
HTLV-I infection	KEGG PATHWAY	ssc05166	24	258	0.000115497119595	0.000474055341621	ENSSSCG00000010816|ENSSSCG00000010580|ENSSSCG00000003949|ENSSSCG00000000033|ENSSSCG00000028331|ENSSSCG00000027365|ENSSSCG00000000182|ENSSSCG00000011106|ENSSSCG00000037682|ENSSSCG00000004167|ENSSSCG00000014336|ENSSSCG00000007366|ENSSSCG00000010224|ENSSSCG00000007797|ENSSSCG00000004782|ENSSSCG00000001231|ENSSSCG00000033673|ENSSSCG00000013237|ENSSSCG00000040958|ENSSSCG00000013888|ENSSSCG00000005965|…	http://www.genome.jp/kegg-bin/show_pathway?ssc05166/ssc:448810%09red/ssc:100158185%09red/ssc:102164975%09red/ssc:100520726%09red/ssc:100152439%09red/ssc:100126276%09red/ssc:397379%09red/ssc:100135029%09red/ssc:100626947%09red/ssc:100512363%09red/ssc:733681%09red/ssc:100157175%09red/ssc:414912%09red/ssc:100153829%09red/ssc:100739349%09red/ssc:397084%09red/ssc:396925%09red/ssc:403155%09red/ssc:3969…
Histidine metabolism	KEGG PATHWAY	ssc00340	7	26	0.000154714966512	0.000625685526335	ENSSSCG00000004870|ENSSSCG00000028501|ENSSSCG00000022009|ENSSSCG00000018041|ENSSSCG00000009889|ENSSSCG00000017861|ENSSSCG00000012911	http://www.genome.jp/kegg-bin/show_pathway?ssc00340/ssc:100739347%09red/ssc:100525303%09red/ssc:100142661%09red/ssc:100512885%09red/ssc:733685%09red/ssc:396857%09red/ssc:100158127%09red
Platelet activation	KEGG PATHWAY	ssc04611	15	125	0.000186921812448	0.000744978238017	ENSSSCG00000006250|ENSSSCG00000026742|ENSSSCG00000028777|ENSSSCG00000006357|ENSSSCG00000017006|ENSSSCG00000011713|ENSSSCG00000016034|ENSSSCG00000022820|ENSSSCG00000013041|ENSSSCG00000035911|ENSSSCG00000037292|ENSSSCG00000004779|ENSSSCG00000039336|ENSSSCG00000016504|ENSSSCG00000009589	http://www.genome.jp/kegg-bin/show_pathway?ssc04611/ssc:100125540%09red/ssc:100522824%09red/ssc:100157641%09red/ssc:100152890%09red/ssc:100157526%09red/ssc:100620246%09red/ssc:503659%09red/ssc:100521609%09red/ssc:397406%09red/ssc:100511843%09red/ssc:397112%09red/ssc:100525326%09red/ssc:100517988%09red/ssc:100152001%09red/ssc:100514811%09red
Hippo signaling pathway	KEGG PATHWAY	ssc04390	16	143	0.00023998931722	0.000942815174794	ENSSSCG00000031899|ENSSSCG00000000182|ENSSSCG00000010816|ENSSSCG00000036480|ENSSSCG00000025698|ENSSSCG00000029621|ENSSSCG00000008952|ENSSSCG00000035812|ENSSSCG00000025133|ENSSSCG00000030820|ENSSSCG00000027365|ENSSSCG00000005965|ENSSSCG00000011407|ENSSSCG00000037016|ENSSSCG00000033447|ENSSSCG00000004192	http://www.genome.jp/kegg-bin/show_pathway?ssc04390/ssc:100153974%09red/ssc:448810%09red/ssc:100153160%09red/ssc:100524741%09red/ssc:100522839%09red/ssc:100152141%09red/ssc:100516830%09red/ssc:396691%09red/ssc:397578%09red/ssc:100626947%09red/ssc:397084%09red/ssc:100525351%09red/ssc:396945%09red/ssc:100126276%09red/ssc:396943%09red
Amyotrophic lateral sclerosis (ALS)	KEGG PATHWAY	ssc05014	9	50	0.000265636523132	0.0010288738572	ENSSSCG00000006354|ENSSSCG00000013296|ENSSSCG00000034379|ENSSSCG00000017254|ENSSSCG00000009649|ENSSSCG00000028711|ENSSSCG00000000769|ENSSSCG00000009979|ENSSSCG00000034012	http://www.genome.jp/kegg-bin/show_pathway?ssc05014/ssc:100521224%09red/ssc:100625946%09red/ssc:100627068%09red/ssc:397244%09red/ssc:100156492%09red/ssc:397319%09red/ssc:100524985%09red/ssc:594852%09red
Propanoate metabolism	KEGG PATHWAY	ssc00640	7	30	0.000328440807151	0.0012544614162	ENSSSCG00000003776|ENSSSCG00000013366|ENSSSCG00000007133|ENSSSCG00000008571|ENSSSCG00000002357|ENSSSCG00000000576|ENSSSCG00000004465	http://www.genome.jp/kegg-bin/show_pathway?ssc00640/ssc:100142669%09red/ssc:100621540%09red/ssc:397104%09red/ssc:397012%09red/ssc:100153301%09red/ssc:100154828%09red/ssc:407245%09red
Apoptosis	KEGG PATHWAY	ssc04210	16	148	0.000340979453365	0.00126715337399	ENSSSCG00000040793|ENSSSCG00000006648|ENSSSCG00000001770|ENSSSCG00000040010|ENSSSCG00000010948|ENSSSCG00000040751|ENSSSCG00000035249|ENSSSCG00000038918|ENSSSCG00000040958|ENSSSCG00000034012|ENSSSCG00000000769|ENSSSCG00000023666|ENSSSCG00000007522|ENSSSCG00000014248|ENSSSCG00000000190|ENSSSCG00000001516	http://www.genome.jp/kegg-bin/show_pathway?ssc04210/ssc:100515919%09red/ssc:100037961%09red/ssc:100513342%09red/ssc:100520004%09red/ssc:100739349%09red/ssc:100135051%09red/ssc:397543%09red/ssc:397569%09red/ssc:100152997%09red/ssc:396969%09red/ssc:494568%09red/ssc:100240743%09red/ssc:100156860%09red/ssc:397244%09red/ssc:594852%09red/ssc:100141405%09red
Phospholipase D signaling pathway	KEGG PATHWAY	ssc04072	16	148	0.000340979453365	0.00126715337399	ENSSSCG00000009134|ENSSSCG00000004779|ENSSSCG00000024960|ENSSSCG00000006357|ENSSSCG00000037775|ENSSSCG00000040958|ENSSSCG00000000130|ENSSSCG00000009589|ENSSSCG00000035911|ENSSSCG00000037292|ENSSSCG00000034506|ENSSSCG00000039841|ENSSSCG00000004119|ENSSSCG00000000699|ENSSSCG00000039336|ENSSSCG00000038397	http://www.genome.jp/kegg-bin/show_pathway?ssc04072/ssc:100125540%09red/ssc:100514811%09red/ssc:100522824%09red/ssc:100157641%09red/ssc:397083%09red/ssc:397166%09red/ssc:100739349%09red/ssc:100515267%09red/ssc:100521609%09red/ssc:100625610%09red/ssc:397406%09red/ssc:100157507%09red/ssc:100156321%09red/ssc:102161415%09red/ssc:100240722%09red/ssc:396781%09red
Rap1 signaling pathway	KEGG PATHWAY	ssc04015	20	214	0.000390543407863	0.00141339781353	ENSSSCG00000024960|ENSSSCG00000037449|ENSSSCG00000017254|ENSSSCG00000014441|ENSSSCG00000009134|ENSSSCG00000017006|ENSSSCG00000034379|ENSSSCG00000004779|ENSSSCG00000040958|ENSSSCG00000009278|ENSSSCG00000025133|ENSSSCG00000035911|ENSSSCG00000000857|ENSSSCG00000004789|ENSSSCG00000037016|ENSSSCG00000007797|ENSSSCG00000032662|ENSSSCG00000022545|ENSSSCG00000000699|ENSSSCG00000007754	http://www.genome.jp/kegg-bin/show_pathway?ssc04015/ssc:100625946%09red/ssc:100157641%09red/ssc:100522839%09red/ssc:397083%09red/ssc:100517086%09red/ssc:733681%09red/ssc:100739349%09red/ssc:492313%09red/ssc:100521609%09red/ssc:100515267%09red/ssc:397459%09red/ssc:396717%09red/ssc:100152116%09red/ssc:100154056%09red/ssc:100511843%09red/ssc:396599%09red/ssc:397491%09red/ssc:102161415%09red/ssc:3969…
Hepatitis B	KEGG PATHWAY	ssc05161	16	150	0.000390611759377	0.00141339781353	ENSSSCG00000013501|ENSSSCG00000010816|ENSSSCG00000005503|ENSSSCG00000003514|ENSSSCG00000002855|ENSSSCG00000040958|ENSSSCG00000015644|ENSSSCG00000010224|ENSSSCG00000009002|ENSSSCG00000007436|ENSSSCG00000009630|ENSSSCG00000005965|ENSSSCG00000006095|ENSSSCG00000033447|ENSSSCG00000034012|ENSSSCG00000038397	http://www.genome.jp/kegg-bin/show_pathway?ssc05161/ssc:448810%09red/ssc:100038004%09red/ssc:396623%09red/ssc:100517288%09red/ssc:399541%09red/ssc:654325%09red/ssc:100512048%09red/ssc:100739349%09red/ssc:100522979%09red/ssc:397084%09red/ssc:397244%09red/ssc:100153160%09red/ssc:100157507%09red/ssc:100523248%09red/ssc:100516296%09red/ssc:100519508%09red
Fructose and mannose metabolism	KEGG PATHWAY	ssc00051	7	33	0.000540895492856	0.00191500834905	ENSSSCG00000011133|ENSSSCG00000024814|ENSSSCG00000000685|ENSSSCG00000015660|ENSSSCG00000040608|ENSSSCG00000008261|ENSSSCG00000028197	http://www.genome.jp/kegg-bin/show_pathway?ssc00051/ssc:396816%09red/ssc:100233197%09red/ssc:100516289%09red/ssc:100523270%09red/ssc:100157582%09red/ssc:494561%09red/ssc:100621757%09red
Calcium signaling pathway	KEGG PATHWAY	ssc04020	18	187	0.000543166004458	0.00191500834905	ENSSSCG00000013473|ENSSSCG00000007805|ENSSSCG00000028777|ENSSSCG00000012623|ENSSSCG00000037775|ENSSSCG00000034386|ENSSSCG00000023084|ENSSSCG00000033958|ENSSSCG00000024784|ENSSSCG00000033673|ENSSSCG00000033041|ENSSSCG00000035911|ENSSSCG00000010330|ENSSSCG00000004779|ENSSSCG00000004119|ENSSSCG00000022545|ENSSSCG00000034163|ENSSSCG00000038397	http://www.genome.jp/kegg-bin/show_pathway?ssc04020/ssc:100518537%09red/ssc:100516962%09red/ssc:100157641%09red/ssc:100152612%09red/ssc:100157526%09red/ssc:100158185%09red/ssc:100521609%09red/ssc:100520061%09red/ssc:100736677%09red/ssc:100154056%09red/ssc:403155%09red/ssc:100157507%09red/ssc:397421%09red/ssc:396856%09red/ssc:100511102%09red/ssc:396875%09red/ssc:100625610%09red/ssc:396781%09red
Tight junction	KEGG PATHWAY	ssc04530	15	140	0.000561607647324	0.00194213303008	ENSSSCG00000011884|ENSSSCG00000003586|ENSSSCG00000036480|ENSSSCG00000011131|ENSSSCG00000038323|ENSSSCG00000018003|ENSSSCG00000015960|ENSSSCG00000040958|ENSSSCG00000018005|ENSSSCG00000024416|ENSSSCG00000007680|ENSSSCG00000023503|ENSSSCG00000007799|ENSSSCG00000034921|ENSSSCG00000029441	http://www.genome.jp/kegg-bin/show_pathway?ssc04530/ssc:100153974%09red/ssc:100144306%09red/ssc:100515614%09red/ssc:100519360%09red/ssc:100739349%09red/ssc:100521992%09red/ssc:397256%09red/ssc:100736982%09red/ssc:100294682%09red/ssc:100152572%09red/ssc:100622955%09red/ssc:100519531%09red/ssc:474162%09red
ECM-receptor interaction	KEGG PATHWAY	ssc04512	11	82	0.000564984154206	0.00194213303008	ENSSSCG00000015405|ENSSSCG00000013297|ENSSSCG00000003514|ENSSSCG00000016009|ENSSSCG00000004789|ENSSSCG00000004425|ENSSSCG00000005710|ENSSSCG00000037430|ENSSSCG00000009216|ENSSSCG00000015955|ENSSSCG00000005494	http://www.genome.jp/kegg-bin/show_pathway?ssc04512/ssc:492313%09red/ssc:100517288%09red/ssc:100521477%09red/ssc:733702%09red/ssc:100158200%09red/ssc:397087%09red/ssc:100525150%09red/ssc:100154581%09red/ssc:100515967%09red/ssc:100739496%09red/ssc:397460%09red
cGMP-PKG signaling pathway	KEGG PATHWAY	ssc04022	17	172	0.00058218550988	0.00197655574342	ENSSSCG00000002811|ENSSSCG00000028777|ENSSSCG00000012623|ENSSSCG00000024784|ENSSSCG00000034386|ENSSSCG00000023084|ENSSSCG00000039336|ENSSSCG00000033673|ENSSSCG00000007805|ENSSSCG00000013501|ENSSSCG00000034163|ENSSSCG00000025729|ENSSSCG00000022383|ENSSSCG00000004779|ENSSSCG00000022545|ENSSSCG00000017951|ENSSSCG00000010330	http://www.genome.jp/kegg-bin/show_pathway?ssc04022/ssc:100627935%09red/ssc:100516962%09red/ssc:100522824%09red/ssc:100157641%09red/ssc:100152612%09red/ssc:100157526%09red/ssc:397421%09red/ssc:100158185%09red/ssc:100512686%09red/ssc:100522979%09red/ssc:100522212%09red/ssc:100154056%09red/ssc:403155%09red/ssc:397555%09red/ssc:100511102%09red/ssc:100520061%09red/ssc:396875%09red
African trypanosomiasis	KEGG PATHWAY	ssc05143	7	34	0.000631965191398	0.00211939545896	ENSSSCG00000037775|ENSSSCG00000004425|ENSSSCG00000006862|ENSSSCG00000030960|ENSSSCG00000007978|ENSSSCG00000007007|ENSSSCG00000004779	http://www.genome.jp/kegg-bin/show_pathway?ssc05143/ssc:100157641%09red/ssc:100154581%09red/ssc:397508%09red/ssc:100737768%09red/ssc:396925%09red/ssc:100519877%09red/ssc:396781%09red
Fatty acid elongation	KEGG PATHWAY	ssc00062	6	24	0.000643141539717	0.00213089064364	ENSSSCG00000005164|ENSSSCG00000004510|ENSSSCG00000003377|ENSSSCG00000008571|ENSSSCG00000008569|ENSSSCG00000038007	http://www.genome.jp/kegg-bin/show_pathway?ssc00062/ssc:100514773%09red/ssc:100523084%09red/ssc:100523711%09red/ssc:100312959%09red/ssc:397012%09red/ssc:397017%09red
HIF-1 signaling pathway	KEGG PATHWAY	ssc04066	12	101	0.000861418694003	0.00282012072441	ENSSSCG00000011848|ENSSSCG00000009134|ENSSSCG00000011133|ENSSSCG00000005503|ENSSSCG00000025698|ENSSSCG00000012229|ENSSSCG00000012277|ENSSSCG00000017904|ENSSSCG00000027628|ENSSSCG00000000857|ENSSSCG00000008261|ENSSSCG00000036246	http://www.genome.jp/kegg-bin/show_pathway?ssc04066/ssc:397062%09red/ssc:397108%09red/ssc:399541%09red/ssc:397491%09red/ssc:692156%09red/ssc:100516289%09red/ssc:100739822%09red/ssc:396862%09red/ssc:397083%09red/ssc:396945%09red/ssc:494561%09red/ssc:399522%09red
Oocyte meiosis	KEGG PATHWAY	ssc04114	13	117	0.000942895413049	0.00305054398339	ENSSSCG00000011207|ENSSSCG00000010214|ENSSSCG00000000265|ENSSSCG00000003558|ENSSSCG00000002855|ENSSSCG00000014329|ENSSSCG00000030469|ENSSSCG00000000857|ENSSSCG00000004588|ENSSSCG00000003949|ENSSSCG00000022545|ENSSSCG00000033447|ENSSSCG00000006095	http://www.genome.jp/kegg-bin/show_pathway?ssc04114/ssc:100155762%09red/ssc:100520101%09red/ssc:100153121%09red/ssc:397379%09red/ssc:100135668%09red/ssc:100512048%09red/ssc:100153160%09red/ssc:100154056%09red/ssc:100523248%09red/ssc:100627208%09red/ssc:100144474%09red/ssc:397491%09red/ssc:100523972%09red
Alanine, aspartate and glutamate metabolism	KEGG PATHWAY	ssc00250	7	37	0.000979867787418	0.00313329815744	ENSSSCG00000001090|ENSSSCG00000015340|ENSSSCG00000037334|ENSSSCG00000010537|ENSSSCG00000003968|ENSSSCG00000014012|ENSSSCG00000017861	http://www.genome.jp/kegg-bin/show_pathway?ssc00250/ssc:100142661%09red/ssc:100522878%09red/ssc:100312961%09red/ssc:100157072%09red/ssc:100518539%09red/ssc:100048943%09red/ssc:396967%09red
Measles	KEGG PATHWAY	ssc05162	14	135	0.00112842037597	0.00356684601598	ENSSSCG00000030368|ENSSSCG00000012117|ENSSSCG00000029160|ENSSSCG00000037775|ENSSSCG00000002855|ENSSSCG00000015644|ENSSSCG00000009881|XLOC_200687|ENSSSCG00000009002|ENSSSCG00000012076|ENSSSCG00000013579|ENSSSCG00000006095|ENSSSCG00000005503|ENSSSCG00000013888	http://www.genome.jp/kegg-bin/show_pathway?ssc05162/ssc:100170134%09red/ssc:100519508%09red/ssc:100523248%09red/ssc:100518649%09red/ssc:100512048%09red/ssc:100037296%09red/ssc:399541%09red/ssc:396623%09red/ssc:397128%09red/ssc:595128%09red/ssc:100144518%09red/ssc:396648%09red/ssc:396781%09red
Longevity regulating pathway - multiple species	KEGG PATHWAY	ssc04213	9	63	0.00118100689019	0.00369064653185	ENSSSCG00000030368|ENSSSCG00000029160|ENSSSCG00000000185|ENSSSCG00000040958|ENSSSCG00000000857|XLOC_200687|ENSSSCG00000036724|ENSSSCG00000025729|ENSSSCG00000040317	http://www.genome.jp/kegg-bin/show_pathway?ssc04213/ssc:100739349%09red/ssc:100154319%09red/ssc:100512686%09red/ssc:100519789%09red/ssc:414426%09red/ssc:396648%09red/ssc:397491%09red/ssc:100144518%09red
Collecting duct acid secretion	KEGG PATHWAY	ssc04966	6	28	0.00128694424949	0.00397651313045	ENSSSCG00000008056|ENSSSCG00000006138|ENSSSCG00000039267|ENSSSCG00000008634|ENSSSCG00000016577|ENSSSCG00000006140	http://www.genome.jp/kegg-bin/show_pathway?ssc04966/ssc:100518959%09red/ssc:100518811%09red/ssc:100154873%09red/ssc:100521494%09red/ssc:100512277%09red
Gap junction	KEGG PATHWAY	ssc04540	11	92	0.00133081613738	0.00402169711846	ENSSSCG00000009134|ENSSSCG00000002639|ENSSSCG00000024960|ENSSSCG00000013545|ENSSSCG00000010214|ENSSSCG00000004241|ENSSSCG00000037046|ENSSSCG00000040958|ENSSSCG00000004779|ENSSSCG00000004119|ENSSSCG00000000190	http://www.genome.jp/kegg-bin/show_pathway?ssc04540/ssc:100155762%09red/ssc:100157641%09red/ssc:397083%09red/ssc:100153507%09red/ssc:100739349%09red/ssc:100515267%09red/ssc:100516352%09red/ssc:100736584%09red/ssc:100518636%09red/ssc:100625610%09red/ssc:100135051%09red
GnRH signaling pathway	KEGG PATHWAY	ssc04912	11	92	0.00133081613738	0.00402169711846	ENSSSCG00000011131|ENSSSCG00000024784|ENSSSCG00000040958|ENSSSCG00000034379|ENSSSCG00000017254|ENSSSCG00000014362|ENSSSCG00000037292|ENSSSCG00000004779|ENSSSCG00000022545|ENSSSCG00000023503|ENSSSCG00000038397	http://www.genome.jp/kegg-bin/show_pathway?ssc04912/ssc:100625946%09red/ssc:100157641%09red/ssc:100739349%09red/ssc:100154056%09red/ssc:100157507%09red/ssc:100511102%09red/ssc:100622955%09red/ssc:397564%09red/ssc:100514811%09red
Arachidonic acid metabolism	KEGG PATHWAY	ssc00590	9	65	0.00143773517588	0.00429757797138	ENSSSCG00000036438|ENSSSCG00000040080|ENSSSCG00000037292|ENSSSCG00000010056|ENSSSCG00000032480|ENSSSCG00000027013|ENSSSCG00000016504|ENSSSCG00000035199|ENSSSCG00000033727	http://www.genome.jp/kegg-bin/show_pathway?ssc00590/ssc:100620559%09red/ssc:100155956%09red/ssc:397095%09red/ssc:397403%09red/ssc:397112%09red/ssc:396598%09red/ssc:397456%09red/ssc:100514811%09red
TGF-beta signaling pathway	KEGG PATHWAY	ssc04350	10	79	0.0014772198546	0.00436812322596	ENSSSCG00000007331|ENSSSCG00000031899|ENSSSCG00000010816|ENSSSCG00000035077|ENSSSCG00000029621|ENSSSCG00000035812|ENSSSCG00000004789|ENSSSCG00000036002|ENSSSCG00000037016|ENSSSCG00000005965	http://www.genome.jp/kegg-bin/show_pathway?ssc04350/ssc:448810%09red/ssc:492313%09red/ssc:100522839%09red/ssc:397093%09red/ssc:397084%09red/ssc:396691%09red/ssc:397578%09red/ssc:100625732%09red/ssc:100153296%09red
Pantothenate and CoA biosynthesis	KEGG PATHWAY	ssc00770	5	19	0.00150966368848	0.00441656930141	ENSSSCG00000038607|ENSSSCG00000003139|ENSSSCG00000004193|ENSSSCG00000010456|ENSSSCG00000029163	http://www.genome.jp/kegg-bin/show_pathway?ssc00770/ssc:100154650%09red/ssc:100623700%09red/ssc:100518784%09red/ssc:396841%09red/ssc:100037271%09red
Antigen processing and presentation	KEGG PATHWAY	ssc04612	9	67	0.00173750654142	0.00501141259503	ENSSSCG00000030368|ENSSSCG00000001231|ENSSSCG00000037682|ENSSSCG00000010948|ENSSSCG00000002452|XLOC_200687|ENSSSCG00000013901|ENSSSCG00000023666|ENSSSCG00000029160	http://www.genome.jp/kegg-bin/show_pathway?ssc04612/ssc:100515919%09red/ssc:100037961%09red/ssc:100135029%09red/ssc:100154477%09red/ssc:100626428%09red/ssc:100174943%09red/ssc:100144518%09red/ssc:396648%09red
Platinum drug resistance	KEGG PATHWAY	ssc01524	10	81	0.00174943857863	0.00501141259503	ENSSSCG00000030271|ENSSSCG00000034012|ENSSSCG00000002623|ENSSSCG00000034278|ENSSSCG00000035836|ENSSSCG00000000769|ENSSSCG00000001683|ENSSSCG00000017473|ENSSSCG00000001516|XLOC_161696	http://www.genome.jp/kegg-bin/show_pathway?ssc01524/ssc:397244%09red/ssc:397186%09red/ssc:100154313%09red/ssc:396917%09red/ssc:100623747%09red/ssc:100153104%09red/ssc:397543%09red/ssc:780435%09red/ssc:594852%09red/ssc:396850%09red
Tryptophan metabolism	KEGG PATHWAY	ssc00380	7	43	0.00211457142441	0.00599491898674	ENSSSCG00000022009|ENSSSCG00000016093|ENSSSCG00000015673|ENSSSCG00000009889|ENSSSCG00000008571|ENSSSCG00000018041|ENSSSCG00000007007	http://www.genome.jp/kegg-bin/show_pathway?ssc00380/ssc:100525616%09red/ssc:100525303%09red/ssc:733685%09red/ssc:397012%09red/ssc:396857%09red/ssc:100519877%09red/ssc:100521160%09red
Focal adhesion	KEGG PATHWAY	ssc04510	17	196	0.00215581044806	0.00604946809405	ENSSSCG00000009134|ENSSSCG00000024960|ENSSSCG00000028777|ENSSSCG00000038323|ENSSSCG00000005710|ENSSSCG00000016009|ENSSSCG00000004789|ENSSSCG00000007680|ENSSSCG00000000857|ENSSSCG00000004425|ENSSSCG00000007799|ENSSSCG00000039841|ENSSSCG00000037430|ENSSSCG00000009216|ENSSSCG00000015955|ENSSSCG00000005494|ENSSSCG00000013553	http://www.genome.jp/kegg-bin/show_pathway?ssc04510/ssc:100519531%09red/ssc:100154581%09red/ssc:100521477%09red/ssc:100519821%09red/ssc:100158200%09red/ssc:397087%09red/ssc:100519360%09red/ssc:100515267%09red/ssc:492313%09red/ssc:100739496%09red/ssc:397460%09red/ssc:100157526%09red/ssc:100515967%09red/ssc:100156321%09red/ssc:397491%09red/ssc:474162%09red/ssc:397083%09red
Biosynthesis of unsaturated fatty acids	KEGG PATHWAY	ssc01040	5	21	0.00219979334179	0.00607801209499	ENSSSCG00000005164|ENSSSCG00000008571|ENSSSCG00000038007|ENSSSCG00000010554|ENSSSCG00000003377	http://www.genome.jp/kegg-bin/show_pathway?ssc01040/ssc:100514773%09red/ssc:396670%09red/ssc:100523084%09red/ssc:100523711%09red/ssc:397012%09red
TNF signaling pathway	KEGG PATHWAY	ssc04668	12	114	0.00221018621636	0.00607801209499	ENSSSCG00000037449|ENSSSCG00000038073|ENSSSCG00000017705|ENSSSCG00000013735|ENSSSCG00000017723|ENSSSCG00000034379|ENSSSCG00000017254|ENSSSCG00000013501|ENSSSCG00000030960|ENSSSCG00000007436|ENSSSCG00000006862|ENSSSCG00000034012	http://www.genome.jp/kegg-bin/show_pathway?ssc04668/ssc:100625946%09red/ssc:397508%09red/ssc:397422%09red/ssc:396613%09red/ssc:654325%09red/ssc:100522979%09red/ssc:397244%09red/ssc:396925%09red/ssc:100523358%09red/ssc:100125838%09red/ssc:396599%09red
MicroRNAs in cancer	KEGG PATHWAY	ssc05206	20	250	0.00225384931854	0.00613671844156	ENSSSCG00000004969|ENSSSCG00000010816|ENSSSCG00000014329|ENSSSCG00000013297|ENSSSCG00000040958|ENSSSCG00000002855|ENSSSCG00000036996|ENSSSCG00000011407|ENSSSCG00000004789|ENSSSCG00000025729|ENSSSCG00000007436|ENSSSCG00000032936|ENSSSCG00000004570|ENSSSCG00000039841|ENSSSCG00000015246|ENSSSCG00000006095|ENSSSCG00000005965|ENSSSCG00000034012|ENSSSCG00000001516|ENSSSCG00000005494	http://www.genome.jp/kegg-bin/show_pathway?ssc05206/ssc:100522116%09red/ssc:448810%09red/ssc:492313%09red/ssc:654325%09red/ssc:100623572%09red/ssc:100157844%09red/ssc:100512048%09red/ssc:100739349%09red/ssc:100525150%09red/ssc:100516830%09red/ssc:100512686%09red/ssc:397543%09red/ssc:100517843%09red/ssc:397244%09red/ssc:397084%09red/ssc:100523248%09red/ssc:100144474%09red/ssc:100037999%09red/ssc:1…
Metabolism of xenobiotics by cytochrome P450	KEGG PATHWAY	ssc00980	8	57	0.00241371352284	0.00650756096845	ENSSSCG00000015616|ENSSSCG00000028501|ENSSSCG00000030271|ENSSSCG00000002623|ENSSSCG00000035836|ENSSSCG00000010853|ENSSSCG00000033207|XLOC_161696	http://www.genome.jp/kegg-bin/show_pathway?ssc00980/ssc:100739347%09red/ssc:100154313%09red/ssc:397639%09red/ssc:100623747%09red/ssc:641359%09red/ssc:396850%09red/ssc:780435%09red/ssc:397480%09red
Adipocytokine signaling pathway	KEGG PATHWAY	ssc04920	9	71	0.0024864351182	0.00663854036412	ENSSSCG00000015405|ENSSSCG00000015784|ENSSSCG00000001703|ENSSSCG00000000185|ENSSSCG00000022364|ENSSSCG00000025729|ENSSSCG00000036449|ENSSSCG00000012880|ENSSSCG00000006328	http://www.genome.jp/kegg-bin/show_pathway?ssc04920/ssc:100134959%09red/ssc:733702%09red/ssc:100153486%09red/ssc:100512686%09red/ssc:399528%09red/ssc:399527%09red/ssc:448982%09red/ssc:414426%09red/ssc:445465%09red
Intestinal immune network for IgA production	KEGG PATHWAY	ssc04672	7	45	0.00265990073106	0.00690257870531	ENSSSCG00000011877|ENSSSCG00000034973|ENSSSCG00000037775|ENSSSCG00000016009|ENSSSCG00000011899|ENSSSCG00000015657|ENSSSCG00000009542	http://www.genome.jp/kegg-bin/show_pathway?ssc04672/ssc:100521477%09red/ssc:397161%09red/ssc:100038026%09red/ssc:494460%09red/ssc:397315%09red/ssc:397441%09red/ssc:396781%09red
Carbohydrate digestion and absorption	KEGG PATHWAY	ssc04973	7	45	0.00265990073106	0.00690257870531	ENSSSCG00000039651|ENSSSCG00000024784|ENSSSCG00000011735|ENSSSCG00000015105|ENSSSCG00000036449|ENSSSCG00000008261|ENSSSCG00000017951	http://www.genome.jp/kegg-bin/show_pathway?ssc04973/ssc:100625876%09red/ssc:100134959%09red/ssc:100516688%09red/ssc:100522212%09red/ssc:100511102%09red/ssc:494561%09red/ssc:100623494%09red
Glycerolipid metabolism	KEGG PATHWAY	ssc00561	8	58	0.00266063033732	0.00690257870531	ENSSSCG00000001078|ENSSSCG00000038423|ENSSSCG00000016225|ENSSSCG00000012202|ENSSSCG00000009889|ENSSSCG00000018041|ENSSSCG00000010631|ENSSSCG00000040608	http://www.genome.jp/kegg-bin/show_pathway?ssc00561/ssc:100233182%09red/ssc:397629%09red/ssc:396816%09red/ssc:100525303%09red/ssc:100415928%09red/ssc:100524113%09red/ssc:733685%09red/ssc:100152017%09red
Insulin signaling pathway	KEGG PATHWAY	ssc04910	13	133	0.00269070982781	0.00691537572568	ENSSSCG00000008261|ENSSSCG00000003018|ENSSSCG00000013022|ENSSSCG00000000185|ENSSSCG00000040958|ENSSSCG00000022797|ENSSSCG00000025729|ENSSSCG00000036449|ENSSSCG00000039841|ENSSSCG00000022545|ENSSSCG00000007530|ENSSSCG00000033626|ENSSSCG00000029944	http://www.genome.jp/kegg-bin/show_pathway?ssc04910/ssc:100134959%09red/ssc:733659%09red/ssc:100521997%09red/ssc:100739349%09red/ssc:100512686%09red/ssc:397308%09red/ssc:100515931%09red/ssc:100154056%09red/ssc:397561%09red/ssc:397583%09red/ssc:414426%09red/ssc:100156321%09red/ssc:494561%09red
GABAergic synapse	KEGG PATHWAY	ssc04727	10	87	0.00281728691623	0.0071736472404	ENSSSCG00000017936|ENSSSCG00000037081|ENSSSCG00000000808|ENSSSCG00000024784|ENSSSCG00000032326|ENSSSCG00000038547|ENSSSCG00000011577|ENSSSCG00000023661|ENSSSCG00000033558|ENSSSCG00000008809	http://www.genome.jp/kegg-bin/show_pathway?ssc04727/ssc:100517063%09red/ssc:100156668%09red/ssc:100462752%09red/ssc:100516706%09red/ssc:100511102%09red/ssc:102166994%09red/ssc:100738862%09red/ssc:100517042%09red/ssc:100521161%09red
Cysteine and methionine metabolism	KEGG PATHWAY	ssc00270	7	46	0.00297006	0.00749325844885	ENSSSCG00000029163|ENSSSCG00000013366|ENSSSCG00000007278|ENSSSCG00000025751|ENSSSCG00000010537|ENSSSCG00000003139|ENSSSCG00000000576	http://www.genome.jp/kegg-bin/show_pathway?ssc00270/ssc:497050%09red/ssc:100621540%09red/ssc:407245%09red/ssc:100518784%09red/ssc:396841%09red/ssc:396967%09red/ssc:396894%09red
Synaptic vesicle cycle	KEGG PATHWAY	ssc04721	8	60	0.00321332190189	0.00803330475474	ENSSSCG00000008056|ENSSSCG00000006138|ENSSSCG00000039267|ENSSSCG00000024437|ENSSSCG00000008634|ENSSSCG00000016577|ENSSSCG00000013119|ENSSSCG00000040931	http://www.genome.jp/kegg-bin/show_pathway?ssc04721/ssc:100521494%09red/ssc:100518811%09red/ssc:100520886%09red/ssc:100626761%09red/ssc:100512277%09red/ssc:100518959%09red/ssc:100519886%09red
Oxidative phosphorylation	KEGG PATHWAY	ssc00190	13	137	0.00340105383091	0.00842603426576	ENSSSCG00000008195|ENSSSCG00000008056|ENSSSCG00000006138|ENSSSCG00000037953|ENSSSCG00000011764|ENSSSCG00000014371|ENSSSCG00000008634|ENSSSCG00000016577|ENSSSCG00000004480|ENSSSCG00000035802|ENSSSCG00000017544|ENSSSCG00000018091|ENSSSCG00000039267	http://www.genome.jp/kegg-bin/show_pathway?ssc00190/ssc:574054%09red/ssc:808511%09red/ssc:100037985%09red/ssc:100521494%09red/ssc:100518811%09red/ssc:492822%09red/ssc:100520312%09red/ssc:100523751%09red/ssc:100512277%09red/ssc:100520950%09red/ssc:100038000%09red/ssc:100518959%09red
Cardiac muscle contraction	KEGG PATHWAY	ssc04260	9	75	0.00347101170664	0.00852257338685	ENSSSCG00000008195|ENSSSCG00000017271|ENSSSCG00000015402|ENSSSCG00000024784|ENSSSCG00000003257|ENSSSCG00000033958|ENSSSCG00000004480|ENSSSCG00000004570|ENSSSCG00000017951	http://www.genome.jp/kegg-bin/show_pathway?ssc04260/ssc:733677%09red/ssc:100038000%09red/ssc:397377%09red/ssc:492822%09red/ssc:100522212%09red/ssc:100511102%09red/ssc:396856%09red/ssc:100519779%09red/ssc:100037999%09red
Non-alcoholic fatty liver disease (NAFLD)	KEGG PATHWAY	ssc04932	14	155	0.00365297419673	0.00888998145223	ENSSSCG00000002866|ENSSSCG00000008195|ENSSSCG00000037953|ENSSSCG00000000185|ENSSSCG00000040751|ENSSSCG00000011764|ENSSSCG00000014371|ENSSSCG00000000769|ENSSSCG00000027628|ENSSSCG00000004480|ENSSSCG00000025729|ENSSSCG00000035802|ENSSSCG00000033626|ENSSSCG00000034012	http://www.genome.jp/kegg-bin/show_pathway?ssc04932/ssc:100038000%09red/ssc:397244%09red/ssc:100037985%09red/ssc:492822%09red/ssc:100512686%09red/ssc:100520312%09red/ssc:397308%09red/ssc:100523751%09red/ssc:100520950%09red/ssc:100240743%09red/ssc:414426%09red/ssc:594852%09red/ssc:399522%09red/ssc:397307%09red
Jak-STAT signaling pathway	KEGG PATHWAY	ssc04630	14	156	0.00385093718537	0.00928954145595	ENSSSCG00000030088|ENSSSCG00000016832|ENSSSCG00000034469|ENSSSCG00000027628|ENSSSCG00000025795|ENSSSCG00000016093|ENSSSCG00000025537|ENSSSCG00000039633|ENSSSCG00000010974|ENSSSCG00000032936|ENSSSCG00000009997|ENSSSCG00000012699|ENSSSCG00000013888|ENSSSCG00000005965	http://www.genome.jp/kegg-bin/show_pathway?ssc04630/ssc:100627648%09red/ssc:448810%09red/ssc:100525616%09red/ssc:100620339%09red/ssc:100271930%09red/ssc:100152038%09red/ssc:100524518%09red/ssc:100157844%09red/ssc:399522%09red/ssc:100622336%09red/ssc:397667%09red/ssc:100518649%09red/ssc:100171389%09red
Chagas disease (American trypanosomiasis)	KEGG PATHWAY	ssc05142	11	109	0.00444216336377	0.0106225645655	ENSSSCG00000013473|ENSSSCG00000010816|ENSSSCG00000017705|ENSSSCG00000025698|ENSSSCG00000017723|ENSSSCG00000009002|ENSSSCG00000003524|ENSSSCG00000033041|ENSSSCG00000004779|ENSSSCG00000005503|ENSSSCG00000013551	http://www.genome.jp/kegg-bin/show_pathway?ssc05142/ssc:100518537%09red/ssc:396613%09red/ssc:397072%09red/ssc:100157641%09red/ssc:399541%09red/ssc:397422%09red/ssc:445461%09red/ssc:397084%09red/ssc:100736677%09red/ssc:396623%09red/ssc:396945%09red
NOD-like receptor signaling pathway	KEGG PATHWAY	ssc04621	7	50	0.00449464413326	0.0106554063504	ENSSSCG00000017705|ENSSSCG00000017723|ENSSSCG00000038073|ENSSSCG00000040811|ENSSSCG00000001867|ENSSSCG00000028711|ENSSSCG00000013940	http://www.genome.jp/kegg-bin/show_pathway?ssc04621/ssc:100522011%09red/ssc:397422%09red/ssc:396613%09red/ssc:100152628%09red/ssc:100125838%09red/ssc:397319%09red/ssc:100514823%09red
Huntington's disease	KEGG PATHWAY	ssc05016	16	195	0.00471584243031	0.0110842450285	ENSSSCG00000008195|ENSSSCG00000037953|ENSSSCG00000012623|ENSSSCG00000011764|ENSSSCG00000024437|ENSSSCG00000014371|ENSSSCG00000033673|ENSSSCG00000013501|ENSSSCG00000015379|ENSSSCG00000004480|ENSSSCG00000035802|ENSSSCG00000010330|ENSSSCG00000004779|ENSSSCG00000040317|ENSSSCG00000017544|ENSSSCG00000034012	http://www.genome.jp/kegg-bin/show_pathway?ssc05016/ssc:574054%09red/ssc:100038000%09red/ssc:492822%09red/ssc:100620543%09red/ssc:100157641%09red/ssc:100152612%09red/ssc:100037985%09red/ssc:100154319%09red/ssc:100158185%09red/ssc:100522979%09red/ssc:100520312%09red/ssc:100626761%09red/ssc:100523751%09red/ssc:397244%09red/ssc:403155%09red/ssc:100520950%09red
Vitamin B6 metabolism	KEGG PATHWAY	ssc00750	3	7	0.00475943131061	0.0110918950035	ENSSSCG00000005287|ENSSSCG00000016093|ENSSSCG00000032782	http://www.genome.jp/kegg-bin/show_pathway?ssc00750/ssc:100154160%09red/ssc:100525616%09red/ssc:100521112%09red
Pentose and glucuronate interconversions	KEGG PATHWAY	ssc00040	5	26	0.00489032952088	0.0113011816659	ENSSSCG00000040608|ENSSSCG00000009889|ENSSSCG00000007739|ENSSSCG00000018041|ENSSSCG00000008368	http://www.genome.jp/kegg-bin/show_pathway?ssc00040/ssc:100144519%09red/ssc:396816%09red/ssc:100525303%09red/ssc:397040%09red/ssc:733685%09red
Parkinson's disease	KEGG PATHWAY	ssc05012	13	145	0.00527782624739	0.0119950596532	ENSSSCG00000008195|ENSSSCG00000037953|ENSSSCG00000012623|ENSSSCG00000011764|ENSSSCG00000014371|ENSSSCG00000033673|ENSSSCG00000004480|ENSSSCG00000035802|ENSSSCG00000010330|ENSSSCG00000033041|ENSSSCG00000017544|ENSSSCG00000034012|ENSSSCG00000018091	http://www.genome.jp/kegg-bin/show_pathway?ssc05012/ssc:574054%09red/ssc:808511%09red/ssc:100152612%09red/ssc:100037985%09red/ssc:492822%09red/ssc:100158185%09red/ssc:100736677%09red/ssc:100520312%09red/ssc:100523751%09red/ssc:397244%09red/ssc:403155%09red/ssc:100520950%09red/ssc:100038000%09red
Adrenergic signaling in cardiomyocytes	KEGG PATHWAY	ssc04261	13	145	0.00527782624739	0.0119950596532	ENSSSCG00000017271|ENSSSCG00000015402|ENSSSCG00000024784|ENSSSCG00000023084|ENSSSCG00000033958|ENSSSCG00000013501|ENSSSCG00000034163|ENSSSCG00000004570|ENSSSCG00000003257|ENSSSCG00000004779|ENSSSCG00000022545|ENSSSCG00000011106|ENSSSCG00000017951	http://www.genome.jp/kegg-bin/show_pathway?ssc04261/ssc:733677%09red/ssc:100512363%09red/ssc:100157641%09red/ssc:397421%09red/ssc:100522979%09red/ssc:397377%09red/ssc:100522212%09red/ssc:100154056%09red/ssc:100519779%09red/ssc:396856%09red/ssc:100511102%09red/ssc:100037999%09red/ssc:100520061%09red
Chemical carcinogenesis	KEGG PATHWAY	ssc05204	8	67	0.00587418554226	0.013241	ENSSSCG00000015616|ENSSSCG00000028501|ENSSSCG00000030271|ENSSSCG00000002623|ENSSSCG00000035836|ENSSSCG00000010853|ENSSSCG00000033207|XLOC_161696	http://www.genome.jp/kegg-bin/show_pathway?ssc05204/ssc:100739347%09red/ssc:100154313%09red/ssc:397639%09red/ssc:100623747%09red/ssc:641359%09red/ssc:396850%09red/ssc:780435%09red/ssc:397480%09red
Salmonella infection	KEGG PATHWAY	ssc05132	9	84	0.00679737730038	0.0151973882732	ENSSSCG00000011615|ENSSSCG00000014369|ENSSSCG00000015560|ENSSSCG00000040811|ENSSSCG00000036352|ENSSSCG00000028711|ENSSSCG00000009821|ENSSSCG00000007625|ENSSSCG00000005503	http://www.genome.jp/kegg-bin/show_pathway?ssc05132/ssc:100627693%09red/ssc:100622795%09red/ssc:100037938%09red/ssc:100522011%09red/ssc:399541%09red/ssc:397319%09red/ssc:100174964%09red/ssc:100174965%09red/ssc:100154518%09red
2-Oxocarboxylic acid metabolism	KEGG PATHWAY	ssc01210	4	18	0.00755611644845	0.0167575163171	ENSSSCG00000010537|ENSSSCG00000003139|ENSSSCG00000023264|ENSSSCG00000029163	http://www.genome.jp/kegg-bin/show_pathway?ssc01210/ssc:100518784%09red/ssc:396841%09red/ssc:396967%09red/ssc:102166364%09red
Neurotrophin signaling pathway	KEGG PATHWAY	ssc04722	11	123	0.00998121235464	0.0219586671802	ENSSSCG00000011131|ENSSSCG00000006831|ENSSSCG00000001703|ENSSSCG00000011570|ENSSSCG00000003558|ENSSSCG00000040958|ENSSSCG00000009833|ENSSSCG00000025729|ENSSSCG00000039841|ENSSSCG00000022545|ENSSSCG00000023503	http://www.genome.jp/kegg-bin/show_pathway?ssc04722/ssc:100153486%09red/ssc:100154922%09red/ssc:100739349%09red/ssc:100512686%09red/ssc:100157862%09red/ssc:100154056%09red/ssc:102161037%09red/ssc:100622955%09red/ssc:100156321%09red/ssc:100523972%09red
Alzheimer's disease	KEGG PATHWAY	ssc05010	14	177	0.0104509	0.0228095082788	ENSSSCG00000008195|ENSSSCG00000007805|ENSSSCG00000037953|ENSSSCG00000024784|ENSSSCG00000034386|ENSSSCG00000011764|ENSSSCG00000014371|ENSSSCG00000000769|ENSSSCG00000004480|ENSSSCG00000035802|ENSSSCG00000004779|ENSSSCG00000022545|ENSSSCG00000017544|ENSSSCG00000034012	http://www.genome.jp/kegg-bin/show_pathway?ssc05010/ssc:574054%09red/ssc:100038000%09red/ssc:100516962%09red/ssc:100157641%09red/ssc:100037985%09red/ssc:492822%09red/ssc:100520312%09red/ssc:100523751%09red/ssc:397244%09red/ssc:100154056%09red/ssc:396875%09red/ssc:100520950%09red/ssc:100511102%09red/ssc:594852%09red
Pancreatic secretion	KEGG PATHWAY	ssc04972	9	91	0.0107529308012	0.0232839052783	ENSSSCG00000007805|ENSSSCG00000008943|ENSSSCG00000034386|ENSSSCG00000023084|ENSSSCG00000033958|ENSSSCG00000006140|ENSSSCG00000006932|ENSSSCG00000004779|ENSSSCG00000017951	http://www.genome.jp/kegg-bin/show_pathway?ssc04972/ssc:100154873%09red/ssc:100516962%09red/ssc:100157641%09red/ssc:100154624%09red/ssc:100522212%09red/ssc:396875%09red/ssc:396856%09red/ssc:100520061%09red/ssc:503546%09red
Inflammatory mediator regulation of TRP channels	KEGG PATHWAY	ssc04750	10	110	0.0123783069199	0.0265940187732	ENSSSCG00000018032|ENSSSCG00000011131|ENSSSCG00000024439|ENSSSCG00000034379|ENSSSCG00000017254|ENSSSCG00000000857|ENSSSCG00000037292|ENSSSCG00000004779|ENSSSCG00000022545|ENSSSCG00000023503	http://www.genome.jp/kegg-bin/show_pathway?ssc04750/ssc:100625946%09red/ssc:100157641%09red/ssc:100523638%09red/ssc:100154056%09red/ssc:100622955%09red/ssc:100514811%09red/ssc:397491%09red/ssc:100625072%09red
Long-term depression	KEGG PATHWAY	ssc04730	7	62	0.0126242175902	0.0269121	ENSSSCG00000040958|ENSSSCG00000000857|ENSSSCG00000037292|ENSSSCG00000004779|ENSSSCG00000004119|ENSSSCG00000039336|ENSSSCG00000006250	http://www.genome.jp/kegg-bin/show_pathway?ssc04730/ssc:100522824%09red/ssc:100157641%09red/ssc:100152890%09red/ssc:100739349%09red/ssc:397491%09red/ssc:100625610%09red/ssc:100514811%09red
Vitamin digestion and absorption	KEGG PATHWAY	ssc04977	4	22	0.013768	0.0289023483952	ENSSSCG00000006290|ENSSSCG00000011663|ENSSSCG00000008595|ENSSSCG00000040689	http://www.genome.jp/kegg-bin/show_pathway?ssc04977/ssc:100523371%09red/ssc:100155620%09red/ssc:397681%09red/ssc:407611%09red
Glycosaminoglycan degradation	KEGG PATHWAY	ssc00531	4	22	0.013768	0.0289023483952	ENSSSCG00000014073|ENSSSCG00000007739|ENSSSCG00000009237|ENSSSCG00000001927	http://www.genome.jp/kegg-bin/show_pathway?ssc00531/ssc:100271932%09red/ssc:100144519%09red/ssc:396958%09red/ssc:100142664%09red
Herpes simplex infection	KEGG PATHWAY	ssc05168	14	184	0.0139831699382	0.0291316040379	ENSSSCG00000017626|ENSSSCG00000001231|ENSSSCG00000017705|ENSSSCG00000010214|ENSSSCG00000012278|ENSSSCG00000017723|ENSSSCG00000015644|ENSSSCG00000009881|ENSSSCG00000009002|ENSSSCG00000026695|ENSSSCG00000037682|ENSSSCG00000034012|ENSSSCG00000013551|ENSSSCG00000010452	http://www.genome.jp/kegg-bin/show_pathway?ssc05168/ssc:100153038%09red/ssc:100155762%09red/ssc:397072%09red/ssc:100135029%09red/ssc:397422%09red/ssc:396613%09red/ssc:654327%09red/ssc:100519468%09red/ssc:100626428%09red/ssc:397244%09red/ssc:396623%09red/ssc:595128%09red/ssc:100522293%09red/ssc:100519508%09red
Nicotine addiction	KEGG PATHWAY	ssc05033	5	35	0.0144847881602	0.0299497499552	ENSSSCG00000008809|ENSSSCG00000038547|ENSSSCG00000023661|ENSSSCG00000033558|ENSSSCG00000040931	http://www.genome.jp/kegg-bin/show_pathway?ssc05033/ssc:100517063%09red/ssc:100516706%09red/ssc:100519886%09red/ssc:100517042%09red
Sphingolipid signaling pathway	KEGG PATHWAY	ssc04071	10	114	0.0153076338046	0.0312477511322	ENSSSCG00000040793|ENSSSCG00000009152|ENSSSCG00000006357|ENSSSCG00000040958|ENSSSCG00000006995|ENSSSCG00000000769|ENSSSCG00000034506|ENSSSCG00000004779|ENSSSCG00000039336|ENSSSCG00000013658	http://www.genome.jp/kegg-bin/show_pathway?ssc04071/ssc:100511551%09red/ssc:100522824%09red/ssc:100157641%09red/ssc:397166%09red/ssc:100739349%09red/ssc:397406%09red/ssc:100512932%09red/ssc:100518796%09red/ssc:494568%09red/ssc:594852%09red
Retrograde endocannabinoid signaling	KEGG PATHWAY	ssc04723	9	97	0.0153398051013	0.0312477511322	ENSSSCG00000037081|ENSSSCG00000024784|ENSSSCG00000038547|ENSSSCG00000040931|ENSSSCG00000023661|ENSSSCG00000033558|ENSSSCG00000004779|ENSSSCG00000004119|ENSSSCG00000008809	http://www.genome.jp/kegg-bin/show_pathway?ssc04723/ssc:100517063%09red/ssc:100157641%09red/ssc:100516706%09red/ssc:102166994%09red/ssc:100511102%09red/ssc:100517042%09red/ssc:100519886%09red/ssc:100625610%09red
Central carbon metabolism in cancer	KEGG PATHWAY	ssc05230	7	65	0.0157081231323	0.0317627489808	ENSSSCG00000005965|ENSSSCG00000010517|ENSSSCG00000040958|ENSSSCG00000001930|ENSSSCG00000010199|ENSSSCG00000008261|ENSSSCG00000028197	http://www.genome.jp/kegg-bin/show_pathway?ssc05230/ssc:448810%09red/ssc:100158154%09red/ssc:100739349%09red/ssc:100154776%09red/ssc:100155053%09red/ssc:494561%09red/ssc:100621757%09red
Type II diabetes mellitus	KEGG PATHWAY	ssc04930	6	50	0.0158301	0.0317757233691	ENSSSCG00000011131|ENSSSCG00000023503|ENSSSCG00000024784|ENSSSCG00000025729|ENSSSCG00000001930|ENSSSCG00000008261	http://www.genome.jp/kegg-bin/show_pathway?ssc04930/ssc:100511102%09red/ssc:100622955%09red/ssc:100158154%09red/ssc:494561%09red/ssc:100512686%09red
Tyrosine metabolism	KEGG PATHWAY	ssc00350	5	36	0.0160150250601	0.0318809	ENSSSCG00000010537|ENSSSCG00000017501|ENSSSCG00000028501|ENSSSCG00000016093|ENSSSCG00000022009	http://www.genome.jp/kegg-bin/show_pathway?ssc00350/ssc:396857%09red/ssc:100739347%09red/ssc:100144479%09red/ssc:396967%09red/ssc:100525616%09red
Thyroid hormone signaling pathway	KEGG PATHWAY	ssc04919	10	115	0.0161143316483	0.0318809	ENSSSCG00000001716|ENSSSCG00000040638|ENSSSCG00000015660|ENSSSCG00000040958|ENSSSCG00000022383|ENSSSCG00000034163|ENSSSCG00000004779|ENSSSCG00000006328|ENSSSCG00000005965|ENSSSCG00000017951	http://www.genome.jp/kegg-bin/show_pathway?ssc04919/ssc:448810%09red/ssc:414379%09red/ssc:100157641%09red/ssc:397421%09red/ssc:100739349%09red/ssc:445465%09red/ssc:100738282%09red/ssc:100522212%09red/ssc:100523270%09red/ssc:397555%09red
Autoimmune thyroid disease	KEGG PATHWAY	ssc05320	6	51	0.0171636692313	0.0337143502758	ENSSSCG00000011877|ENSSSCG00000001231|ENSSSCG00000037682|ENSSSCG00000037775|ENSSSCG00000011899|ENSSSCG00000031771	http://www.genome.jp/kegg-bin/show_pathway?ssc05320/ssc:100135029%09red/ssc:397161%09red/ssc:100626428%09red/ssc:397560%09red/ssc:397441%09red/ssc:396781%09red
Proximal tubule bicarbonate reclamation	KEGG PATHWAY	ssc04964	4	24	0.0178088525792	0.0347335777255	ENSSSCG00000008943|ENSSSCG00000017951|ENSSSCG00000025751|ENSSSCG00000006140	http://www.genome.jp/kegg-bin/show_pathway?ssc04964/ssc:100522212%09red/ssc:100154873%09red/ssc:396894%09red/ssc:503546%09red
Small cell lung cancer	KEGG PATHWAY	ssc05222	8	84	0.0189799470018	0.0367569396161	ENSSSCG00000005965|ENSSSCG00000005710|ENSSSCG00000002855|ENSSSCG00000021161|ENSSSCG00000004425|ENSSSCG00000006328|ENSSSCG00000006095|ENSSSCG00000015955	http://www.genome.jp/kegg-bin/show_pathway?ssc05222/ssc:448810%09red/ssc:100512048%09red/ssc:100523248%09red/ssc:100158200%09red/ssc:100520933%09red/ssc:445465%09red/ssc:100154581%09red/ssc:100739496%09red
Allograft rejection	KEGG PATHWAY	ssc05330	5	38	0.0193897485099	0.0372879779036	ENSSSCG00000011899|ENSSSCG00000001231|ENSSSCG00000037682|ENSSSCG00000011877|ENSSSCG00000037775	http://www.genome.jp/kegg-bin/show_pathway?ssc05330/ssc:100626428%09red/ssc:396781%09red/ssc:397161%09red/ssc:397441%09red/ssc:100135029%09red
Primary immunodeficiency	KEGG PATHWAY	ssc05340	5	39	0.0212392135295	0.0405187983771	ENSSSCG00000026742|ENSSSCG00000010908|ENSSSCG00000016832|ENSSSCG00000010504|ENSSSCG00000037775	http://www.genome.jp/kegg-bin/show_pathway?ssc05340/ssc:100271930%09red/ssc:100522631%09red/ssc:396781%09red/ssc:100517988%09red/ssc:100152350%09red
Axon guidance	KEGG PATHWAY	ssc04360	13	176	0.0213644573261	0.0405187983771	ENSSSCG00000017095|ENSSSCG00000006852|ENSSSCG00000006495|ENSSSCG00000034973|ENSSSCG00000008054|ENSSSCG00000029621|ENSSSCG00000040958|ENSSSCG00000024492|ENSSSCG00000012974|ENSSSCG00000009584|ENSSSCG00000000907|ENSSSCG00000012002|ENSSSCG00000008919	http://www.genome.jp/kegg-bin/show_pathway?ssc04360/ssc:100622906%09red/ssc:100511463%09red/ssc:100152257%09red/ssc:396691%09red/ssc:100519549%09red/ssc:100152598%09red/ssc:100739349%09red/ssc:100157147%09red/ssc:494460%09red/ssc:100739586%09red/ssc:445532%09red/ssc:100519487%09red/ssc:100737194%09red
Bile secretion	KEGG PATHWAY	ssc04976	7	70	0.0219760838496	0.0413933086208	ENSSSCG00000004597|ENSSSCG00000008943|ENSSSCG00000010853|ENSSSCG00000011755|ENSSSCG00000033207|ENSSSCG00000017951|ENSSSCG00000006140	http://www.genome.jp/kegg-bin/show_pathway?ssc04976/ssc:100154873%09red/ssc:100154209%09red/ssc:397639%09red/ssc:100127153%09red/ssc:641359%09red/ssc:100522212%09red/ssc:503546%09red
Glycerophospholipid metabolism	KEGG PATHWAY	ssc00564	8	87	0.0225657890415	0.0422149114723	ENSSSCG00000001078|ENSSSCG00000036154|ENSSSCG00000010631|ENSSSCG00000011845|ENSSSCG00000000214|ENSSSCG00000009144|ENSSSCG00000026701|ENSSSCG00000037292	http://www.genome.jp/kegg-bin/show_pathway?ssc00564/ssc:100519324%09red/ssc:100152017%09red/ssc:397629%09red/ssc:100512194%09red/ssc:100505461%09red/ssc:100621753%09red/ssc:100153250%09red/ssc:100514811%09red
Protein processing in endoplasmic reticulum	KEGG PATHWAY	ssc04141	12	159	0.0229567644306	0.0426561501245	ENSSSCG00000030368|ENSSSCG00000013784|ENSSSCG00000007291|ENSSSCG00000029160|ENSSSCG00000009334|ENSSSCG00000040751|ENSSSCG00000003155|XLOC_200687|ENSSSCG00000036724|ENSSSCG00000034197|ENSSSCG00000036481|ENSSSCG00000001516	http://www.genome.jp/kegg-bin/show_pathway?ssc04141/ssc:100048931%09red/ssc:396741%09red/ssc:100620714%09red/ssc:100524597%09red/ssc:100522679%09red/ssc:397543%09red/ssc:100519789%09red/ssc:100240743%09red/ssc:100144518%09red/ssc:396648%09red/ssc:100621927%09red
Drug metabolism - cytochrome P450	KEGG PATHWAY	ssc00982	6	55	0.0232673	0.0429430380001	ENSSSCG00000028501|ENSSSCG00000030271|ENSSSCG00000002623|ENSSSCG00000016093|ENSSSCG00000035836|XLOC_161696	http://www.genome.jp/kegg-bin/show_pathway?ssc00982/ssc:100739347%09red/ssc:100154313%09red/ssc:100623747%09red/ssc:100525616%09red/ssc:780435%09red/ssc:396850%09red
Non-small cell lung cancer	KEGG PATHWAY	ssc05223	6	56	0.0249938760138	0.0458221060252	ENSSSCG00000009134|ENSSSCG00000040958|ENSSSCG00000011407|ENSSSCG00000006328|ENSSSCG00000008533|ENSSSCG00000027667	http://www.genome.jp/kegg-bin/show_pathway?ssc05223/ssc:100518423%09red/ssc:397083%09red/ssc:100739349%09red/ssc:100516830%09red/ssc:445465%09red/ssc:100515021%09red
Glycosphingolipid biosynthesis - ganglio series	KEGG PATHWAY	ssc00604	3	15	0.0260666472195	0.0474724	ENSSSCG00000014073|ENSSSCG00000033425|ENSSSCG00000001927	http://www.genome.jp/kegg-bin/show_pathway?ssc00604/ssc:404690%09red/ssc:396958%09red/ssc:100142664%09red
Thyroid hormone synthesis	KEGG PATHWAY	ssc04918	7	73	0.0264705409755	0.0478907813701	ENSSSCG00000036438|ENSSSCG00000031771|ENSSSCG00000013501|ENSSSCG00000015844|ENSSSCG00000004779|ENSSSCG00000017951|ENSSSCG00000033727	http://www.genome.jp/kegg-bin/show_pathway?ssc04918/ssc:100157641%09red/ssc:100522979%09red/ssc:396625%09red/ssc:100522212%09red/ssc:397403%09red/ssc:397560%09red/ssc:396598%09red
Aldosterone-regulated sodium reabsorption	KEGG PATHWAY	ssc04960	5	42	0.0274623	0.0493604216632	ENSSSCG00000000857|ENSSSCG00000025729|ENSSSCG00000021443|ENSSSCG00000037499|ENSSSCG00000017951	http://www.genome.jp/kegg-bin/show_pathway?ssc04960/ssc:100154192%09red/ssc:100522212%09red/ssc:100625739%09red/ssc:397491%09red/ssc:100512686%09red
Mucin type O-Glycan biosynthesis	KEGG PATHWAY	ssc00512	4	28	0.0279136	0.0495241	ENSSSCG00000017172|ENSSSCG00000026890|ENSSSCG00000011195|ENSSSCG00000026457	http://www.genome.jp/kegg-bin/show_pathway?ssc00512/ssc:100622490%09red/ssc:100515629%09red/ssc:100514952%09red/ssc:100157572%09red
Thyroid cancer	KEGG PATHWAY	ssc05216	4	28	0.0279136	0.0495241	ENSSSCG00000010199|ENSSSCG00000006328|ENSSSCG00000005965|ENSSSCG00000040958	http://www.genome.jp/kegg-bin/show_pathway?ssc05216/ssc:448810%09red/ssc:100155053%09red/ssc:100739349%09red/ssc:445465%09red
Glycosphingolipid biosynthesis - globo series	KEGG PATHWAY	ssc00603	3	16	0.0301355923117	0.0531236402931	ENSSSCG00000014073|ENSSSCG00000038423|ENSSSCG00000001927	http://www.genome.jp/kegg-bin/show_pathway?ssc00603/ssc:100415928%09red/ssc:396958%09red/ssc:100142664%09red
Purine metabolism	KEGG PATHWAY	ssc00230	13	187	0.0319181261047	0.0559075457247	ENSSSCG00000004165|ENSSSCG00000035218|ENSSSCG00000003812|ENSSSCG00000040337|ENSSSCG00000006754|ENSSSCG00000025345|ENSSSCG00000004193|ENSSSCG00000025788|ENSSSCG00000037334|ENSSSCG00000005627|ENSSSCG00000031741|ENSSSCG00000022492|ENSSSCG00000001930	http://www.genome.jp/kegg-bin/show_pathway?ssc00230/ssc:733667%09red/ssc:100316853%09red/ssc:100625536%09red/ssc:100037969%09red/ssc:100037271%09red/ssc:397079%09red/ssc:100521423%09red/ssc:100101472%09red/ssc:100620914%09red/ssc:100158154%09red/ssc:100048943%09red/ssc:100157006%09red/ssc:397566%09red
Serotonergic synapse	KEGG PATHWAY	ssc04726	9	112	0.0328524994991	0.0571799833053	ENSSSCG00000037081|ENSSSCG00000038547|ENSSSCG00000024784|ENSSSCG00000040958|ENSSSCG00000022009|ENSSSCG00000037292|ENSSSCG00000033558|ENSSSCG00000004779|ENSSSCG00000034012	http://www.genome.jp/kegg-bin/show_pathway?ssc04726/ssc:100517063%09red/ssc:100157641%09red/ssc:100739349%09red/ssc:397244%09red/ssc:396857%09red/ssc:102166994%09red/ssc:100511102%09red/ssc:100514811%09red
mTOR signaling pathway	KEGG PATHWAY	ssc04150	11	150	0.0338719291135	0.0585835251963	ENSSSCG00000000182|ENSSSCG00000021443|ENSSSCG00000025729|ENSSSCG00000003558|ENSSSCG00000040958|ENSSSCG00000008634|ENSSSCG00000016577|ENSSSCG00000000857|ENSSSCG00000007646|ENSSSCG00000005997|ENSSSCG00000027365	http://www.genome.jp/kegg-bin/show_pathway?ssc04150/ssc:100625739%09red/ssc:100518811%09red/ssc:100739349%09red/ssc:100157658%09red/ssc:100512686%09red/ssc:100523972%09red/ssc:100626947%09red/ssc:100526100%09red/ssc:100512277%09red/ssc:397491%09red/ssc:100126276%09red
Aldosterone synthesis and secretion	KEGG PATHWAY	ssc04925	7	78	0.0352819412215	0.0606408364744	ENSSSCG00000003018|ENSSSCG00000024784|ENSSSCG00000013501|ENSSSCG00000006719|ENSSSCG00000015871|ENSSSCG00000004779|ENSSSCG00000022545	http://www.genome.jp/kegg-bin/show_pathway?ssc04925/ssc:100157641%09red/ssc:100522979%09red/ssc:445539%09red/ssc:100157120%09red/ssc:397583%09red/ssc:100511102%09red/ssc:100154056%09red
cAMP signaling pathway	KEGG PATHWAY	ssc04024	14	210	0.0355131409019	0.0606590916026	ENSSSCG00000031899|ENSSSCG00000002811|ENSSSCG00000003018|ENSSSCG00000024784|ENSSSCG00000023084|ENSSSCG00000033958|ENSSSCG00000031771|ENSSSCG00000013501|ENSSSCG00000034163|ENSSSCG00000035911|ENSSSCG00000022545|ENSSSCG00000035812|ENSSSCG00000017951|ENSSSCG00000013553	http://www.genome.jp/kegg-bin/show_pathway?ssc04024/ssc:100627935%09red/ssc:100519821%09red/ssc:397421%09red/ssc:100522979%09red/ssc:100521609%09red/ssc:100511102%09red/ssc:397578%09red/ssc:100522212%09red/ssc:397583%09red/ssc:397560%09red/ssc:396856%09red/ssc:100154056%09red/ssc:100520061%09red
Signaling pathways regulating pluripotency of stem cells	KEGG PATHWAY	ssc04550	10	133	0.0365618044989	0.0620647915877	ENSSSCG00000000182|ENSSSCG00000005437|ENSSSCG00000035077|ENSSSCG00000029621|ENSSSCG00000040958|ENSSSCG00000000857|ENSSSCG00000027365|ENSSSCG00000037016|ENSSSCG00000013888|ENSSSCG00000005965	http://www.genome.jp/kegg-bin/show_pathway?ssc04550/ssc:448810%09red/ssc:100522839%09red/ssc:397093%09red/ssc:100739349%09red/ssc:100126276%09red/ssc:396691%09red/ssc:100626947%09red/ssc:595111%09red/ssc:397491%09red/ssc:100518649%09red
Prion diseases	KEGG PATHWAY	ssc05020	4	33	0.0445133307223	0.0750991775991	ENSSSCG00000017705|ENSSSCG00000016859|ENSSSCG00000003524|ENSSSCG00000014336	http://www.genome.jp/kegg-bin/show_pathway?ssc05020/ssc:397526%09red/ssc:445461%09red/ssc:100520726%09red/ssc:396613%09red
##Databases: KEGG PATHWAY
##Statistical test method: hypergeometric test / Fisher's exact test
##FDR correction method: Benjamini and Hochberg
