# Supplementary material for: Gene Expression Profiling of Adipose Tissue in Enshi Black Pigs Subjected to Cold Stress
Source: Vet Sci. 2026 Apr 30;13(5):442. doi: 10.3390/vetsci13050442 (PMC13211509; doi:10.3390/vetsci13050442)
Supplement: Supplementary file 1 [file vetsci-13-00442-s001.zip › Table S/Table S8.xlsx]

## Sheet: Table S4 A_vs_C.lncRNA.difftran
Table S8 The list of DE lncRNAs in A vs C group
transcript_id	transcript_name	gene_id	gene_name	transcript_locus	A_FPKM	C_FPKM	log2FoldChange	pvalue	padj
TCONS_00156171	ENSSSCG00000035346-OT2	ENSSSCG00000035346	-	chr2:40772947-40825373	0	14.1787	-13.2185	0.00045857954950932	0.0719124386685225
TCONS_00285580	LINC3359	XLOC_217682	XLOC_217682	chr8:120274463-120309780	0	0.556645666666667	-11.7005	0.00189725283756313	0.158676741069592
TCONS_00274343	SLC4A4-OT1	ENSSSCG00000008943	SLC4A4	chr8:67819584-67935234	0	0.310375333333333	-11.3904	0.0025828880402932	0.187271323742834
TCONS_00013272	LINC276	XLOC_010589	XLOC_010589	chr1:110805464-110849342	0	0.119438	-10.9455	0.00392983314825394	0.231458869967759
TCONS_00168584	LINC2043	XLOC_129836	XLOC_129836	chr2:48557796-48565649	0	0.837663	-10.9133	3.27707176359004e-06	0.00249161724498048
TCONS_00034133	ENSSSCG00000036854-OT2	ENSSSCG00000036854	-	chr1:190646662-190677669	0	0.201998333333333	-10.5723	1.15703210866496e-05	0.00598567301493982
TCONS_00196680	LINC2377	XLOC_150427	XLOC_150427	chr4:22068740-22096850	0	0.192284666666667	-10.3094	0.00733175733243685	0.329817968978497
TCONS_00190229	C2orf15-OT1	ENSSSCG00000038761	C2orf15	chr3:55190018-55207550	0	0.438286666666667	-10.299	0.00740167452112614	0.331036924371329
TCONS_00124286	LINC1495	XLOC_095734	XLOC_095734	chr15:81935801-81947696	0	3.47484566666667	-10.2746	0.00752115836085504	0.332235253262383
TCONS_00296381	AKIP1-OT1	ENSSSCG00000033335	AKIP1	chr9:492250-537790	0	0.558154666666667	-10.1378	0.00843243913215025	0.350652432556837
TCONS_00131091	PANK3-OT1	ENSSSCG00000017014	PANK3	chr16:55311220-55340067	0	1.75615033333333	-10.1144	0.00865646145229087	0.355474543483967
TCONS_00097455	LINC1204	XLOC_075034	XLOC_075034	chr14:71894846-71909356	0	0.242664	-10.1104	0.00865168546772467	0.355474543483967
TCONS_00269807	IRF2BPL-OT1	ENSSSCG00000002392	IRF2BPL	chr7:100041855-100123427	0	3.03302733333333	-9.9535	0.00898549487114708	0.363044378525791
TCONS_00085735	LINC1090	XLOC_065942	XLOC_065942	chr13:95205152-95234937	0	5.51850066666667	-9.92998	0.00921628754489309	0.368255991005704
TCONS_00261916	CCDC197-OT7	ENSSSCG00000039415	CCDC197	chr7:115272492-115282220	0	0.313554333333333	-9.73272	0.00195387680203086	0.160997523485568
TCONS_00023273	FAM120B-OT1	ENSSSCG00000029697	FAM120B	chr1:184141-227615	0	4.26875433333333	-9.71345	0.0108095620303799	0.392248587612166
TCONS_00261514	ENSSSCG00000002411-AS1	XLOC_198764	XLOC_198764	chr7:103999277-104024698	0	0.873143666666667	-9.68698	0.000134232819053482	0.0343670259843
TCONS_00172162	SSBP2-OT1	ENSSSCG00000035757	SSBP2	chr2:90061057-90263803	0	0.122068333333333	-9.61405	0.0115719496474986	0.404426469857035
TCONS_00163556	CDC42SE2-OT2	ENSSSCG00000036686	CDC42SE2	chr2:133576971-133683987	0	0.574554666666667	-9.5649	0.0125840902638409	0.418755266853822
TCONS_00201352	CDC42SE1-OT3	ENSSSCG00000031881	CDC42SE1	chr4:98172135-98180578	0	0.663703333333333	-9.48184	0.0134435898030177	0.434393290344642
TCONS_00178410	ENSSSCG00000035000-AS3	XLOC_136944	XLOC_136944	chr3:24238953-24324630	0	0.429144	-9.43452	0.00225466845412495	0.171426541964309
TCONS_00050994	ENSSSCG00000031101-AS3	XLOC_040403	XLOC_040403	chr11:71016004-71028630	0	0.190462333333333	-9.34957	0.0139946450419005	0.442790216171255
TCONS_00018909	LINC328	XLOC_015016	XLOC_015016	chr1:208915231-209175059	0	0.2374	-9.28517	0.00259982583433005	0.187714906751822
TCONS_00213346	ENSSSCG00000000114-AS7	XLOC_163133	XLOC_163133	chr5:9815675-9829947	0	0.155264	-9.22715	0.0152833117007991	0.465087132894009
TCONS_00011542	LINC253	XLOC_009190	XLOC_009190	chr1:75228045-75237613	0	0.257434666666667	-9.19197	0.016567833291191	0.479028446544057
TCONS_00068829	ENSSSCG00000011332-AS1	XLOC_052729	XLOC_052729	chr13:29977609-29999190	0	0.73342	-9.18902	0.00305841650771833	0.204182908595475
TCONS_00256315	HMGA1-OT2	ENSSSCG00000032242	HMGA1	chr7:30320382-30329473	0	0.629819333333333	-8.78615	0.00451285394921129	0.249417187796257
TCONS_00135102	ENSSSCG00000016958-AS1	XLOC_104741	XLOC_104741	chr16:46488637-46682941	0	0.139731	-8.71914	0.0226836410533437	0.552298782968383
TCONS_00050992	ENSSSCG00000031101-AS2	XLOC_040403	XLOC_040403	chr11:71009478-71028630	0	0.0615566666666667	-8.63455	0.0230781347936522	0.557725928110716
TCONS_00034699	LINC489	XLOC_027623	XLOC_027623	chr1:201642783-201653303	0	0.126825666666667	-8.62274	0.0244258105001917	0.5734028172191
TCONS_00285568	ENSSSCG00000038080-AS7	XLOC_217682	XLOC_217682	chr8:120162385-120267015	0	0.190791	-8.59742	0.023694106447627	0.564038878391068
TCONS_00034701	ENSSSCG00000005152-AS1	XLOC_027623	XLOC_027623	chr1:201642783-201657846	0	0.115805333333333	-8.54304	0.0260591946273801	0.592513115358659
TCONS_00198142	ENSSSCG00000006107-AS1	XLOC_151691	XLOC_151691	chr4:42769265-42778011	0	0.236616666666667	-8.527	0.0250097015502396	0.581832097122194
TCONS_00261914	CCDC197-OT4	ENSSSCG00000039415	CCDC197	chr7:115270790-115282220	0	0.169209333333333	-8.44786	0.00869755599344727	0.356403337049644
TCONS_00193148	LINC2329	XLOC_147642	XLOC_147642	chr3:100802691-100811762	0	0.378572333333333	-8.42237	0.00746800272721607	0.332235253262383
TCONS_00193406	CEBPZOS-OT5	ENSSSCG00000039004	CEBPZOS	chr3:102981632-102994528	0	0.189063666666667	-8.36938	0.000808096915655443	0.0954143795870724
TCONS_00206230	LINC2486	XLOC_157920	XLOC_157920	chr4:34328152-34332489	0	0.898411	-8.36906	0.0292497447855308	0.62779360268722
TCONS_00152412	LINC1877	XLOC_118299	XLOC_118299	chr18:37816987-37823750	0	0.166939	-8.26546	0.00298998727345412	0.202366614550106
TCONS_00046863	LINC677	XLOC_036917	XLOC_036917	chr10:66399917-66405940	0	0.135195333333333	-8.05484	0.0344935608390177	0.67772959141063
TCONS_00102603	ENSSSCG00000032048-AS1	XLOC_078940	XLOC_078940	chr14:16654325-16667509	0	0.0710963333333333	-8.02854	0.0352022235095734	0.683888028623269
TCONS_00219808	LINC2667	XLOC_168197	XLOC_168197	chr5:89728416-89959354	0	0.138205666666667	-7.9695	0.0101938385792837	0.381744040109729
TCONS_00042178	LINC577	XLOC_033386	XLOC_033386	chr10:56766160-56776146	0	0.0938056666666667	-7.95948	0.0388121468335635	0.715118629389901
TCONS_00001596	ENSSSCG00000031222-AS2	XLOC_001274	XLOC_001274	AEMK02000324.1:46308-53457	0	0.223027	-7.94183	0.0393129570816521	0.72095221775758
TCONS_00209007	LINC2518	XLOC_160234	XLOC_160234	chr4:82492853-82495739	0	0.424953666666667	-7.92676	0.0194189714794939	0.515452025241147
TCONS_00135696	ENSSSCG00000022478-AS2	XLOC_105221	XLOC_105221	chr16:52138072-52212253	0	0.440729333333333	-7.7655	0.00850911178634599	0.352016272506701
TCONS_00150402	LINC1861	XLOC_116579	XLOC_116579	chr18:10370769-10374974	0	0.233287333333333	-7.75272	0.0428865899811211	0.755650271012162
TCONS_00186273	ANKRD61-OT1	ENSSSCG00000007593	ANKRD61	chr3:5062946-5117985	0	0.441564	-7.68601	0.0135777914104027	0.437261400828019
TCONS_00147169	ENSSSCG00000031119-OT1	ENSSSCG00000031119	-	chr18:16515193-16550192	0	0.607137	-7.68159	0.0046243117389322	0.253056256675416
TCONS_00100187	LINC1239	XLOC_077159	XLOC_077159	chr14:111653393-111668811	0	0.183069666666667	-7.66898	0.0479972030328118	0.792024875169198
TCONS_00219075	LINC2653	XLOC_167582	XLOC_167582	chr5:82259442-82285618	0	0.284620666666667	-7.65262	0.00254046582141705	0.185063873850679
TCONS_00149525	LINC1853	XLOC_116001	XLOC_116001	chr18:54288317-54291101	0	0.214732	-7.64767	0.0465037536587117	0.779948149180419
TCONS_00232694	ENSSSCG00000037426-OT1	ENSSSCG00000037426	-	chr6:58983787-58989722	0	0.090529	-7.56291	0.015895646975742	0.472846687218307
TCONS_00138095	LINC1710	XLOC_107257	XLOC_107257	chr17:17007262-17241491	0	0.680621333333333	-7.55052	0.0498146046980377	0.806733751983704
TCONS_00064711	LINC898	XLOC_050113	XLOC_050113	chr12:33525446-33533685	0	0.324846333333333	-7.54803	0.00920079347883979	0.368255991005704
TCONS_00018499	ENSSSCG00000039987-AS3	XLOC_014729	XLOC_014729	chr1:201278451-201359158	0	0.249112	-7.39534	0.0235136795954322	0.562165852093029
TCONS_00112764	LINC1386	XLOC_086590	XLOC_086590	chr15:36573566-36575627	0	0.480558333333333	-7.33779	0.00645634001469974	0.306224573041255
TCONS_00218673	PCED1B-OT1	ENSSSCG00000000811	PCED1B	chr5:77768911-77785639	0	0.121601666666667	-7.27181	0.0389941643679459	0.717289648881193
TCONS_00084792	LINC1083	XLOC_065071	XLOC_065071	chr13:86258804-86275970	0	0.433729666666667	-7.2515	0.0216045871017958	0.539910251670925
TCONS_00191839	ENSSSCG00000038434-OT3	ENSSSCG00000038434	-	chr3:79991848-80031265	0	0.182746	-7.07806	0.0251145759776603	0.582920692476859
TCONS_00236405	LINC2854	XLOC_180188	XLOC_180188	chr6:97242715-97248938	0	0.452655333333333	-7.02081	0.0319949030787629	0.653453899631827
TCONS_00003875	LINC112	XLOC_003128	XLOC_003128	AEMK02000452.1:3376369-3378421	0	0.317644333333333	-7.0169	0.0276274870541721	0.610263431609118
TCONS_00269246	LINC3165	XLOC_204396	XLOC_204396	chr7:92668942-92678298	0	0.728223333333333	-7.01333	0.0103033431560754	0.383554942815298
TCONS_00315352	LINC3720	XLOC_241621	XLOC_241621	chrX:45705908-45758137	0	0.379068333333333	-6.92273	0.0301992807277009	0.636467915244334
TCONS_00231356	SPTBN4-OT1	ENSSSCG00000037494	SPTBN4	chr6:48808806-48812693	0	0.286826666666667	-6.85978	0.0319631660030162	0.653446594082869
TCONS_00254455	LINC3027	XLOC_193337	XLOC_193337	chr7:14952412-14988556	0	0.250934	-6.85082	0.0191119892725446	0.512591519874698
TCONS_00145660	LINC1798	XLOC_113043	XLOC_113043	chr17:60031448-60032702	0	0.314084333333333	-6.76974	0.010716018812757	0.391084029122151
TCONS_00233756	ENSSSCG00000037937-AS1	XLOC_178324	XLOC_178324	chr6:68707224-68717256	0	0.254315666666667	-6.6961	0.0116989053467139	0.40599634119668
TCONS_00198153	LINC2402	XLOC_151694	XLOC_151694	chr4:42807253-42825834	0	0.190533666666667	-6.69065	0.0381474465590439	0.71083439130315
TCONS_00167258	LINC2022	XLOC_128746	XLOC_128746	chr2:24019849-24187978	0	0.169893333333333	-6.67023	0.0404421712161895	0.734240988250979
TCONS_00034710	ENSSSCG00000035294-OT2	ENSSSCG00000035294	-	chr1:201665182-201731932	0	0.167100333333333	-6.6601	0.0387162600901058	0.714723140978208
TCONS_00109444	ENSSSCG00000037511-OT1	ENSSSCG00000037511	-	chr14:120452872-120581873	0	0.112776666666667	-6.6448	0.0398457584638509	0.726298585352161
TCONS_00031084	ENSSSCG00000004802-AS1	XLOC_024671	XLOC_024671	chr1:135981280-136121686	0	0.227965333333333	-6.61115	0.0408841936424689	0.736399756343406
TCONS_00066236	ENSSSCG00000017923-AS5	XLOC_050976	XLOC_050976	chr12:52404348-52416872	0	0.378401333333333	-6.5833	0.0213473506696489	0.536420332475538
TCONS_00195824	LINC2356	XLOC_149722	XLOC_149722	chr4:7008450-7010963	0	0.200785	-6.5564	0.0476419192653743	0.791219957667876
TCONS_00263917	ENSSSCG00000030767-AS5	XLOC_200617	XLOC_200617	chr7:22825514-22892218	0.002382	1.23470966666667	-6.5437	0.015456660621566	0.467529045600243
TCONS_00122373	ADAM32-OT1	ENSSSCG00000015807	ADAM32	chr15:47388301-47416426	0	0.30656	-6.53443	0.0192651657293467	0.514086754673934
TCONS_00209221	LINC2522	XLOC_160399	XLOC_160399	chr4:84545825-84563964	0	0.341003	-6.50807	0.0250464056017456	0.582391959019328
TCONS_00156052	LINC1919	XLOC_120678	XLOC_120678	chr2:37258091-37272331	0	0.123149666666667	-6.5039	0.0147372360898467	0.455235306950487
TCONS_00018823	FREM1-OT1	ENSSSCG00000039025	FREM1	chr1:207613679-207700782	0	0.311397	-6.37794	0.0213581835171484	0.536423927464477
TCONS_00123954	ENSSSCG00000015960-AS1	XLOC_095451	XLOC_095451	chr15:79331951-79337101	0	0.312482	-6.32667	0.0203314514061256	0.524045752661661
TCONS_00021832	ENSSSCG00000036426-OT2	ENSSSCG00000036426	-	chr1:252997225-253014239	0	0.443144333333333	-6.32511	0.0159296688063686	0.472846687218307
TCONS_00311722	ENSSSCG00000012680-AS2	XLOC_238609	XLOC_238609	chrX:109516500-109554385	0	0.292254333333333	-6.2099	0.0322501981436552	0.656530301438848
ENSSSCT00000047024	ENSSSCT00000047024	ENSSSCG00000036448	ENSSSCG00000036448	chr1:2774647-2782990	0	0.109437	-6.20085	0.022646800742942	0.551703776159681
TCONS_00064162	CBX1-OT1	ENSSSCG00000017529	CBX1	chr12:24318935-24323260	0.0644333333333333	5.20397633333333	-6.12925	8.02926502948324e-06	0.00468507614470347
TCONS_00047682	TEX26-OT1	ENSSSCG00000009332	TEX26	chr11:7568268-7573050	0	0.472783333333333	-6.00442	0.0276916551063724	0.610542594416904
TCONS_00235512	ENSSSCG00000031504-OT1	ENSSSCG00000031504	-	chr6:84627250-84697345	0	0.177464333333333	-5.99972	0.0335914434659148	0.671408577579562
TCONS_00113697	LINC1400	XLOC_087363	XLOC_087363	chr15:52218526-52233665	0	0.302367	-5.89984	0.0309765509659593	0.644725965998674
TCONS_00180451	LINC2181	XLOC_138293	XLOC_138293	chr3:52237104-52252629	0	0.407441	-5.87588	0.0345336802141221	0.678252292299359
TCONS_00188388	RBFOX1-OT3	ENSSSCG00000007917	RBFOX1	chr3:35271949-35326231	0.0214166666666667	1.44121866666667	-5.85433	0.000145687928914808	0.0360136254230245
TCONS_00212145	ENSSSCG00000030801-AS1	XLOC_162320	XLOC_162320	chr4:127202687-127263817	0	0.242242666666667	-5.83818	0.045947140522654	0.775276885866611
TCONS_00175723	LINC2115	XLOC_134958	XLOC_134958	chr2:150127257-150128681	0	0.236861333333333	-5.82755	0.0334016102040629	0.669646904374783
TCONS_00227660	LINC2771	XLOC_174136	XLOC_174136	chr5:103720797-103863270	0	0.433575333333333	-5.82232	0.0280375298360388	0.613766442208006
TCONS_00157285	LINC1931	XLOC_121599	XLOC_121599	chr2:57513164-57529242	0	0.283094333333333	-5.7666	0.0303189944594382	0.63791927084657
TCONS_00149789	LINC1857	XLOC_116178	XLOC_116178	chr18:2904146-2906541	0	0.179019333333333	-5.65405	0.0415388791022569	0.742837370937863
TCONS_00270783	ENSSSCG00000037105-AS1	XLOC_205577	XLOC_205577	chr7:120911408-120969000	0	0.271461	-5.60159	0.0477406744866845	0.791219957667876
TCONS_00127993	LINC1542	XLOC_098705	XLOC_098705	chr15:137959119-137960167	0	0.126869	-5.52516	0.0393749865164643	0.721353392772353
TCONS_00133087	ENSSSCG00000016832-AS1	XLOC_103035	XLOC_103035	chr16:21304218-21323237	0	0.151971666666667	-5.4627	0.0469108713149335	0.78493979108192
TCONS_00292988	DNAH11-OT2	ENSSSCG00000015379	DNAH11	chr9:90597296-90603693	0.005335	0.366461	-5.31179	0.0378730155734908	0.708087106741186
TCONS_00256606	ZFAND3-OT6	ENSSSCG00000039952	ZFAND3	chr7:33484190-33534538	0.002037	0.0961603333333333	-5.1906	0.0163311751392156	0.475632443215889
TCONS_00262376	ENSSSCG00000031489-AS2	XLOC_199385	XLOC_199385	chr7:19172-44102	0.018507	0.788635	-5.16824	0.00799394054382985	0.341489349376502
TCONS_00061546	ULK2-OT2	ENSSSCG00000018045	ULK2	chr12:59876001-59878392	0.00731033333333333	0.379184666666667	-5.14394	0.0297249131877167	0.632109668823424
TCONS_00193405	CEBPZOS-OT3	ENSSSCG00000039004	CEBPZOS	chr3:102967672-103040490	0.0698723333333333	2.60370666666667	-5.10332	0.0422000958545404	0.748819278505727
TCONS_00191838	ENSSSCG00000038434-OT2	ENSSSCG00000038434	-	chr3:79991848-80028617	0.003656	0.234505333333333	-5.08812	0.0357822334747045	0.686638887159751
TCONS_00187160	ENSSSCG00000007738-AS2	XLOC_143441	XLOC_143441	chr3:16637174-16671903	0.006629	0.360976333333333	-5.08802	0.00488146722734893	0.258980176847165
TCONS_00235490	ENSSSCG00000003569-AS1	XLOC_179610	XLOC_179610	chr6:84417847-84432942	0.053416	1.83084633333333	-4.8558	0.00251824401913299	0.18401288316754
TCONS_00115038	ENSSSCG00000015908-AS1	XLOC_088505	XLOC_088505	chr15:72445952-72480071	0.016966	0.489949666666667	-4.61105	0.00464176948887855	0.253183298610233
TCONS_00185372	LINC2235	XLOC_142210	XLOC_142210	chr3:125276410-125279210	0.0134436666666667	0.383754	-4.5375	0.0386720022025338	0.714506532594017
TCONS_00159753	THOC3-OT1	ENSSSCG00000014061	THOC3	chr2:81641603-81683567	0.0215143333333333	0.560109	-4.37027	0.0452774232509894	0.772286327721924
TCONS_00018504	ENSSSCG00000039987-AS5	XLOC_014729	XLOC_014729	chr1:201278482-201298992	0.0153866666666667	0.407990333333333	-4.3405	0.0402090633862587	0.730797178480931
TCONS_00308230	ENSSSCG00000012332-AS2	XLOC_235657	XLOC_235657	chrX:46904844-46926659	0.00599533333333333	0.120612333333333	-4.28586	0.0368614350199888	0.696833200128343
TCONS_00242935	LINC2921	XLOC_185277	XLOC_185277	chr6:32634514-32638743	0.0302236666666667	0.593977666666667	-4.11825	0.0452488699589781	0.772286327721924
TCONS_00205186	LINC2483	XLOC_156967	XLOC_156967	chr4:16515566-16518680	0.0246826666666667	0.493051333333333	-4.00715	0.0430213477403892	0.75643106200437
TCONS_00261915	CCDC197-OT5	ENSSSCG00000039415	CCDC197	chr7:115270931-115296555	0.0172466666666667	0.267429333333333	-3.74889	0.0356359404729282	0.685763985191844
TCONS_00148029	LINC1832	XLOC_114828	XLOC_114828	chr18:32644924-32652292	0.094	1.04678166666667	-3.20289	0.0351729910481724	0.683849617895521
TCONS_00204014	ZNF34-OT1	ENSSSCG00000036839	ZNF34	chr4:84147-89268	0.0589573333333333	0.602402666666667	-3.14602	0.0445722316073093	0.768630429158691
TCONS_00231548	SRRM5-OT2	ENSSSCG00000032581	SRRM5	chr6:50451375-50462389	0.053103	0.493225	-2.99387	0.0417174730410353	0.743875928747281
TCONS_00279753	PPARGC1A-OT3	ENSSSCG00000029275	PPARGC1A	chr8:17834627-17846849	0.378894333333333	2.67792	-2.65248	0.0242092117318809	0.570616464968301
TCONS_00279747	PPARGC1A-OT1	ENSSSCG00000029275	PPARGC1A	chr8:17818778-17865548	1.08502666666667	7.35759	-2.58985	0.0113738915035063	0.401083284757921
TCONS_00277575	PPP3CA-OT2	ENSSSCG00000009172	PPP3CA	chr8:119737171-119754650	0.654969666666667	4.369	-2.57012	0.0422153751199199	0.748819278505727
TCONS_00097906	VCL-OT2	ENSSSCG00000010313	VCL	chr14:76712160-76755730	0.780257333333333	3.268	-1.94748	0.0400819932672455	0.72901576808396
TCONS_00258064	ENSSSCG00000001882-AS5	XLOC_196125	XLOC_196125	chr7:58268210-58279539	0.125722666666667	0	6.25443	0.0172754893167569	0.489498209714387
TCONS_00131190	NUDCD2-OT1	ENSSSCG00000032806	NUDCD2	chr16:60332198-60356727	0.227553	0	10.0301563569264	0.0011872971440357	0.119387636246616
TCONS_00285566	ENSSSCG00000038080-AS5	XLOC_217682	XLOC_217682	chr8:120162385-120176799	0.651753666666667	0	10.2473010246425	3.01712699797518e-05	0.0120160674512216
TCONS_00033916	ENSSSCG00000005072-AS2	XLOC_026947	XLOC_026947	chr1:187362031-187384936	0.304254666666667	0	10.3377852488312	0.00714489756455988	0.325852146295315
TCONS_00285578	LINC3358	XLOC_217682	XLOC_217682	chr8:120274463-120309758	0.157105	0	10.3966939466275	0.00678057468097725	0.31505186857974
TCONS_00156170	ENSSSCG00000035346-OT3	ENSSSCG00000035346	-	chr2:40772947-40825373	2.35264266666667	0	10.6205573722825	0.00551249951664632	0.278853566779062
TCONS_00287992	ENSSSCG00000014835-AS3	XLOC_219710	XLOC_219710	chr9:8391568-8409346	0.294894666666667	0	10.8155133567182	0.000385959210495418	0.0637099313877321
TCONS_00076795	FILIP1L-OT5	ENSSSCG00000011972	FILIP1L	chr13:159073804-159112583	0.611705	0	11.0535206825842	0.000265913359546511	0.053935148213829
TCONS_00257519	BTBD1-OT1	ENSSSCG00000001801	BTBD1	chr7:51837017-51926239	3.66511166666667	0	11.1665150337948	0.003351032132294	0.21190372779391
TCONS_00290018	ENSSSCG00000026203-AS1	XLOC_221274	XLOC_221274	chr9:42036666-42139739	0.380935666666667	0	11.2166476864325	6.89196822861279e-07	0.000768546350400041
TCONS_00285579	LINC3357	XLOC_217682	XLOC_217682	chr8:120274463-120309758	0.407215	0	11.373380092158	7.12579772408235e-07	0.000777347077374297
TCONS_00172165	SSBP2-OT3	ENSSSCG00000035757	SSBP2	chr2:90111564-90263803	0.26836	0	11.901542404014	0.00167139162189418	0.147144040312758
TCONS_00314517	LINC3707	XLOC_240944	XLOC_240944	chrX:29375257-29406210	0.362647333333333	0	11.9216854255424	5.97302754399434e-08	0.000103356032822476
TCONS_00249190	ABHD3-OT2	ENSSSCG00000028010	ABHD3	chr6:106915574-107004630	3.56713	0	12.4428777787122	0.000993514664016376	0.10607565820214
TCONS_00049084	TSC22D1-OT2	ENSSSCG00000009422	TSC22D1	chr11:22530614-22561404	0.577790333333333	0	12.7947636938841	0.000719779263294385	0.0892419507885339
TCONS_00099059	LINC1228	XLOC_076340	XLOC_076340	chr14:89889262-89896784	14.2261	3.39227933333333	2.2310989350313	0.0358321956380613	0.686921809172883
TCONS_00156125	CSRP3-OT1	ENSSSCG00000013354	CSRP3	chr2:40219342-40234898	3.3533	0.692540666666667	2.41229116526509	0.0253416202429933	0.585752116726692
TCONS_00085742	LINC1091	XLOC_065942	XLOC_065942	chr13:95221248-95234883	2.92465	0.505991	2.63744803808954	0.0246162268812869	0.576419449897273
TCONS_00182459	LINC2207	XLOC_139832	XLOC_139832	chr3:80110840-80120703	1.64195	0.232965	2.93475317953508	0.0470707034454611	0.787089293434416
TCONS_00217685	LINC2624	XLOC_166463	XLOC_166463	chr5:65160900-65171905	10.5058583333333	1.44857466666667	2.97760734440303	0.0258024033812447	0.589239033584228
TCONS_00046246	LINC659	XLOC_036444	XLOC_036444	chr10:56763798-56770656	2.84028766666667	0.314062	3.24673943063537	0.0360865395442681	0.689588210537287
TCONS_00117835	FAM117B-OT2	ENSSSCG00000016114	FAM117B	chr15:106159771-106210846	1.47526333333333	0.172341333333333	3.25037373117224	0.0143494286069266	0.4508883387127
TCONS_00177125	ENSSSCG00000032250-AS1	XLOC_135964	XLOC_135964	chr3:10039702-10055162	0.684712333333333	0.0780096666666667	3.26404483554493	0.0301915948311714	0.636467915244334
TCONS_00135732	LINC1680	XLOC_105255	XLOC_105255	chr16:52541486-52548918	0.255174	0.0268463333333333	3.35577185405734	0.0458373450610444	0.774465930137464
TCONS_00158965	ENSSSCG00000035150-OT6	ENSSSCG00000035150	-	chr2:74781631-74827725	4.37889933333333	0.332566333333333	3.74433567333996	0.0328703350302185	0.663502124759209
TCONS_00304477	LINC3589	XLOC_232583	XLOC_232583	chr9:123744538-123747689	1.23102	0.101356666666667	3.77795991657241	0.0196284872909331	0.517048357347147
TCONS_00193086	ENSSSCG00000008474-OT1	ENSSSCG00000008474	-	chr3:100696538-100886991	0.358313666666667	0.0208136666666667	3.9607762454037	0.0463030467335581	0.778511867078031
TCONS_00096690	LINC1199	XLOC_074487	XLOC_074487	chr14:56604894-56609569	4.99723966666667	0.336256	3.97126060850169	0.00481561852692512	0.257625323347153
TCONS_00210600	LINC2538	XLOC_161227	XLOC_161227	chr4:100484667-100506183	0.576638333333333	0.034243	3.99396845025418	0.0452733323878674	0.772286327721924
TCONS_00147310	LINC1824	XLOC_114233	XLOC_114233	chr18:17843626-17973603	2.76530733333333	0.178529	4.00718540238982	0.0370955809631831	0.698758764381941
TCONS_00130855	LINC1585	XLOC_101066	XLOC_101066	chr16:51433203-51439292	0.391702666666667	0.025894	4.01859393644338	0.026522683838776	0.598102777247174
TCONS_00170683	ENSSSCG00000013566-AS1	XLOC_131188	XLOC_131188	chr2:71895517-71900166	0.691816	0.0435716666666667	4.08924143026476	0.0129298731382527	0.426303524277699
TCONS_00086972	LINC1096	XLOC_066982	XLOC_066982	chr13:115919046-115955211	1.08162033333333	0.0643873333333333	4.16258618124111	0.00306495383307802	0.204182908595475
TCONS_00269699	LINC3168	XLOC_204711	XLOC_204711	chr7:98454441-98462475	0.415924	0.022397	4.19818855552838	0.0461567423395345	0.776984732418711
TCONS_00212392	ENSSSCG00000031738-AS3	XLOC_162510	XLOC_162510	chr4:130225705-130297965	0.222860666666667	0.00846033333333333	4.26357303218492	0.0254040711365362	0.585950176989902
TCONS_00026471	ENSSSCG00000026978-AS3	XLOC_021103	XLOC_021103	chr1:44485299-44500736	0.718545	0.0313	4.2754895077579	0.042001975451905	0.747676881926941
TCONS_00153810	LINC1901	XLOC_119299	XLOC_119299	chr2:1318326-1324301	1.27136	0.0700173333333333	4.30154901069985	0.00428013602358889	0.241863071188931
TCONS_00125270	LINC1513	XLOC_096562	XLOC_096562	chr15:94099183-94104812	0.318425	0.0141073333333333	4.40725511702992	0.0202474840795832	0.522922799072345
TCONS_00257363	LINC3054	XLOC_195669	XLOC_195669	chr7:47087102-47091131	0.458214	0.0201516666666667	4.57385840250096	0.0377409467908806	0.706671063773575
TCONS_00046247	LINC662	XLOC_036444	XLOC_036444	chr10:56766264-56770839	0.442120666666667	0.0186883333333333	4.66651567715349	0.0488073514735633	0.798565929016916
TCONS_00314229	KLHL34-OT1	ENSSSCG00000033979	KLHL34	chrX:17751072-17862375	0.052756	0.00199433333333333	4.67659997059159	0.022086417067434	0.545432330148083
TCONS_00047345	ENSSSCG00000037194-AS2	XLOC_037293	XLOC_037293	chr11:4042817-4044846	0.598034666666667	0.020594	4.73114446217364	0.0203507975915483	0.524241978409386
TCONS_00061819	LINC872	XLOC_048240	XLOC_048240	chr12:185447-193298	0.049254	2.76666666666667e-05	4.73223619922874	0.0470510975772359	0.787023709174425
TCONS_00015367	ENSSSCG00000038452-AS2	XLOC_012126	XLOC_012126	chr1:138770449-138782969	0.301694333333333	0.008438	4.84435105814907	0.019905572556318	0.520570742851766
TCONS_00026466	ENSSSCG00000026978-AS1	XLOC_021098	XLOC_021098	chr1:44381526-44414262	0.40829	0.0130326666666667	4.84915239880869	0.0319395688589893	0.653446594082869
TCONS_00153234	ENSSSCG00000016742-AS4	XLOC_118937	XLOC_118937	chr18:50481116-50509868	0.360815333333333	0.00782233333333333	4.85967729567383	0.0452433342132042	0.772286327721924
TCONS_00108545	LINC1345	XLOC_083317	XLOC_083317	chr14:103225383-103262356	1.05695	0.0369	4.91679811353219	0.00601481109897185	0.294998965751789
TCONS_00299586	LINC3527	XLOC_228765	XLOC_228765	chr9:41633128-41639401	1.24373	0.0311843333333333	5.05341972698178	0.0287958161065864	0.622990937735353
TCONS_00018872	NFIB-OT1	ENSSSCG00000005190	NFIB	chr1:208380195-208427504	3.79788766666667	0.126047	5.0622844709833	0.000159697638842919	0.0385278231479639
TCONS_00193826	GPN1-OT1	ENSSSCG00000008546	GPN1	chr3:111537605-111540219	0.382362	0.00787133333333333	5.10776054233305	0.0202809369048344	0.52349452746615
TCONS_00114909	GCA-OT1	ENSSSCG00000027472	GCA	chr15:69049780-69054060	0.233258	0.002153	5.29423847572406	0.00731480599467151	0.329817968978497
TCONS_00042368	ENSSSCG00000011117-OT2	ENSSSCG00000011117	-	chr10:59990464-59993437	0.451422666666667	0.010143	5.30990461246509	0.0368106482870187	0.696292885810735
TCONS_00142431	ANK1-OT1	ENSSSCG00000007022	ANK1	chr17:10863820-10869349	0.852567666666667	0.0149676666666667	5.34800981584028	0.0136888682645731	0.438053317879524
TCONS_00230894	LINC2804	XLOC_176567	XLOC_176567	chr6:45616698-45628959	0.199789	0	5.46391130888964	0.0461476870450025	0.776984732418711
TCONS_00097854	ENSSSCG00000010302-AS3	XLOC_075302	XLOC_075302	chr14:76306335-76311634	0.220498	0.00308233333333333	5.48629654498493	0.0238284325725129	0.566092477628982
TCONS_00088913	LINC1122	XLOC_068507	XLOC_068507	chr13:144756047-144766754	0.227134666666667	0.00423166666666667	5.52124997883937	0.00977178676902036	0.376041435472554
TCONS_00093323	LINC1169	XLOC_072197	XLOC_072197	chr14:9656267-9693415	0.145134666666667	0	5.53999703515519	0.0472356391765467	0.788584945919105
TCONS_00019897	LINC337	XLOC_015856	XLOC_015856	chr1:225919984-225924021	0.408177666666667	0	5.61909874141318	0.0478695879213183	0.791219957667876
TCONS_00260225	ENSSSCG00000002258-AS1	XLOC_197790	XLOC_197790	chr7:88264201-88291941	0.184138	0	5.70658923285305	0.0346534084642473	0.679539933624226
TCONS_00278989	LINC3272	XLOC_212198	XLOC_212198	chr8:2782218-2790799	0.193686	0	5.77052418192067	0.0356190917042784	0.685763985191844
TCONS_00245217	ENSSSCG00000037098-AS1	XLOC_186816	XLOC_186816	chr6:55448599-55449574	0.326331333333333	0	5.77613201735374	0.0312107524630342	0.647987906225702
TCONS_00203407	LINC2460	XLOC_155597	XLOC_155597	chr4:125951268-125982193	0.273579	0	5.78524583322902	0.0434123530819473	0.760420613068099
TCONS_00119898	LINC1450	XLOC_092303	XLOC_092303	chr15:139334439-139335392	0.279381666666667	0	5.83728928773881	0.0391288798658	0.718713880141183
TCONS_00012201	LINC263	XLOC_009741	XLOC_009741	chr1:86993714-86994231	0.281537666666667	0	5.91024551194719	0.0280471810636663	0.613766442208006
TCONS_00152696	LINC1879	XLOC_118549	XLOC_118549	chr18:40638001-40653851	0.328632666666667	0	5.91366265789471	0.0304590004370835	0.639524310013928
TCONS_00181886	LINC2196	XLOC_139305	XLOC_139305	chr3:74399515-74450168	0.548909666666667	0	5.97558272562032	0.0250801901803625	0.582391959019328
TCONS_00087016	LINC1097	XLOC_067025	XLOC_067025	chr13:117056749-117095058	1.51752166666667	0.0197946666666667	6.02715165892379	0.00884484760275025	0.360262416845463
TCONS_00287860	ENSSSCG00000014799-AS2	XLOC_219634	XLOC_219634	chr9:6455618-6463155	0.226617333333333	0.000321333333333333	6.02746551283865	0.00561753890624379	0.28189371985422
TCONS_00305699	ENSSSCG00000012113-OT1	ENSSSCG00000012113	-	chrX:7918589-8195494	0.442045	0	6.09219783941716	0.0250729977106396	0.582391959019328
TCONS_00103156	C12orf65-OT1	ENSSSCG00000009774	C12orf65	chr14:29627518-29646252	0.062329	0	6.10582738382938	0.0476688846804093	0.791219957667876
TCONS_00166606	ENSSSCG00000034028-OT1	ENSSSCG00000034028	-	chr2:13701868-13834997	0.282758666666667	0	6.14251764687784	0.0235482079093591	0.562165852093029
TCONS_00225931	LINC2738	XLOC_172755	XLOC_172755	chr5:78328349-78336741	0.247842666666667	0	6.14797297898995	0.0273641830364403	0.607762284025134
TCONS_00090860	LINC1133	XLOC_070194	XLOC_070194	chr13:170681721-170750770	0.114231333333333	0.000754333333333333	6.17483626173377	0.0389393157775533	0.716926227796285
TCONS_00187270	ITGAM-OT2	ENSSSCG00000007754	ITGAM	chr3:17254058-17288717	0.636207	0.000318666666666667	6.19664182105011	0.0405344969332761	0.734240988250979
TCONS_00062619	GPRC5C-OT1	ENSSSCG00000040989	GPRC5C	chr12:6692087-6701403	0.040704	0	6.2500846138685	0.035892249729007	0.686921809172883
TCONS_00175245	ENSSSCG00000014363-AS1	XLOC_134608	XLOC_134608	chr2:142128013-142166128	0.172055333333333	0	6.29773192571485	0.0229179604186336	0.555577860757224
TCONS_00216914	SLCO1A2-OT1	ENSSSCG00000000584	SLCO1A2	chr5:52037211-52050042	0.292499	0	6.29841285072675	0.0201779844668582	0.522724996453021
TCONS_00209165	ENSSSCG00000006312-AS1	XLOC_160352	XLOC_160352	chr4:83902518-83917220	0.143290333333333	0	6.30533077871919	0.0168967209456456	0.483502334815854
TCONS_00278745	LINC3259	XLOC_212044	XLOC_212044	chr8:2073-16099	0.426688333333333	0	6.30797223260546	0.0172071634703026	0.488942621802523
TCONS_00076987	LINC1019	XLOC_058932	XLOC_058932	chr13:165823385-165826993	0.242896333333333	0	6.38861308015918	0.0262802705098844	0.594844499078264
TCONS_00249169	ENSSSCG00000003699-AS2	XLOC_189319	XLOC_189319	chr6:106635975-106657897	0.33997	0	6.43592688142379	0.0254687350304948	0.585950176989902
TCONS_00163419	LINC1980	XLOC_126194	XLOC_126194	chr2:131997838-132144180	0.268307	0	6.4522678349412	0.0479288174405238	0.791416909504089
TCONS_00119555	LINC1444	XLOC_092023	XLOC_092023	chr15:136412483-136419533	0.28824	0	6.45533753223875	0.0306801116546988	0.641958850275778
TCONS_00018493	ENSSSCG00000037813-OT1	ENSSSCG00000037813	-	chr1:201275226-201394893	0.217603666666667	0	6.48270646680507	0.0499321835715066	0.807348709266254
TCONS_00094525	ENSSSCG00000009806-AS1	XLOC_073045	XLOC_073045	chr14:30885178-30885991	0.658946333333333	0	6.48683688012386	0.0137395546197807	0.438590706345556
TCONS_00000575	LINC30	XLOC_000465	XLOC_000465	AEMK02000213.1:346692-350221	0.368462666666667	0	6.48980844126712	0.0457598537420417	0.774465930137464
TCONS_00191025	LINC2309	XLOC_146031	XLOC_146031	chr3:68352195-68353055	0.305244666666667	0	6.52171601013443	0.0441766883640545	0.766200058549754
TCONS_00188236	ATF7IP2-OT1	ENSSSCG00000020675	ATF7IP2	chr3:32597181-32599255	0.237257333333333	0	6.52824477785131	0.0130134002341581	0.427561363587044
TCONS_00120045	LINC1451	XLOC_092374	XLOC_092374	chr15:21889-28155	0.386084	0	6.52838846673621	0.0192595437078749	0.514086754673934
TCONS_00084789	LINC1081	XLOC_065071	XLOC_065071	chr13:86258804-86259794	0.402586666666667	0	6.53234168780976	0.0476631832047705	0.791219957667876
TCONS_00150309	ENSSSCG00000036415-OT1	ENSSSCG00000036415	-	chr18:8883492-8893712	0.300677333333333	0	6.56615681185589	0.0454616401318541	0.774086821679441
TCONS_00061576	ENSSSCG00000018046-AS5	XLOC_048077	XLOC_048077	chr12:59978650-59984016	0.144635666666667	0	6.57021133065274	0.0431204917713372	0.757378158060019
TCONS_00179569	ENSSSCG00000021560-AS1	XLOC_137692	XLOC_137692	chr3:40569598-40584182	0.297876666666667	0	6.64626367899733	0.043948617930254	0.76443174917091
TCONS_00062090	RPTOR-OT1	ENSSSCG00000017139	RPTOR	chr12:1978553-1991574	0.247489	0	6.64720092077505	0.0405383281054393	0.734240988250979
TCONS_00004952	LINC132	XLOC_003953	XLOC_003953	AEMK02000542.1:37662-38924	0.981477666666667	0	6.69484084075216	0.0383484416277291	0.712199537128451
TCONS_00163115	LINC1975	XLOC_125931	XLOC_125931	chr2:128866698-128869754	0.315128666666667	0	6.72917268686496	0.0103930084202249	0.38539577492857
TCONS_00314536	LINC3705	XLOC_240943	XLOC_240943	chrX:29573300-29651277	1.68909	0.015634	6.73945319765869	0.000230792061564303	0.0499197260403374
TCONS_00203670	ODF2L-OT1	ENSSSCG00000006936	ODF2L	chr4:129361441-129669617	0.0834836666666667	0	6.75068950779622	0.0233522686523092	0.560153056042795
TCONS_00212819	LINC2573	XLOC_162809	XLOC_162809	chr5:3459554-3463819	0.148625333333333	0	6.75232837220398	0.0422970578204089	0.749480858651712
TCONS_00060442	ENSSSCG00000040205-AS1	XLOC_047427	XLOC_047427	chr12:47910626-47915536	0.419359666666667	0	6.7910316705308	0.0114670962728014	0.402962435620062
TCONS_00229239	ENSSSCG00000040037-AS1	XLOC_175450	XLOC_175450	chr6:13674360-13676322	0.489972666666667	0	6.80210471406819	0.0103548312627119	0.384374482459289
TCONS_00218602	LINC2638	XLOC_167208	XLOC_167208	chr5:77549036-77613270	0.242122	0	6.90859814399645	0.0144433375668813	0.452190306995389
TCONS_00125910	SF3B1-OT1	ENSSSCG00000016075	SF3B1	chr15:101326537-101337916	0.201237	0	6.91959363622861	0.0384615690828393	0.713230314458075
TCONS_00087015	LINC1098	XLOC_067025	XLOC_067025	chr13:117056749-117095058	0.558842	0	6.95448139453012	0.0288103013328324	0.622990937735353
TCONS_00273247	TMEM192-OT1	ENSSSCG00000020868	TMEM192	chr8:43972893-43990180	0.184602666666667	0	6.95572152062832	0.0294294076058762	0.6292275684152
TCONS_00251528	NFIA-OT3	ENSSSCG00000023243	NFIA	chr6:150829138-150867897	3.97002	0.03194	6.98041478216929	1.68396504368344e-05	0.00789748129505408
TCONS_00256622	LINC3046	XLOC_195154	XLOC_195154	chr7:34122734-34131582	0.192335666666667	0	7.01703421651097	0.028320796702621	0.61655787389771
TCONS_00152979	LINC1882	XLOC_118754	XLOC_118754	chr18:45441803-45443002	0.301734333333333	0	7.04358944270976	0.0266056528884907	0.598314757842249
ENSSSCT00000044651	ENSSSCT00000044651	ENSSSCG00000036020	ENSSSCG00000036020	chr18:33193085-33197711	0.6995	0.00196966666666667	7.04552525572555	0.0362546264794388	0.690958378794045
TCONS_00304050	KIAA0040-OT1	ENSSSCG00000040719	KIAA0040	chr9:117253831-117287736	0.309549333333333	0.000613	7.09000495600888	0.0123205168641657	0.414380601046044
TCONS_00056303	LINC818	XLOC_044863	XLOC_044863	chr11:76351409-76356168	0.465163666666667	0	7.10585416786099	0.0260338461648345	0.592513115358659
TCONS_00270907	LINC3176	XLOC_205685	XLOC_205685	chr8:2161-12488	0.947193333333333	0	7.11016032205039	0.00755255281804948	0.333035723165677
TCONS_00218604	LINC2639	XLOC_167208	XLOC_167208	chr5:77549040-77550699	0.358227	0	7.11508848526502	0.0253580888434528	0.585862917243695
TCONS_00038148	ENSSSCG00000005663-OT1	ENSSSCG00000005663	-	chr1:269172628-269173827	0.518411	0	7.17542994696612	0.0123788062969447	0.415227860151727
TCONS_00248109	LINC2971	XLOC_188568	XLOC_188568	chr6:89326637-89328558	0.546793333333333	0	7.2302761389629	0.0342215503395064	0.675028151567126
TCONS_00144678	ENSSSCG00000007362-AS2	XLOC_112332	XLOC_112332	chr17:46016570-46119387	0.353682666666667	0	7.24189863217606	0.00460904850109778	0.253052726588471
TCONS_00155090	ENSSSCG00000024984-OT2	ENSSSCG00000024984	-	chr2:13034768-13056188	0.448483	0	7.26305249149235	0.023007687655742	0.556945863122426
TCONS_00285644	ENSSSCG00000036708-OT2	ENSSSCG00000036708	-	chr8:121089430-121105036	0.283069333333333	0	7.27239616268305	0.0225462298369513	0.550555892675451
TCONS_00212856	ENSSSCG00000000019-AS1	XLOC_162837	XLOC_162837	chr5:4219346-4223850	0.173271333333333	0	7.28297054981302	0.0225111173958482	0.550233990278157
TCONS_00218603	LINC2640	XLOC_167208	XLOC_167208	chr5:77549040-77550699	0.322803666666667	0	7.28501288916199	0.0276186531905653	0.610263431609118
TCONS_00210728	LINC2542	XLOC_161331	XLOC_161331	chr4:102462423-102499221	0.253763	0	7.33470166132106	0.00854379587676729	0.352289417331191
TCONS_00136218	LINC1689	XLOC_105594	XLOC_105594	chr16:65028028-65404357	0.115947333333333	0	7.33952295439346	0.027666682012557	0.610351983999066
TCONS_00017405	PTGER2-OT1	ENSSSCG00000021862	PTGER2	chr1:181987598-182009953	0.379293333333333	0.000699666666666667	7.36968248097474	0.0297765316490301	0.632338609682599
TCONS_00056302	LINC817	XLOC_044863	XLOC_044863	chr11:76348308-76352382	0.176886666666667	0	7.37681965084723	0.0209231152859847	0.531452390439604
TCONS_00014186	LINC288	XLOC_011217	XLOC_011217	chr1:123474788-123477609	0.223807	0	7.43787443415695	0.0192693858585691	0.514086754673934
TCONS_00235492	ENSSSCG00000003569-AS3	XLOC_179610	XLOC_179610	chr6:84417940-84432942	0.116867	0	7.4798775151362	0.0174000314871728	0.491580119032991
TCONS_00092545	ENSSSCG00000029627-AS3	XLOC_071594	XLOC_071594	chr13:207029514-207042852	0.468058666666667	0	7.63217184265257	0.0198960637396652	0.520570742851766
TCONS_00146789	HIPK2-OT4	ENSSSCG00000026733	HIPK2	chr18:9940157-9977171	0.299567333333333	0	7.6415861381517	0.00255010772175939	0.185459355921171
TCONS_00290071	ENSSSCG00000026203-AS11	XLOC_221274	XLOC_221274	chr9:42105059-42113052	0.321539666666667	0	7.67122647223291	0.0181615979515624	0.50075117956448
TCONS_00200615	ENSSSCG00000006418-AS4	XLOC_153601	XLOC_153601	chr4:91402625-91428879	0.106027333333333	0	7.71839234015613	0.0460136280493231	0.77580384705965
TCONS_00284766	LINC3340	XLOC_217010	XLOC_217010	chr8:109706116-109759787	0.136765666666667	0	7.73501529272008	0.0452525912021525	0.772286327721924
TCONS_00282704	LINC3295	XLOC_215216	XLOC_215216	chr8:76463279-76481887	0.372194333333333	0	7.7414370557169	0.0446553430630045	0.769258417523045
TCONS_00193151	ENSSSCG00000008474-OT5	ENSSSCG00000008474	-	chr3:100802691-100886991	0.226144333333333	0	7.74143706839537	0.044645349409162	0.769258417523045
TCONS_00105799	LINC1311	XLOC_081093	XLOC_081093	chr14:63112603-63123057	0.0993963333333333	0	7.77091664659786	0.0442196578660002	0.76622467243569
TCONS_00091436	LINC1143	XLOC_070703	XLOC_070703	chr13:180174436-180209836	0.0789543333333333	0	7.86094192071558	0.0115690166531214	0.404426469857035
TCONS_00277345	ENSSSCG00000023548-AS1	XLOC_210968	XLOC_210968	chr8:115900192-115924022	0.765366333333333	0	7.92006462010293	0.00224912597590092	0.171335671381712
TCONS_00018497	ENSSSCG00000039987-AS1	XLOC_014729	XLOC_014729	chr1:201278390-201298992	0.211107	0	8.10822772335383	0.0347602514561638	0.680836915816454
TCONS_00048842	LPAR6-OT1	ENSSSCG00000036063	LPAR6	chr11:19218398-19223151	0.178177	0	8.11913513459583	0.00892531736811205	0.361486158877507
TCONS_00046250	LINC660	XLOC_036444	XLOC_036444	chr10:56766264-56770839	0.179512	0	8.1259223829013	0.00925929950656249	0.368255991005704
TCONS_00304048	KIAA0040-OT3	ENSSSCG00000040719	KIAA0040	chr9:117253831-117287736	0.183493333333333	0	8.21067683473228	0.0323939257787935	0.657322923374702
TCONS_00045423	LINC645	XLOC_035827	XLOC_035827	chr10:42246390-42261550	0.178187333333333	0	8.21408047111568	0.00947791578090968	0.372444237902763
TCONS_00212857	LINC2574	XLOC_162837	XLOC_162837	chr5:4219515-4223850	0.213449666666667	0	8.21942828708461	0.00140401213270319	0.133817379410398
TCONS_00092643	LINC1158	XLOC_071659	XLOC_071659	chr13:207667544-207676703	0.497304666666667	0	8.23222401523098	0.00826474037199293	0.347143157117031
TCONS_00186862	LINC2268	XLOC_143216	XLOC_143216	chr3:10735992-10740714	0.320820666666667	0	8.27646727232626	0.000905229464807704	0.101441217902773
TCONS_00186860	LINC2267	XLOC_143216	XLOC_143216	chr3:10735992-10740708	0.361809333333333	0	8.27894428551177	0.00249741368963391	0.18401288316754
TCONS_00262374	ENSSSCG00000031489-AS1	XLOC_199385	XLOC_199385	chr7:19172-44032	0.345786333333333	0	8.31207069192872	0.0298542767966955	0.632820366535021
TCONS_00022295	GSN-OT3	ENSSSCG00000037508	GSN	chr1:261295697-261308506	0.614872333333333	0	8.31207069631651	0.0298504794315266	0.632820366535021
TCONS_00274556	LINC3211	XLOC_208591	XLOC_208591	chr8:70610068-70620176	0.338454	0	8.32103104872169	0.00782954635974308	0.339891964123681
TCONS_00226786	LINC2757	XLOC_173347	XLOC_173347	chr5:90501509-90521655	0.127047666666667	0	8.38296120064994	0.0285152260262675	0.618376213147852
TCONS_00191844	ENSSSCG00000038434-OT7	ENSSSCG00000038434	-	chr3:79991848-80034434	0.388698666666667	0	8.46509284097233	0.00327410123292823	0.209904925750286
TCONS_00189963	LINC2297	XLOC_145198	XLOC_145198	chr3:51208522-51262063	0.017468	0	8.47124693833984	0.027405962516194	0.60811771768603
TCONS_00290078	LINC3402	XLOC_221274	XLOC_221274	chr9:42144138-42152692	0.341522666666667	0	8.52825495998983	0.000764037423674683	0.0929597899168986
TCONS_00263915	ENSSSCG00000030767-AS3	XLOC_200617	XLOC_200617	chr7:22825514-22870338	1.94266866666667	0	8.5472374724978	0.0257190316225599	0.588054694316816
TCONS_00213343	ENSSSCG00000000114-AS4	XLOC_163133	XLOC_163133	chr5:9815615-9829947	0.138686666666667	0	8.56624887250878	0.0253007112655948	0.585336817537084
TCONS_00118145	ENSSSCG00000024696-OT1	ENSSSCG00000024696	-	chr15:110861671-110911408	1.02400666666667	0	8.57634583077017	0.0251905479468162	0.583873850586228
TCONS_00068982	ENSSSCG00000040280-OT2	ENSSSCG00000040280	-	chr13:31426804-31517929	0.338556666666667	0	8.59829121117618	0.0248155662614335	0.578658002758292
TCONS_00117986	ENSSSCG00000016125-AS3	XLOC_090870	XLOC_090870	chr15:109375397-109385180	0.107763333333333	0	8.6179353009407	0.0242652687769707	0.571559850000898
TCONS_00000570	LINC27	XLOC_000465	XLOC_000465	AEMK02000213.1:342692-349764	0.717294	0	8.63654795382434	0.000554843963053357	0.0767014460330041
TCONS_00144321	ENSSSCG00000037248-OT1	ENSSSCG00000037248	-	chr17:40572615-40633588	0.233445333333333	0	8.68532986984893	0.0230381267288754	0.557287848380923
TCONS_00104369	ASCC2-OT2	ENSSSCG00000025186	ASCC2	chr14:46833733-46842631	1.04027	0	8.92384909316395	0.000418645415458028	0.0677678890099978
TCONS_00049788	LINC720	XLOC_039307	XLOC_039307	chr11:48134476-48145596	0.121068666666667	0	8.94760837731245	0.0194515901637863	0.515452025241147
TCONS_00156571	ENSSSCG00000013399-AS4	XLOC_121047	XLOC_121047	chr2:46668440-46770352	0.604166333333333	0	9.18783316477345	0.00306154688354667	0.204182908595475
TCONS_00092544	ENSSSCG00000029627-AS4	XLOC_071594	XLOC_071594	chr13:207029514-207042852	0.792285	0	9.20301347760211	0.0162146127060271	0.474881750305506
TCONS_00009420	ENSSSCG00000031772-OT1	ENSSSCG00000031772	-	chr1:37002100-37024191	0.208313333333333	0	9.48033569432595	0.00218482887888814	0.169979686777498
TCONS_00198668	ZNF704-OT2	ENSSSCG00000022989	ZNF704	chr4:55937183-56015614	0.562167	0	9.56076400026671	0.0125334136219036	0.417899819907471
TCONS_00010272	LINC239	XLOC_008096	XLOC_008096	chr1:52545762-52588993	0.510575666666667	0	9.60978914244727	0.00229649641822864	0.17329396505734
TCONS_00091419	LINC1140	XLOC_070703	XLOC_070703	chr13:180157540-180209828	0.408824666666667	0	9.63156238963557	0.0120523656765682	0.410311914529084
TCONS_00187158	ENSSSCG00000007738-AS1	XLOC_143441	XLOC_143441	chr3:16637174-16671839	0.535946333333333	0	9.81822043753063	6.11629720933698e-05	0.0193032647963358
TCONS_00141792	LINC1745	XLOC_110173	XLOC_110173	chr17:61890450-61891939	1.91455	0	9.88519328920209	0.0100178288910052	0.380737389181143
TCONS_00278901	LINC3270	XLOC_212134	XLOC_212134	chr8:1381258-1387538	1.02102333333333	0	9.92215457821053	0.00132467391925491	0.12832714660643
TCONS_00285570	ENSSSCG00000038080-AS8	XLOC_217682	XLOC_217682	chr8:120162385-120309808	0.608097	0	9.97769064822003	0.00934944294817986	0.370177655327877
