# Supplementary material for: Gene Expression Profiling of Adipose Tissue in Enshi Black Pigs Subjected to Cold Stress
Source: Vet Sci. 2026 Apr 30;13(5):442. doi: 10.3390/vetsci13050442 (PMC13211509; doi:10.3390/vetsci13050442)
Supplement: Supplementary file 1 [file vetsci-13-00442-s001.zip › Table S/Table S9.xlsx]

## Sheet: Table S5 B_vs_C.lncRNA.difftran
Table S9 The list of DE lncRNAs in B vs C group
transcript_id	transcript_name	gene_id	gene_name	transcript_locus	B_FPKM	C_FPKM	log2FoldChange	pvalue	padj
TCONS_00220628	ENSSSCG00000031716-AS2	XLOC_168922	XLOC_168922	chr5:100808635-100833488	0	1.20218	-12.8411	8.98088039924069e-05	0.0289983936916902
TCONS_00156167	ENSSSCG00000035346-OT1	ENSSSCG00000035346	-	chr2:40772944-40825373	0	9.37447033333333	-12.5688	4.50516341098661e-05	0.0177538912120518
TCONS_00285580	LINC3359	XLOC_217682	XLOC_217682	chr8:120274463-120309780	0	0.556645666666667	-11.7314	0.00209455180265982	0.177976449269132
TCONS_00220627	ENSSSCG00000031716-AS1	XLOC_168922	XLOC_168922	chr5:100808594-100833488	0	0.526164666666667	-11.5479	0.00254412733461665	0.196350629898698
TCONS_00274343	SLC4A4-OT1	ENSSSCG00000008943	SLC4A4	chr8:67819584-67935234	0	0.310375333333333	-11.4213	0.00289151291776556	0.207101805072805
TCONS_00013272	LINC276	XLOC_010589	XLOC_010589	chr1:110805464-110849342	0	0.119438	-10.9608	0.00443766325307337	0.25732740214691
TCONS_00034054	LINC480	XLOC_027057	XLOC_027057	chr1:189592150-189610536	0	0.372148333333333	-10.8169	0.00503050662149851	0.270716984293287
TCONS_00022563	PBX3-OT1	ENSSSCG00000005604	PBX3	chr1:266603202-266612865	0	0.952252666666667	-10.5068	0.000798762522474097	0.10660391126609
TCONS_00264967	LINC3131	XLOC_201153	XLOC_201153	chr7:34115222-34134997	0	0.624674	-10.4867	0.000144281248648957	0.0391480513505847
TCONS_00196680	LINC2377	XLOC_150427	XLOC_150427	chr4:22068740-22096850	0	0.192284666666667	-10.3403	0.00804084020015589	0.337906276219117
TCONS_00256603	ZFAND3-OT3	ENSSSCG00000039952	ZFAND3	chr7:33402591-33534538	0	0.130020666666667	-10.3338	0.00762247382277231	0.3312827232179
TCONS_00124286	LINC1495	XLOC_095734	XLOC_095734	chr15:81935801-81947696	0	3.47484566666667	-10.3055	0.00826694399962191	0.341000475952037
TCONS_00296381	AKIP1-OT1	ENSSSCG00000033335	AKIP1	chr9:492250-537790	0	0.558154666666667	-10.1688	0.00929473868141461	0.362586393639218
TCONS_00107469	LINC1331	XLOC_082382	XLOC_082382	chr14:89874428-89886636	0	0.274582	-10.1545	0.0017344507696055	0.161325789590487
TCONS_00131091	PANK3-OT1	ENSSSCG00000017014	PANK3	chr16:55311220-55340067	0	1.75615033333333	-10.1453	0.00950666201147584	0.365368626620255
TCONS_00097455	LINC1204	XLOC_075034	XLOC_075034	chr14:71894846-71909356	0	0.242664	-10.1414	0.00952850724113113	0.365707615340591
TCONS_00269807	IRF2BPL-OT1	ENSSSCG00000002392	IRF2BPL	chr7:100041855-100123427	0	3.03302733333333	-9.9688	0.0101882603286317	0.376589403934533
TCONS_00172162	SSBP2-OT1	ENSSSCG00000035757	SSBP2	chr2:90061057-90263803	0	0.122068333333333	-9.64494	0.0125250504745381	0.411370080721217
TCONS_00260947	RGS6-OT1	ENSSSCG00000033093	RGS6	chr7:95904157-95930044	0	0.433939666666667	-9.46925	0.0001958675111274	0.0469032401765748
TCONS_00050994	ENSSSCG00000031101-AS3	XLOC_040403	XLOC_040403	chr11:71016004-71028630	0	0.190462333333333	-9.38045	0.0149518366136286	0.44489269847734
TCONS_00091437	LINC1144	XLOC_070703	XLOC_070703	chr13:180174436-180209882	0	0.325409666666667	-9.34617	0.007281165420744	0.323918015091019
TCONS_00220611	ENSSSCG00000039181-OT4	ENSSSCG00000039181	-	chr5:100762913-100833488	0	0.204245666666667	-9.31887	0.00329631692131847	0.22025910451021
TCONS_00025389	PDE7B-OT2	ENSSSCG00000004165	PDE7B	chr1:28290059-28302666	0	0.223107666666667	-9.19446	0.0169089472837795	0.468063602687278
TCONS_00111011	ORC4-OT1	ENSSSCG00000015668	ORC4	chr15:4096539-4116461	0	0.193387333333333	-8.90155	0.0206958542352969	0.517351564618034
TCONS_00096904	LINC1200	XLOC_074622	XLOC_074622	chr14:60425954-60442223	0.000416333333333333	1.24968233333333	-8.77051	0.00031256267904186	0.0615871533885316
TCONS_00135102	ENSSSCG00000016958-AS1	XLOC_104741	XLOC_104741	chr16:46488637-46682941	0	0.139731	-8.75002	0.0241924703125729	0.557491291526825
TCONS_00220624	ENSSSCG00000039181-OT5	ENSSSCG00000039181	-	chr5:100765175-100833488	0	0.144076	-8.73078	0.0231313573995756	0.544789729474804
TCONS_00000703	LINC42	XLOC_000564	XLOC_000564	AEMK02000225.1:38887-63177	0	0.420919	-8.6794	0.024174314933472	0.557491291526825
TCONS_00050992	ENSSSCG00000031101-AS2	XLOC_040403	XLOC_040403	chr11:71009478-71028630	0	0.0615566666666667	-8.66539	0.024380745539105	0.558959025534186
TCONS_00091443	LINC1148	XLOC_070703	XLOC_070703	chr13:180185598-180209882	0	0.118951	-8.66112	0.00626022385531502	0.302132770984384
TCONS_00034701	ENSSSCG00000005152-AS1	XLOC_027623	XLOC_027623	chr1:201642783-201657846	0	0.115805333333333	-8.5739	0.027070734972548	0.581278903566221
TCONS_00018602	ENSSSCG00000031761-OT1	ENSSSCG00000031761	-	chr1:201456665-201495102	0	0.167789	-8.53936	0.00668451200061107	0.311786073258698
TCONS_00129036	LINC1560	XLOC_099568	XLOC_099568	chr16:23146835-23361414	0	0.556400666666667	-8.38365	0.00177976257539163	0.1631383834674
TCONS_00096674	LINC1198	XLOC_074474	XLOC_074474	chr14:56513192-56522172	0	0.133777333333333	-8.33657	0.0298063813613036	0.610372248105778
TCONS_00013264	LINC274	XLOC_010589	XLOC_010589	chr1:110719116-110738977	0	0.0761223333333333	-8.26139	0.0328917027531493	0.630341392465695
TCONS_00046863	LINC677	XLOC_036917	XLOC_036917	chr10:66399917-66405940	0	0.135195333333333	-8.07016	0.0359452788929411	0.656474568489049
TCONS_00102603	ENSSSCG00000032048-AS1	XLOC_078940	XLOC_078940	chr14:16654325-16667509	0	0.0710963333333333	-8.05933	0.0362291574605877	0.658732978446433
TCONS_00220614	ENSSSCG00000039181-OT1	ENSSSCG00000039181	-	chr5:100762913-100833488	0	0.0830653333333333	-8.00047	0.0204274613837911	0.514003814648555
TCONS_00042178	LINC577	XLOC_033386	XLOC_033386	chr10:56766160-56776146	0	0.0938056666666667	-7.9903	0.0402853117679216	0.691684857391074
TCONS_00157395	NR2C2AP-OT1	ENSSSCG00000023658	NR2C2AP	chr2:58675993-58683714	0	0.411602333333333	-7.98781	0.0107377672225528	0.386621420111024
TCONS_00135696	ENSSSCG00000022478-AS2	XLOC_105221	XLOC_105221	chr16:52138072-52212253	0	0.440729333333333	-7.79605	0.00902388459253449	0.356454124772823
TCONS_00150402	LINC1861	XLOC_116579	XLOC_116579	chr18:10370769-10374974	0	0.233287333333333	-7.78348	0.0441802288635494	0.721321598502299
TCONS_00158963	ENSSSCG00000035150-OT4	ENSSSCG00000035150	-	chr2:74780260-74827725	0	0.178707	-7.74315	0.0457992279109926	0.735744929235138
TCONS_00262551	ENSSSCG00000001002-AS4	XLOC_199497	XLOC_199497	chr7:2354336-2379289	0	0.584722333333333	-7.70939	0.0465714137834107	0.741801541218629
TCONS_00100187	LINC1239	XLOC_077159	XLOC_077159	chr14:111653393-111668811	0	0.183069666666667	-7.69978	0.0496742577010507	0.764223254325644
TCONS_00149525	LINC1853	XLOC_116001	XLOC_116001	chr18:54288317-54291101	0	0.214732	-7.67841	0.0478638905990027	0.751873262966755
TCONS_00064711	LINC898	XLOC_050113	XLOC_050113	chr12:33525446-33533685	0	0.324846333333333	-7.57537	0.00983417868783144	0.370524728827154
TCONS_00018499	ENSSSCG00000039987-AS3	XLOC_014729	XLOC_014729	chr1:201278451-201359158	0	0.249112	-7.41209	0.0249506310249775	0.563251773359527
TCONS_00112764	LINC1386	XLOC_086590	XLOC_086590	chr15:36573566-36575627	0	0.480558333333333	-7.36538	0.00705243945828479	0.318541072008536
TCONS_00252309	ENSSSCG00000003868-OT1	ENSSSCG00000003868	-	chr6:160137266-160167796	0	0.411950666666667	-7.334	0.00479810259599056	0.26641649208235
TCONS_00060430	ENSSSCG00000025248-AS3	XLOC_047420	XLOC_047420	chr12:47779448-47783184	0	0.210584666666667	-7.30884	0.00603434572662185	0.297565523263704
TCONS_00184371	ENSSSCG00000008593-AS3	XLOC_141284	XLOC_141284	chr3:115177851-115339834	0	0.292566666666667	-7.14857	0.0389910377201603	0.680412641498809
TCONS_00248819	RAB31-OT2	ENSSSCG00000037264	RAB31	chr6:98278648-98289638	0.00799033333333333	1.51655533333333	-7.10403	0.000499979008836042	0.081227020030873
TCONS_00191839	ENSSSCG00000038434-OT3	ENSSSCG00000038434	-	chr3:79991848-80031265	0	0.182746	-7.09948	0.0258388399045467	0.570251446362151
TCONS_00115808	LINC1413	XLOC_089131	XLOC_089131	chr15:82526114-82532228	0	0.555573666666667	-7.07414	0.0337778341849953	0.638303801236346
TCONS_00169884	ENSSSCG00000013769-AS5	XLOC_130718	XLOC_130718	chr2:65101190-65104211	0	0.136597666666667	-7.06022	0.0306772149708965	0.614799011601595
TCONS_00024304	LINC395	XLOC_019185	XLOC_019185	chr1:16653195-16681524	0	0.397703333333333	-7.04616	0.0284218287433063	0.593996621049925
TCONS_00129772	ENSSSCG00000016898-AS4	XLOC_100201	XLOC_100201	chr16:34112674-34183315	0	0.182872	-6.9653	0.033187391376158	0.632747643273888
TCONS_00181881	LINC2192	XLOC_139305	XLOC_139305	chr3:74399392-74445470	0	0.368500666666667	-6.96012	0.00858695573551404	0.346590221549342
TCONS_00191620	LINC2317	XLOC_146446	XLOC_146446	chr3:76319459-76321278	0	0.208618	-6.91602	0.0361543641303677	0.658462014554819
TCONS_00218743	LINC2648	XLOC_167320	XLOC_167320	chr5:78332744-78341441	0	0.319916	-6.88134	0.0088831838767444	0.35368781755235
TCONS_00275463	INPP4B-OT1	ENSSSCG00000009050	INPP4B	chr8:85208428-85306150	0.00226733333333333	0.461827333333333	-6.84017	0.0246282900688335	0.561696643295582
TCONS_00256606	ZFAND3-OT6	ENSSSCG00000039952	ZFAND3	chr7:33484190-33534538	0.000533333333333333	0.0961603333333333	-6.84	0.00496416299720436	0.269464674277748
TCONS_00145660	LINC1798	XLOC_113043	XLOC_113043	chr17:60031448-60032702	0	0.314084333333333	-6.79725	0.0111485797313445	0.39268690788089
TCONS_00018515	LINC323	XLOC_014729	XLOC_014729	chr1:201292603-201298992	0	0.0824026666666667	-6.75727	0.0368866764177418	0.665220864603758
TCONS_00015319	LINC299	XLOC_012090	XLOC_012090	chr1:138261221-138263770	0	0.136537666666667	-6.73735	0.0375193427988468	0.669167790127486
TCONS_00248820	RAB31-OT3	ENSSSCG00000037264	RAB31	chr6:98278648-98310556	0.00806566666666667	0.935267333333333	-6.72632	0.00413623988653412	0.247901182821986
TCONS_00198153	LINC2402	XLOC_151694	XLOC_151694	chr4:42807253-42825834	0	0.190533666666667	-6.71322	0.0382088558516565	0.672626386796941
TCONS_00237673	ENSSSCG00000030002-OT1	ENSSSCG00000030002	-	chr6:119719559-119748351	0	0.0727636666666667	-6.68405	0.0383513417902776	0.674186144685568
TCONS_00087981	LINC1111	XLOC_067806	XLOC_067806	chr13:131004439-131017555	0	0.433489666666667	-6.57419	0.0434283483223987	0.715203019690493
TCONS_00129161	LINC1564	XLOC_099687	XLOC_099687	chr16:23394186-23402487	0.005895	0.526220333333333	-6.36868	0.00340484506480723	0.22476277830154
TCONS_00032658	ENSSSCG00000004969-AS1	XLOC_025898	XLOC_025898	chr1:167255758-167295953	0	0.214855333333333	-6.24728	0.0350533191385122	0.649277763228815
TCONS_00254953	ENSSSCG00000001083-OT1	ENSSSCG00000001083	-	chr7:17630137-17730884	0	0.223862333333333	-6.12313	0.0257052278608077	0.568239948753403
TCONS_00027877	SLC22A16-OT2	ENSSSCG00000004399	SLC22A16	chr1:76429768-76436643	0.00132733333333333	0.614337333333333	-6.10585	0.0320404019427313	0.622445023536701
TCONS_00008086	TFB1M-OT1	ENSSSCG00000024361	TFB1M	chr1:11653592-11654804	0	0.349146333333333	-6.07092	0.0312050960263456	0.616843215179118
TCONS_00041610	LINC564	XLOC_032937	XLOC_032937	chr10:46979219-46980164	0	0.556453666666667	-6.04137	0.0252277169292977	0.565384607954898
TCONS_00017407	PTGER2-OT2	ENSSSCG00000021862	PTGER2	chr1:182005257-182009953	0.00350633333333333	0.266201	-6.03578	0.0192695849603306	0.50281761631628
TCONS_00140939	ENSSSCG00000007454-AS1	XLOC_109474	XLOC_109474	chr17:49259995-49266091	0	0.496911	-5.99015	0.031107912739811	0.616051378656737
TCONS_00165965	SPDYC-OT1	ENSSSCG00000038112	SPDYC	chr2:7026700-7054173	0	0.424383666666667	-5.89758	0.0297428525893778	0.610069789505401
TCONS_00109999	LINC1363	XLOC_084328	XLOC_084328	chr14:128810242-128962045	0	0.199851333333333	-5.88857	0.0357014540650249	0.653782061121978
TCONS_00261123	LINC3091	XLOC_198469	XLOC_198469	chr7:98185651-98186752	0	0.536681	-5.86968	0.0297574083626962	0.610118301407709
TCONS_00212145	ENSSSCG00000030801-AS1	XLOC_162320	XLOC_162320	chr4:127202687-127263817	0	0.242242666666667	-5.86776	0.0476502165458475	0.751262149899869
TCONS_00191838	ENSSSCG00000038434-OT2	ENSSSCG00000038434	-	chr3:79991848-80028617	0.001421	0.234505333333333	-5.82156	0.0308204087502855	0.614799011601595
TCONS_00292988	DNAH11-OT2	ENSSSCG00000015379	DNAH11	chr9:90597296-90603693	0.00269466666666667	0.366461	-5.80196	0.0374274118241299	0.668988252490734
TCONS_00260437	LINC3086	XLOC_197954	XLOC_197954	chr7:92312394-92333314	0	0.298163	-5.75609	0.0348361065584019	0.646690452906119
TCONS_00138128	LINC1713	XLOC_107268	XLOC_107268	chr17:18407265-18410139	0	0.120319333333333	-5.68392	0.0490300718510323	0.759708060681258
TCONS_00034832	LINC491	XLOC_027705	XLOC_027705	chr1:204384006-204412705	0	0.505352	-5.67617	0.03604786549501	0.657132703808072
TCONS_00127993	LINC1542	XLOC_098705	XLOC_098705	chr15:137959119-137960167	0	0.126869	-5.55119	0.0401057756761683	0.690001327274277
TCONS_00153558	LINC1900	XLOC_119166	XLOC_119166	chr18:55889706-55892644	0	0.271239333333333	-5.5367	0.0489869714229426	0.759587888438386
TCONS_00183065	ENSSSCG00000008440-OT1	ENSSSCG00000008440	-	chr3:93959368-94013063	0.00101833333333333	0.190686333333333	-5.41799	0.0493891702570073	0.763381467888419
TCONS_00043477	LINC598	XLOC_034416	XLOC_034416	chr10:10608287-10610160	0.0121823333333333	0.568823666666667	-5.26771	0.0178735245134265	0.48274913915163
TCONS_00271092	RNF4-OT4	ENSSSCG00000008690	RNF4	chr8:1353188-1374077	0.000158666666666667	0.106618333333333	-5.26752	0.0174063040208101	0.474741527865671
TCONS_00258068	ENSSSCG00000001882-AS6	XLOC_196125	XLOC_196125	chr7:58268465-58279539	0.00304466666666667	0.591511666666667	-5.19877	0.0436973550701234	0.716333189174431
TCONS_00290064	ENSSSCG00000026203-AS4	XLOC_221274	XLOC_221274	chr9:42102008-42139739	0.00830633333333333	0.278503666666667	-5.19238	0.0138699603743635	0.429556792584248
TCONS_00021680	LINC355	XLOC_017310	XLOC_017310	chr1:249984889-249986795	0.00475933333333333	0.244428666666667	-5.16641	0.0231760702804644	0.544817268857061
TCONS_00049050	ENSSSCG00000034156-AS1	XLOC_038695	XLOC_038695	chr11:22071038-22072075	0.012742	0.632583666666667	-5.05273	0.0284283470517852	0.593996621049925
TCONS_00221592	NCF4-OT2	ENSSSCG00000000137	NCF4	chr5:10953587-10973292	0.0769683333333333	2.75269	-4.92503	0.0140611674109937	0.432534300298349
TCONS_00255883	ENSSSCG00000033590-OT1	ENSSSCG00000033590	-	chr7:23803537-23814898	0.0100023333333333	0.360105666666667	-4.92188	0.0192204353492169	0.50281761631628
TCONS_00198152	LINC2401	XLOC_151694	XLOC_151694	chr4:42807253-42815586	0.009811	0.346831666666667	-4.85214	0.01225941379211	0.407462744170179
TCONS_00311084	MCTS1-OT1	ENSSSCG00000030833	MCTS1	chrX:98726455-98733436	0.00579966666666667	0.236766666666667	-4.80346	0.045297533012618	0.731362646286392
TCONS_00011958	ENSSSCG00000004457-AS2	XLOC_009520	XLOC_009520	chr1:83075081-83121691	0.00965633333333333	0.315843333333333	-4.74187	0.0216865408016605	0.528397519747732
TCONS_00243051	ENSSSCG00000002841-AS2	XLOC_185360	XLOC_185360	chr6:36185647-36193051	0.0122956666666667	0.359401666666667	-4.72906	0.0272432673506724	0.58359736574567
TCONS_00061546	ULK2-OT2	ENSSSCG00000018045	ULK2	chr12:59876001-59878392	0.009801	0.379184666666667	-4.72803	0.0410531686025799	0.69719341100167
TCONS_00224852	ENSSSCG00000000664-OT1	ENSSSCG00000000664	-	chr5:62676617-62680680	0.00751533333333333	0.29132	-4.65728	0.037372805006668	0.668588860541373
TCONS_00022297	GSN-OT1	ENSSSCG00000037508	GSN	chr1:261295697-261308506	0.00724133333333333	0.249248	-4.60782	0.0381915109808069	0.672626386796941
TCONS_00159753	THOC3-OT1	ENSSSCG00000014061	THOC3	chr2:81641603-81683567	0.019266	0.560109	-4.57729	0.0451543475492019	0.731362646286392
TCONS_00094054	ENSSSCG00000009729-AS2	XLOC_072781	XLOC_072781	chr14:22542842-22574926	0.008224	0.653644	-4.52787	0.0431826935623011	0.712566685035328
TCONS_00081789	LINC1066	XLOC_062459	XLOC_062459	chr13:42395490-42414582	0.00952233333333333	0.21875	-4.4095	0.0263852674577787	0.578353806484286
ENSSSCT00000044673	ENSSSCT00000044673	ENSSSCG00000033029	ENSSSCG00000033029	chr4:86919184-86929916	0.12592	3.00618933333333	-4.38046	0.0199261734520999	0.509907590049395
TCONS_00034134	ENSSSCG00000036854-OT3	ENSSSCG00000036854	-	chr1:190646662-190677671	0.011462	0.207572	-4.36947	0.0337192757561787	0.638174076908616
TCONS_00218746	LINC2650	XLOC_167320	XLOC_167320	chr5:78336260-78341441	0.015362	0.380211	-4.36741	0.0485268896562218	0.757540166411288
TCONS_00304049	KIAA0040-OT2	ENSSSCG00000040719	KIAA0040	chr9:117253831-117287736	0.0338963333333333	0.722621	-4.28228	0.00979196654710025	0.370184804442949
TCONS_00175150	DNAJC18-OT1	ENSSSCG00000014356	DNAJC18	chr2:141297918-141304504	0.030883	0.646388666666667	-4.25318	0.00839344321919616	0.34319856718491
TCONS_00106780	CFAP70-OT2	ENSSSCG00000010298	CFAP70	chr14:76193200-76205080	0.0114196666666667	0.182518333333333	-4.14227	0.0474771232408506	0.749719401019079
TCONS_00104370	ASCC2-OT1	ENSSSCG00000025186	ASCC2	chr14:46833733-46842631	0.035971	0.595765666666667	-4.12265	0.0442458245610759	0.721548823222747
TCONS_00035661	LINC495	XLOC_028396	XLOC_028396	chr1:224251963-224257544	0.0196133333333333	0.347986666666667	-4.08547	0.030393850405902	0.614110385593291
TCONS_00198149	LINC2398	XLOC_151692	XLOC_151692	chr4:42782026-42790362	0.0634496666666667	1.13861166666667	-3.99028	0.0195342640714704	0.505895950841099
TCONS_00034133	ENSSSCG00000036854-OT2	ENSSSCG00000036854	-	chr1:190646662-190677669	0.014848	0.201998333333333	-3.91052	0.0214520511146373	0.527065416880397
TCONS_00198150	LINC2399	XLOC_151692	XLOC_151692	chr4:42787147-42798439	0.0353213333333333	0.532972333333333	-3.8933	0.0445363804987379	0.725335753726271
TCONS_00168584	LINC2043	XLOC_129836	XLOC_129836	chr2:48557796-48565649	0.054725	0.837663	-3.83306	0.0278883972887779	0.59149550408419
TCONS_00129037	LINC1561	XLOC_099568	XLOC_099568	chr16:23146835-23384883	0.0407783333333333	0.591347333333333	-3.73068	0.0496788282181903	0.764223254325644
TCONS_00262376	ENSSSCG00000031489-AS2	XLOC_199385	XLOC_199385	chr7:19172-44102	0.0571986666666667	0.788635	-3.69329	0.0309349708168881	0.615752437339894
TCONS_00225863	LINC2733	XLOC_172718	XLOC_172718	chr5:77918958-77936354	0.0507883333333333	0.671655666666667	-3.68236	0.00707882708759112	0.319172196468253
TCONS_00242935	LINC2921	XLOC_185277	XLOC_185277	chr6:32634514-32638743	0.048781	0.593977666666667	-3.67109	0.0400253938716828	0.690001327274277
TCONS_00051046	LINC738	XLOC_040423	XLOC_040423	chr11:71229004-71252359	0.058189	0.752593666666667	-3.53549	0.0324233490091147	0.625809398846191
TCONS_00043594	LINC602	XLOC_034512	XLOC_034512	chr10:12363715-12366547	0.0255003333333333	0.293775333333333	-3.29985	0.0431918367835564	0.712566685035328
TCONS_00124249	LINC1491	XLOC_095714	XLOC_095714	chr15:81369001-81382114	0.0856036666666667	0.823362666666667	-3.25602	0.0110757111069493	0.391675030643133
TCONS_00059165	LINC842	XLOC_046549	XLOC_046549	chr12:27120281-27125405	0.13313	1.24596366666667	-3.20906	0.0319549352155817	0.622445023536701
TCONS_00271891	TBC1D19-OT2	ENSSSCG00000008761	TBC1D19	chr8:20367781-20370893	0.056886	0.596978666666667	-3.20095	0.0483678941434027	0.756553319502084
TCONS_00019488	LINC332	XLOC_015469	XLOC_015469	chr1:219288680-219380132	0.108686333333333	1.00599433333333	-3.18087	0.0311176847275462	0.616051378656737
TCONS_00277575	PPP3CA-OT2	ENSSSCG00000009172	PPP3CA	chr8:119737171-119754650	0.528653	4.369	-3.03748	0.0207775864146869	0.517351564618034
TCONS_00193940	LINC2334	XLOC_148258	XLOC_148258	chr3:112316885-112319186	0.818880333333333	5.85519	-2.91303	0.02672709909586	0.579264987975903
TCONS_00271980	LINC3193	XLOC_206461	XLOC_206461	chr8:21811944-21827539	0.133967666666667	0.905111	-2.74814	0.0219351646958529	0.532299101487385
TCONS_00051044	LINC737	XLOC_040423	XLOC_040423	chr11:71215815-71252359	0.296138666666667	1.79092766666667	-2.55215	0.0243370752929446	0.558879487857515
TCONS_00314899	LINC3716	XLOC_241278	XLOC_241278	chrX:38253252-38273299	0.277236666666667	1.55028166666667	-2.53867	0.0311766396484433	0.616843215179118
TCONS_00130803	ENSSSCG00000016981-AS2	XLOC_101024	XLOC_101024	chr16:50412382-50438412	0.150801666666667	0.833727666666667	-2.51523	0.0301729061728181	0.612329910123162
TCONS_00153822	LINC1902	XLOC_119307	XLOC_119307	chr2:1365695-1368343	0.863328	4.24068	-2.34181	0.0498279036253913	0.764570035905249
TCONS_00137493	SLC7A2-OT1	ENSSSCG00000006987	SLC7A2	chr17:5148209-5214163	0.891664666666667	4.06052766666667	-2.14196	0.0341702180957191	0.641721010087736
TCONS_00009089	LINC224	XLOC_007150	XLOC_007150	chr1:30776375-30790271	1.44516433333333	5.81985566666667	-1.99045	0.0412859329698624	0.700359501337864
TCONS_00061819	LINC872	XLOC_048240	XLOC_048240	chr12:185447-193298	0.358444333333333	2.76666666666667e-05	7.33547	0.00138975775329914	0.144905408410657
TCONS_00232263	ENSSSCG00000040036-OT1	ENSSSCG00000040036	-	chr6:54965204-54971107	0.221879666666667	0	7.74132	0.0192536548578758	0.50281761631628
TCONS_00278901	LINC3270	XLOC_212134	XLOC_212134	chr8:1381258-1387538	0.286212333333333	0	7.99557	0.0378682767893748	0.671260117363937
TCONS_00189963	LINC2297	XLOC_145198	XLOC_145198	chr3:51208522-51262063	0.0578086666666667	0	10.1174844653101	0.00135301024787014	0.143324367521223
TCONS_00081172	ENSSSCG00000034614-OT1	ENSSSCG00000034614	-	chr13:35218955-35234855	11.2322553333333	0	10.1379438112809	0.00957133090450423	0.36622780512892
TCONS_00285579	LINC3357	XLOC_217682	XLOC_217682	chr8:120274463-120309758	0.200183666666667	0	10.3316825947717	0.00124574615561761	0.13702660131066
TCONS_00224793	ENSSSCG00000039880-AS5	XLOC_171956	XLOC_171956	chr5:61918551-61972775	0.570194333333333	0	10.7589272623256	0.00560685981870827	0.287808001954925
TCONS_00314517	LINC3707	XLOC_240944	XLOC_240944	chrX:29375257-29406210	0.248142666666667	0	11.3508507773488	0.000218307382995342	0.0496687507474483
TCONS_00290018	ENSSSCG00000026203-AS1	XLOC_221274	XLOC_221274	chr9:42036666-42139739	0.845921	0	12.238657759527	9.86783908577732e-09	2.14724178506514e-05
TCONS_00085743	LINC1092	XLOC_065942	XLOC_065942	chr13:95221248-95235048	2.55542533333333	0	13.2783512606497	4.38752228330176e-12	2.26219433444417e-08
TCONS_00156125	CSRP3-OT1	ENSSSCG00000013354	CSRP3	chr2:40219342-40234898	4.94677033333333	0.692540666666667	2.78192196141162	0.0078932319199942	0.333367486187232
TCONS_00158965	ENSSSCG00000035150-OT6	ENSSSCG00000035150	-	chr2:74781631-74827725	2.64527766666667	0.332566333333333	2.87239463108621	0.0395946090299498	0.686786547007342
ENSSSCT00000050094	ENSSSCT00000050094	ENSSSCG00000038429	ENSSSCG00000038429	chr10:66433253-66436118	25.1970103333333	3.28757466666667	3.16482527012302	0.0146491533473328	0.441397246675083
TCONS_00177125	ENSSSCG00000032250-AS1	XLOC_135964	XLOC_135964	chr3:10039702-10055162	0.813302	0.0780096666666667	3.19869807931469	0.0337213687925427	0.638174076908616
TCONS_00314230	KLHL34-OT3	ENSSSCG00000033979	KLHL34	chrX:17820630-17862375	2.69929233333333	0.275375333333333	3.3334328027005	0.0475245190981396	0.750081088559979
TCONS_00262471	MYLK4-OT3	ENSSSCG00000028777	MYLK4	chr7:1634584-1639018	0.735088666666667	0.0667793333333333	3.37534317075583	0.0328934215408177	0.630341392465695
TCONS_00021000	LINC346	XLOC_016751	XLOC_016751	chr1:241077190-241089022	1.48371	0.118343	3.7006921224896	0.0378310925522997	0.671260117363937
TCONS_00018872	NFIB-OT1	ENSSSCG00000005190	NFIB	chr1:208380195-208427504	1.76866933333333	0.126047	3.88088099991535	0.00283892188217539	0.205705231591579
TCONS_00170002	ENSSSCG00000013721-AS1	XLOC_130780	XLOC_130780	chr2:66314463-66328944	0.427785	0.0224823333333333	4.08295886364903	0.0341396183003856	0.641721010087736
TCONS_00240563	LINC2891	XLOC_183387	XLOC_183387	chr6:2477817-2481757	0.333906333333333	0.0176116666666667	4.21715529886226	0.0420229582499035	0.706603122727487
TCONS_00041227	ENSSSCG00000035291-AS1	XLOC_032587	XLOC_032587	chr10:43070185-43089333	0.207224666666667	0.00863266666666667	4.38324032083754	0.0420596268853366	0.706603122727487
TCONS_00078396	MRPS6-OT1	ENSSSCG00000026981	MRPS6	chr13:197688331-197756771	2.69999	0.117735666666667	4.39155500039022	0.0346917263068705	0.64520680721154
TCONS_00125270	LINC1513	XLOC_096562	XLOC_096562	chr15:94099183-94104812	0.399743333333333	0.0141073333333333	4.56085087745614	0.0132355679038282	0.41862458946246
TCONS_00047345	ENSSSCG00000037194-AS2	XLOC_037293	XLOC_037293	chr11:4042817-4044846	0.586551333333333	0.020594	4.59776618271716	0.0167709257676144	0.467097539572873
TCONS_00207286	ENSSSCG00000036441-AS2	XLOC_158812	XLOC_158812	chr4:55107699-55168011	0.361129	0.00265033333333333	4.5981247066867	0.0403791646908352	0.69279844009481
TCONS_00242768	LINC2916	XLOC_185144	XLOC_185144	chr6:30139779-30156046	0.303524666666667	0.008684	4.76934101653598	0.0243544626705531	0.558879487857515
TCONS_00087016	LINC1097	XLOC_067025	XLOC_067025	chr13:117056749-117095058	0.718596333333333	0.0197946666666667	4.84013528454521	0.0277399478559208	0.58902372095593
TCONS_00253204	ENSSSCG00000028777-AS1	XLOC_192525	XLOC_192525	chr7:1628529-1641022	0.842530666666667	0.0234136666666667	4.96269997756244	0.0249934032142753	0.563533324801712
TCONS_00125999	ENSSSCG00000016085-OT1	ENSSSCG00000016085	-	chr15:103489493-103542612	0.425194666666667	0.0110706666666667	4.97423053468551	0.0171331608306981	0.470778670546714
TCONS_00251528	NFIA-OT3	ENSSSCG00000023243	NFIA	chr6:150829138-150867897	0.998008333333333	0.03194	4.99255392473666	0.00735757885778787	0.325580996175568
TCONS_00263912	ENSSSCG00000030767-AS1	XLOC_200617	XLOC_200617	chr7:22824398-22974991	1.18123	0.0149583333333333	5.10764977123791	0.0335468790091977	0.636573405424207
TCONS_00153234	ENSSSCG00000016742-AS4	XLOC_118937	XLOC_118937	chr18:50481116-50509868	0.582436333333333	0.00782233333333333	5.24336940062396	0.033739781959323	0.638174076908616
TCONS_00156893	ENSSSCG00000040553-OT2	ENSSSCG00000040553	-	chr2:51242530-51247575	0.471481333333333	0.00540833333333333	5.26271734853949	0.0120070169984299	0.405483931671675
TCONS_00041148	ZEB1-OT1	ENSSSCG00000011025	ZEB1	chr10:42130602-42216146	4.27499233333333	0.107606666666667	5.31079990847236	0.0210622126460683	0.521068521260714
TCONS_00287996	ENSSSCG00000014835-AS7	XLOC_219710	XLOC_219710	chr9:8398024-8409346	0.113046	0.00182066666666667	5.47428181423991	0.0144427515280923	0.437266702911569
TCONS_00225802	LINC2731	XLOC_172673	XLOC_172673	chr5:77377800-77378435	0.285066666666667	0	5.58215962480953	0.043847650604454	0.717152685441736
TCONS_00022298	GSN-OT4	ENSSSCG00000037508	GSN	chr1:261295701-261314207	0.368159333333333	0	5.59869099661862	0.0454303592210064	0.732505998161382
TCONS_00128236	LINC1548	XLOC_098878	XLOC_098878	chr15:140375438-140382219	0.253483	0	5.61258637643626	0.0405421544660179	0.693484811419702
TCONS_00256597	ZFAND3-OT1	ENSSSCG00000039952	ZFAND3	chr7:33341713-33534538	0.301961333333333	0.00515133333333333	5.63290943365175	0.0312241723110911	0.616939350898337
TCONS_00005194	LINC153	XLOC_004109	XLOC_004109	AEMK02000569.1:775436-782519	0.708216	0.009482	5.67356070397982	0.0377075418902251	0.671119152390465
TCONS_00156033	LINC1917	XLOC_120663	XLOC_120663	chr2:36686516-36698980	0.247202333333333	0	5.70185837525127	0.0375894889046633	0.669621418656876
TCONS_00114909	GCA-OT1	ENSSSCG00000027472	GCA	chr15:69049780-69054060	0.363021	0.002153	5.72039977946782	0.0213046761478246	0.525767471324619
TCONS_00287993	ENSSSCG00000014835-AS6	XLOC_219710	XLOC_219710	chr9:8391646-8409346	0.462753666666667	0.00845733333333333	5.7219202645088	0.00964898949906626	0.367793317935467
TCONS_00032083	ENSSSCG00000025744-AS1	XLOC_025509	XLOC_025509	chr1:158354112-158514543	0.375992333333333	0	5.73844981765637	0.0374135168034603	0.668978809924823
TCONS_00203137	LINC2456	XLOC_155406	XLOC_155406	chr4:121158428-121218615	0.270596666666667	0	5.75054300225671	0.0472999339957923	0.748366068311857
TCONS_00314229	KLHL34-OT1	ENSSSCG00000033979	KLHL34	chrX:17751072-17862375	0.127955	0.00199433333333333	5.76688540159547	0.00809487638689376	0.338173934400049
TCONS_00289968	ZBTB16-OT2	ENSSSCG00000030095	ZBTB16	chr9:41727975-41763987	1.18630766666667	0.0204306666666667	5.8013730236928	0.00440361329958477	0.256867177642912
TCONS_00170227	S1PR2-OT1	ENSSSCG00000013658	S1PR2	chr2:69052971-69057305	0.321888666666667	0	5.82792254106277	0.0292692399336287	0.604307673712234
TCONS_00034079	LINC484	XLOC_027078	XLOC_027078	chr1:190037906-190039229	0.186364	0	5.88991921859196	0.0292658082183275	0.604307673712234
TCONS_00124417	ENSSSCG00000033447-OT1	ENSSSCG00000033447	-	chr15:82874066-82958151	0.439807	0	5.91658607053689	0.0311972277617529	0.616843215179118
TCONS_00163170	ENSSSCG00000035823-OT5	ENSSSCG00000035823	-	chr2:130056859-130070124	0.565479	0	5.93365864132619	0.0325870729826523	0.627066918897884
TCONS_00007975	ENSSSCG00000035802-OT1	ENSSSCG00000035802	-	chr1:8729413-8823105	0.267860666666667	0	6.01457908520984	0.027228761461556	0.58359736574567
TCONS_00186862	LINC2268	XLOC_143216	XLOC_143216	chr3:10735992-10740714	0.0766306666666667	0	6.03314818169466	0.0416417635434365	0.703608028974311
TCONS_00002395	LINC72	XLOC_001989	XLOC_001989	AEMK02000400.1:1625-9196	0.353356666666667	0	6.1157020308397	0.0332983028474686	0.633485718528678
TCONS_00277903	LINC3237	XLOC_211424	XLOC_211424	chr8:124218245-124219209	0.257021333333333	0	6.22755406411499	0.0348257368980989	0.646690452906119
TCONS_00249169	ENSSSCG00000003699-AS2	XLOC_189319	XLOC_189319	chr6:106635975-106657897	0.327822333333333	0	6.28717671998679	0.0187508335156925	0.496036813744946
TCONS_00164820	LINC1995	XLOC_127185	XLOC_127185	chr2:150749620-150754517	0.256793333333333	0	6.29732038105205	0.0211796169073855	0.523455539249792
TCONS_00209223	ENSSSCG00000006321-AS1	XLOC_160399	XLOC_160399	chr4:84545825-84598040	0.210876333333333	0	6.34485621652326	0.0359921732480728	0.656474568489049
ENSSSCT00000043491	ENSSSCT00000043491	ENSSSCG00000037074	ENSSSCG00000037074	chr5:61703680-61715518	0.0906763333333333	0	6.38982039188007	0.0339789989170994	0.639618665977899
TCONS_00230894	LINC2804	XLOC_176567	XLOC_176567	chr6:45616698-45628959	0.453987333333333	0	6.45335922366061	0.0161854002926808	0.460970639349151
TCONS_00165271	LINC2006	XLOC_127472	XLOC_127472	chr2:2164404-2187670	0.507843333333333	0	6.46255463285861	0.0485756693214935	0.757828895948288
TCONS_00155598	ENSSSCG00000040861-AS1	XLOC_120304	XLOC_120304	chr2:25423220-25491528	0.253361	0	6.47320162251401	0.0461988002550191	0.739180804080305
TCONS_00216969	LINC2621	XLOC_165972	XLOC_165972	chr5:54097963-54104044	0.19264	0	6.47588106605381	0.0161892489010101	0.460970639349151
TCONS_00310332	LINC3658	XLOC_237470	XLOC_237470	chrX:85976655-86170178	0.362411	0	6.50843509854638	0.0225324422848334	0.536490804696166
TCONS_00193559	LINC2332	XLOC_148012	XLOC_148012	chr3:106805276-106812382	0.345925	0	6.50918361676718	0.0136996432243854	0.425334828842458
TCONS_00150784	LINC1867	XLOC_116868	XLOC_116868	chr18:17834443-17883459	0.384593	0	6.51008701949313	0.0422601205790502	0.707286691081782
TCONS_00009744	LINC230	XLOC_007685	XLOC_007685	chr1:43591572-43595044	0.325996	0	6.53073278362674	0.0131885034726681	0.418081049719302
TCONS_00146789	HIPK2-OT4	ENSSSCG00000026733	HIPK2	chr18:9940157-9977171	0.163602	0	6.5929334640553	0.0430586091657722	0.712566685035328
TCONS_00150982	SMKR1-OT3	ENSSSCG00000025967	SMKR1	chr18:19188353-19199654	0.222906666666667	0	6.60575437877808	0.0424560945380605	0.708875805092643
TCONS_00304336	LINC3585	XLOC_232447	XLOC_232447	chr9:122630502-122633585	0.647704	0	6.68992756855322	0.0334670351745921	0.63589907988534
TCONS_00282247	ENSSSCG00000008954-AS2	XLOC_214891	XLOC_214891	chr8:70124839-70146356	0.267574333333333	0	6.76845768810885	0.0121993513112512	0.407242504160973
TCONS_00147302	ENSSSCG00000038347-OT4	ENSSSCG00000038347	-	chr18:17832581-18040363	0.202098666666667	0.00160533333333333	6.78922022312311	0.0356699492050168	0.65351626378281
TCONS_00286976	ENSSSCG00000040448-OT4	ENSSSCG00000040448	-	chr8:135835196-135845508	0.314424	0	6.92056964991645	0.0319767829045887	0.622445023536701
TCONS_00240469	LINC2888	XLOC_183298	XLOC_183298	chr6:1488685-1495436	0.350496333333333	0	6.92972808196188	0.0310186242976335	0.615926983985862
TCONS_00304050	KIAA0040-OT1	ENSSSCG00000040719	KIAA0040	chr9:117253831-117287736	0.336836	0.000613	6.9325543392416	0.0147370918071699	0.442682414300963
TCONS_00094409	PITPNM2-OT1	ENSSSCG00000009781	PITPNM2	chr14:29729774-29769370	0.434296	0	6.94776490679426	0.0305883737489143	0.614653044704252
TCONS_00209165	ENSSSCG00000006312-AS1	XLOC_160352	XLOC_160352	chr4:83902518-83917220	0.24985	0	6.9628438017985	0.0074055207616146	0.327124009776953
TCONS_00139104	ENSSSCG00000007098-OT1	ENSSSCG00000007098	-	chr17:26908296-26946672	0.334734	0	6.97806358775595	0.0381305222579569	0.672626386796941
TCONS_00250670	SRSF11-OT1	ENSSSCG00000003791	SRSF11	chr6:142650982-142668088	0.425522	0	7.08930989234545	0.00931908513408757	0.362586393639218
TCONS_00235720	LINC2848	XLOC_179749	XLOC_179749	chr6:87960421-87967998	0.403052333333333	0	7.09201648326844	0.0136369312177965	0.424441003475297
TCONS_00000570	LINC27	XLOC_000465	XLOC_000465	AEMK02000213.1:342692-349764	0.255028	0	7.09235831376189	0.0097995734224229	0.370184804442949
TCONS_00175246	ENSSSCG00000014363-AS2	XLOC_134608	XLOC_134608	chr2:142133528-142145897	0.338298666666667	0	7.13822257594199	0.00727074755559034	0.323918015091019
TCONS_00212856	ENSSSCG00000000019-AS1	XLOC_162837	XLOC_162837	chr5:4219346-4223850	0.166103666666667	0	7.15354211473856	0.0267459741608915	0.579264987975903
TCONS_00034136	ENSSSCG00000036854-OT4	ENSSSCG00000036854	-	chr1:190646662-190677678	0.147522333333333	0	7.16322205841968	0.00680739165844925	0.314527222652099
TCONS_00191842	ENSSSCG00000038434-OT6	ENSSSCG00000038434	-	chr3:79991848-80034374	0.194545333333333	0	7.20058488704023	0.0252769914052786	0.565384607954898
TCONS_00150782	LINC1865	XLOC_116868	XLOC_116868	chr18:17834443-17842939	0.684666333333333	0	7.20422502642927	0.00761663139448128	0.3312827232179
TCONS_00248109	LINC2971	XLOC_188568	XLOC_188568	chr6:89326637-89328558	0.553407666666667	0	7.31586146063328	0.0319004423764636	0.622445023536701
TCONS_00169883	ENSSSCG00000013769-AS4	XLOC_130718	XLOC_130718	chr2:65101190-65104157	0.307329333333333	0	7.32315917564742	0.00604294602865214	0.297565523263704
TCONS_00144798	LINC1783	XLOC_112438	XLOC_112438	chr17:47079213-47081425	0.388984	0	7.33031525816767	0.0220086848870626	0.532893401658302
TCONS_00087015	LINC1098	XLOC_067025	XLOC_067025	chr13:117056749-117095058	0.786155	0	7.35093479796436	0.00448775947792624	0.258164811897991
TCONS_00284961	LINC3349	XLOC_217169	XLOC_217169	chr8:111256131-111264182	0.208304	0	7.38987976194897	0.0256384427083649	0.567515604010723
TCONS_00147304	ENSSSCG00000038347-OT5	ENSSSCG00000038347	-	chr18:17832583-18040363	0.0450006666666667	0	7.49261906978636	0.0176712599756477	0.479781518041436
TCONS_00290078	LINC3402	XLOC_221274	XLOC_221274	chr9:42144138-42152692	0.173568333333333	0	7.53481734354667	0.0097713165536189	0.370184804442949
TCONS_00123829	METTL8-OT1	ENSSSCG00000015945	METTL8	chr15:77474599-77484556	0.152026666666667	0	7.61089900020067	0.0499360562384188	0.764570035905249
TCONS_00175343	ENSSSCG00000035062-OT1	ENSSSCG00000035062	-	chr2:143109193-143196292	0.171247	0	7.62177432560591	0.0499333420213274	0.764570035905249
TCONS_00063191	ENSSSCG00000017299-AS2	XLOC_049125	XLOC_049125	chr12:15985712-16014339	0.151545666666667	0	7.62786709057903	0.0495856651896422	0.764223254325644
TCONS_00243893	ENSSSCG00000002935-OT2	ENSSSCG00000002935	-	chr6:46111267-46121776	0.207971333333333	0	7.66120750625776	0.0483584793389555	0.756553319502084
TCONS_00018564	ENSSSCG00000037813-OT9	ENSSSCG00000037813	-	chr1:201356985-201545171	0.217446	0	7.69232472911238	0.0497658330348893	0.764320326791438
TCONS_00130311	RGS7BP-OT1	ENSSSCG00000033581	RGS7BP	chr16:43185356-43191546	0.352232	0.001024	7.73621457222553	0.0128444339961574	0.415807394980393
TCONS_00301532	FAM237B-OT1	ENSSSCG00000031091	FAM237B	chr9:70434314-70462456	0.213655666666667	0	7.74133821692125	0.0458242545371259	0.735744929235138
TCONS_00172989	ST8SIA4-OT1	ENSSSCG00000035539	ST8SIA4	chr2:106832868-106845873	1.08255133333333	0	7.75684322062478	0.0452862164277621	0.731362646286392
TCONS_00178808	ENSSSCG00000039405-OT3	ENSSSCG00000039405	-	chr3:31133507-31144674	0.097817	0	7.84146724660039	0.0125351619716977	0.411370080721217
TCONS_00117986	ENSSSCG00000016125-AS3	XLOC_090870	XLOC_090870	chr15:109375397-109385180	0.080674	0	7.84653165670477	0.0424953738449763	0.708875805092643
TCONS_00199401	LINC2418	XLOC_152695	XLOC_152695	chr4:72542190-72546512	0.356291	0	7.84653191754268	0.0424793741389267	0.708875805092643
TCONS_00212857	LINC2574	XLOC_162837	XLOC_162837	chr5:4219515-4223850	0.173821333333333	0	7.85356431135919	0.00242145617769111	0.190848879970212
TCONS_00048842	LPAR6-OT1	ENSSSCG00000036063	LPAR6	chr11:19218398-19223151	0.160568	0	7.86014295908286	0.00227842188761127	0.183920094566401
TCONS_00320095	LINC3765	XLOC_245584	XLOC_245584	chrY:4452560-4541169	1.97204333333333	0	7.88679316982606	0.0410278344018083	0.696999679613612
TCONS_00141792	LINC1745	XLOC_110173	XLOC_110173	chr17:61890450-61891939	0.515240666666667	0	7.88679320553577	0.0410013297905894	0.696999679613612
TCONS_00000414	ENSSSCG00000036465-OT1	ENSSSCG00000036465	-	AEMK02000189.1:74514-152972	0.521607666666667	0	7.95805109941746	0.0390698289361559	0.680601043716231
TCONS_00231660	LINC2823	XLOC_177045	XLOC_177045	chr6:51229882-51233822	0.170131666666667	0	7.98286081968338	0.040241361957604	0.691684857391074
TCONS_00040149	PTCH1-OT1	ENSSSCG00000027312	PTCH1	chr10:26700370-26703223	0.25618	0	7.98286090097365	0.0402462795882516	0.691684857391074
TCONS_00249006	ENSSSCG00000033893-OT2	ENSSSCG00000033893	-	chr6:103115965-103133726	0.334742666666667	0	8.01073636403793	0.0373538819541888	0.668588860541373
TCONS_00226786	LINC2757	XLOC_173347	XLOC_173347	chr5:90501509-90521655	0.108338	0	8.05423041561384	0.0363618473443497	0.659674160163904
TCONS_00104369	ASCC2-OT2	ENSSSCG00000025186	ASCC2	chr14:46833733-46842631	0.605167666666667	0	8.05863964369384	0.0015084193852554	0.150086229410064
TCONS_00314227	KLHL34-OT2	ENSSSCG00000033979	KLHL34	chrX:17751072-17862375	0.208010666666667	0.000374	8.14634857882653	0.00035917736682497	0.0663709190217713
TCONS_00057311	CD300C-OT1	ENSSSCG00000017236	CD300C	chr12:6632077-6636444	0.639609666666667	0	8.15813902845329	0.0338479401412489	0.638303801236346
TCONS_00184115	RBKS-OT2	ENSSSCG00000038001	RBKS	chr3:111311428-111340051	0.0800906666666667	0	8.17937931299528	0.0349553129111342	0.64770409309602
TCONS_00273247	TMEM192-OT1	ENSSSCG00000020868	TMEM192	chr8:43972893-43990180	0.516262666666667	0	8.22003261069357	0.00162310374059922	0.154908699474913
TCONS_00061816	LINC870	XLOC_048240	XLOC_048240	chr12:181727-191974	0.320820666666667	0	8.2265545143679	0.0321448003124979	0.623531243747748
TCONS_00284805	ENSSSCG00000009118-AS1	XLOC_217047	XLOC_217047	chr8:109784138-110028261	0.328632333333333	0	8.24258251933647	0.031699854969727	0.620801307698581
TCONS_00285570	ENSSSCG00000038080-AS8	XLOC_217682	XLOC_217682	chr8:120162385-120309808	0.218650333333333	0	8.32615158534675	0.00113923599017864	0.128498763519999
TCONS_00189969	LINC2299	XLOC_145198	XLOC_145198	chr3:51208522-51306767	0.0165206666666667	0	8.35231300983637	0.0310967862436964	0.616051378656737
TCONS_00303317	LINC3566	XLOC_231658	XLOC_231658	chr9:106191195-106201622	0.359996666666667	0	8.39069091319944	0.00980048884844365	0.370184804442949
TCONS_00224792	ENSSSCG00000039880-AS6	XLOC_171956	XLOC_171956	chr5:61918551-61972775	0.114308333333333	0	8.48211044734319	0.0285357909810144	0.595314408927808
TCONS_00072683	ENSSSCG00000011717-AS2	XLOC_055468	XLOC_055468	chr13:91620748-91626837	0.658051333333333	0.00115433333333333	8.49850546367474	0.000522130777734221	0.0827296921503613
TCONS_00095971	LIMK2-OT2	ENSSSCG00000010025	LIMK2	chr14:47946375-47979698	0.380386666666667	0	8.50681431064764	0.00691948061036972	0.315972778820971
TCONS_00131190	NUDCD2-OT1	ENSSSCG00000032806	NUDCD2	chr16:60332198-60356727	0.102248333333333	0	8.50884197140973	0.0267713803406304	0.579264987975903
TCONS_00064811	TEX14-OT1	ENSSSCG00000017645	TEX14	chr12:34822334-34885942	18.8806926666667	0.003507	8.55588327514344	0.013100942908252	0.416806186353488
TCONS_00124653	LINC1505	XLOC_095997	XLOC_095997	chr15:85179204-85186163	0.224605666666667	0	8.58855843043575	0.0254619024908408	0.565852557502204
TCONS_00284766	LINC3340	XLOC_217010	XLOC_217010	chr8:109706116-109759787	0.251678666666667	0	8.58971594262261	0.0268720739394243	0.579264987975903
TCONS_00045361	LINC640	XLOC_035773	XLOC_035773	chr10:41893358-42013696	0.246095333333333	0	8.73648379536085	0.00652697464832455	0.308462726344993
TCONS_00199402	LINC2417	XLOC_152695	XLOC_152695	chr4:72542190-72546512	0.618891333333333	0	8.73703122424594	0.0230932599041853	0.544207223886946
TCONS_00045423	LINC645	XLOC_035827	XLOC_035827	chr10:42246390-42261550	0.308227333333333	0	8.75501397930844	0.000796947500487037	0.10660391126609
TCONS_00009420	ENSSSCG00000031772-OT1	ENSSSCG00000031772	-	chr1:37002100-37024191	0.151324666666667	0	8.93550922052569	0.00465686505758476	0.263650206337106
TCONS_00257159	ENPP4-OT1	ENSSSCG00000025788	ENPP4	chr7:40903073-40913605	0.701084	0	9.07868844384955	0.00431321683958917	0.253790001450403
TCONS_00285578	LINC3358	XLOC_217682	XLOC_217682	chr8:120274463-120309758	0.0621593333333333	0	9.15447759612612	0.0185913247643252	0.495397821542998
TCONS_00059570	PRR11-OT2	ENSSSCG00000024145	PRR11	chr12:35458690-35466327	0.550493666666667	0	9.17810010612988	0.0171265550990811	0.470778670546714
TCONS_00254070	LINC3022	XLOC_193245	XLOC_193245	chr7:12722385-12727971	0.328595666666667	0	9.18777590232516	0.0035207271600123	0.228462529499448
TCONS_00236282	ENSSSCG00000003664-OT1	ENSSSCG00000003664	-	chr6:95519402-95566463	0.665884666666667	0	9.21464966716376	0.0167293498771506	0.466966259147593
TCONS_00199404	LINC2416	XLOC_152695	XLOC_152695	chr4:72542190-72546512	0.775892	0	9.23456005853082	0.0164808122987068	0.46600660673767
TCONS_00010272	LINC239	XLOC_008096	XLOC_008096	chr1:52545762-52588993	0.452309666666667	0	9.42376671595031	0.0144638329851677	0.437266702911569
TCONS_00184114	RBKS-OT1	ENSSSCG00000038001	RBKS	chr3:111298570-111340051	0.210165666666667	0	9.50265382225933	0.0029489987030767	0.20994521634649
TCONS_00315030	LINC3718	XLOC_241378	XLOC_241378	chrX:40587978-40680879	0.262737	0	9.56939526962395	0.00247560690171893	0.193290443396613
TCONS_00205040	LINC2479	XLOC_156844	XLOC_156844	chr4:15776139-15785359	0.261223333333333	0	9.77281706558621	0.0115739941044003	0.398661567059207
TCONS_00005228	LINC154	XLOC_004130	XLOC_004130	AEMK02000569.1:667864-672358	0.707693	0	9.79989472216376	0.0113237907780027	0.394333994964122
TCONS_00020999	LINC347	XLOC_016751	XLOC_016751	chr1:241077190-241089022	0.566992333333333	0	9.83269082913797	0.0110620646945358	0.391537633544645
TCONS_00009104	SLC18B1-OT1	ENSSSCG00000004178	SLC18B1	chr1:30920794-30933744	2.58548	0	9.88054229778541	0.00568861912330882	0.289333343377398
TCONS_00001658	LINC60	XLOC_001360	XLOC_001360	AEMK02000328.1:312047-330784	0.294057	0	9.97119182850686	7.83678858534964e-05	0.0266524209821662
